# Supplementary material for: Epidermal PAR-6 and PKC-3 are essential for larval development of C. elegans and organize non-centrosomal microtubules
Source: eLife. 2020 Dec 10;9:e62067. doi: 10.7554/eLife.62067 (PMC7755398; doi:10.7554/eLife.62067)
Supplement: Figure 1—source data 1. — This zip archive contains the data graphed in panels C–E, and the microscopy images shown in panel G. The raw graph data are in Microsoft Excel format, and the summary data and actual graph in Graphpad Prism format. The images are in TIFF and Adobe Photoshop format. The TIFF file is the unadjusted grayscale maximum intensity projection image generated in ImageJ from an image stack. The Photoshop file contains the original image with the adjustment layers used to arrive at the final image displayed in the main figure. [file elife-62067-fig1-data1.zip › Fig 1/C/2019-07 PAR-6 deg Peft3.xlsx]

## Sheet: 2.30 h after hatching
size(um)	N2 NGM	N2 auxin	P6 eft3 NGM	P6 eft3 auxin
1	246.011	233.004	258.835	210.768
2	275.314	246.552	250.018	178.22
3	261.549	214.907	248.092	244.817
4	254.116	254.085	240.968	211.281
5	266.412	227.497	252.464	215.371
6	239.313	225.479	258.481	220.172
7			237.213	212.956
8				210.896
9
10
11
12
13
Average	257.119	233.587	249.439	213.06
St dev	13.3154	14.4248	8.19121	18.0925

## Sheet: 24 h after hatching
size(um)	N2 NGM	N2 auxin	P6 eft3 NGM	P6 eft3 auxin
1	448.524	424.791	429.268	174.825
2	439.413	441.938	461.998	188.444
3	458.61	402.852	392.128	154.868
4	481.126	485.339	464.602	162.484
5	332.512	419.265	429.095	165.485
6	500.234	437.078	477.344	165.187
7	419.049	421.455
8
9
10
11
12
13
Average	439.924	433.245	442.406	168.549
St dev	54.362	26.2478	31.5431	11.6606

## Sheet: 48 h after hatching
size(um)	N2 NGM	N2 auxin	P6 eft3 NGM	P6 eft3 auxin
1	880.81	880.303	879.482	158.623
2	847.323	913.363	847.275	110.668
3	879.191	749.707	814.64	120.932
4	881.02	689.228	942.455	151.963
5	904.11	865.916	858.061	147.836
6	701.104	796.759	946.8	175.436
7	848.369	857.103	917.524	138.562
8	846.552	879.997	880.077
9		842.527	888.138
10
11
12
13
Average	848.56	830.545	886.05	143.431
St dev	63.0948	72.0477	43.7781	22.176

## Sheet: 72h after hatching
size(um)	N2 NGM	N2 auxin	P6 eft3 NGM	P6 eft3 auxin
1	1108.38	1135.45	1218.47	186.373
2	1238.15	1247.5	1258.1	138.236
3	1278.23	1331.6	1127.04	101.802
4	1324.15	1187.9	1198.83	98.969
5	1198.94	1327.42	1121.47	126.737
6	1267.62	1312.63	1243.14	200.97
7	1252.52	1213.44	1212.27	193.898
8	1225.3	1207.21	1196.14	168.695
9		1138.26	1179.97	168.655
10
11
12
13
Average	1236.66	1233.49	1195.05	153.815
St dev	63.9224	76.4516	46.6567	38.7641

## Sheet: Averages + graph
Average	size(um)	N2 NGM	N2 auxin	P6 eft3 NGM	P6 eft3 auxin
	2.5	257.119	233.587	249.439	213.06
	24	439.924	433.245	442.406	168.549
	48	848.56	830.545	886.05	143.431
	72	1236.66	1233.49	1195.05	153.815
St dev	size(um)	N2 NGM	N2 auxin	P6 eft3 NGM	P6 eft3 auxin
	2.5	13.3154	14.4248	8.19121	18.0925
	24	54.362	26.2478	31.5431	11.6606
	48	63.0948	72.0477	43.7781	22.176
	72	63.9224	76.4516	46.6567	38.7641
