# Supplementary material for: Epidermal PAR-6 and PKC-3 are essential for larval development of C. elegans and organize non-centrosomal microtubules
Source: eLife. 2020 Dec 10;9:e62067. doi: 10.7554/eLife.62067 (PMC7755398; doi:10.7554/eLife.62067)
Supplement: Figure 1—source data 1. — This zip archive contains the data graphed in panels C–E, and the microscopy images shown in panel G. The raw graph data are in Microsoft Excel format, and the summary data and actual graph in Graphpad Prism format. The images are in TIFF and Adobe Photoshop format. The TIFF file is the unadjusted grayscale maximum intensity projection image generated in ImageJ from an image stack. The Photoshop file contains the original image with the adjustment layers used to arrive at the final image displayed in the main figure. [file elife-62067-fig1-data1.zip › Fig 1/D/2020-03 - PKC-3 deg Peft3.xlsx]

## Sheet: 1st day - 1 h
Control	Size (um)		Auxin	Size (um)			Average	St dev
200317_pkc3deg_peft3tir1_C-01	241.213		200317_pkc3deg_peft3tir1_A-01	286.524		Control	224.574	13.4484
200317_pkc3deg_peft3tir1_C-01-02	218.657		200317_pkc3deg_peft3tir1_A-01-02	255.259		Auxin	245.131	14.358
	223.622			246.463
	245.39		200317_pkc3deg_peft3tir1_A-01-03	230.023
	235.18			237.57
200317_pkc3deg_peft3tir1_C-01-03	218.776			265.921
	234.659		200317_pkc3deg_peft3tir1_A-01-04	244.777
200317_pkc3deg_peft3tir1_C-01-04	227.387			235.501
	218.379			226.965
	201.658			242.373
200317_pkc3deg_peft3tir1_C-01-05	198.039			239.263
200317_pkc3deg_peft3tir1_C-01-06	235.561		200317_pkc3deg_peft3tir1_A-01-05	245.21
	216.01		200317_pkc3deg_peft3tir1_A-01-06	249.457
	219.179		200317_pkc3deg_peft3tir1_A-01-07	248.816
200317_pkc3deg_peft3tir1_C-01-07	215.412		200317_pkc3deg_peft3tir1_A-01-08	238.498
	222.421		200317_pkc3deg_peft3tir1_A-01-09	236.054
	205.21		200317_pkc3deg_peft3tir1_A-01-10	228.782
	233.357			239.137
200317_pkc3deg_peft3tir1_C-01-08	229.803			260.896
	233.748
	249.209
	217.765

## Sheet: 2nd day - 25 h
Control	Size (um)		Auxin	Size (um)			Average	St dev
200318_pkc3deg_peft3tir1_C-01	466.232		200318_pkc3deg_peft3tir1_A-01	188.127		Control	480.977	15.1668
200318_pkc3deg_peft3tir1_C-01-02	510.55		200318_pkc3deg_peft3tir1_A-01-02	179.16		Auxin	188.55	21.6261
200318_pkc3deg_peft3tir1_C-01-03	472.927		200318_pkc3deg_peft3tir1_A-01-03	178.199
200318_pkc3deg_peft3tir1_C-01-04	479.468		200318_pkc3deg_peft3tir1_A-01-04	154.514
200318_pkc3deg_peft3tir1_C-01-05	454.799		200318_pkc3deg_peft3tir1_A-01-05	172.103
200318_pkc3deg_peft3tir1_C-01-06	490.225		200318_pkc3deg_peft3tir1_A-01-06	180.742
200318_pkc3deg_peft3tir1_C-01-07	471.331			192.666
200318_pkc3deg_peft3tir1_C-01-08	490.527		200318_pkc3deg_peft3tir1_A-01-07	238.575
200318_pkc3deg_peft3tir1_C-01-09	492.626		200318_pkc3deg_peft3tir1_A-01-08	203.021
	476.008		200318_pkc3deg_peft3tir1_A-01-09	217.342
200318_pkc3deg_peft3tir1_C-01-10	486.056		200318_pkc3deg_peft3tir1_A-01-10	173.541
			200318_pkc3deg_peft3tir1_A-01-11	188.956
			200318_pkc3deg_peft3tir1_A-01-12	169.033
			200318_pkc3deg_peft3tir1_A-01-13	203.727

## Sheet: 3rd day - 49 h
Control	Size (um)		Auxin	Size (um)			Average	St dev
200319_pkc3aid_peft3tir1_C_1	920.82		200319_pkc3aid_peft3tir1_A_1	254.844		Control	920.9	31.2918
	893.989		200319_pkc3aid_peft3tir1_A_1-02	222.857		Auxin	252.895	20.4603
200319_pkc3aid_peft3tir1_C_2	907.555		200319_pkc3aid_peft3tir1_A_1-03	227.992
200319_pkc3aid_peft3tir1_C_3	961.041		200319_pkc3aid_peft3tir1_A_1-04	262.375
	921.502		200319_pkc3aid_peft3tir1_A_1-05	263.551
200319_pkc3aid_peft3tir1_C_4	934.728		200319_pkc3aid_peft3tir1_A_1-06	234.684
200319_pkc3aid_peft3tir1_C_5			200319_pkc3aid_peft3tir1_A_1-07	255.019
200319_pkc3aid_peft3tir1_C_6	882.409		200319_pkc3aid_peft3tir1_A_1-08	270.837
200319_pkc3aid_peft3tir1_C_7			200319_pkc3aid_peft3tir1_A_1-09	283.899
200319_pkc3aid_peft3tir1_C_8	947.905
200319_pkc3aid_peft3tir1_C_9	875.409
200319_pkc3aid_peft3tir1_C_10
200319_pkc3aid_peft3tir1_C_11	963.645
200319_pkc3aid_peft3tir1_C_12

## Sheet: 4th day - 73 h
Control	Size (um)		Auxin	Size (um)			Average	St dev
200320_pkc3aid_peft3tir1_C-01	1285.16		200320_pkc3aid_peft3tir1_A-01	266.995		Control	1288.94	63.3087
200320_pkc3aid_peft3tir1_C-01-02			200320_pkc3aid_peft3tir1_A-01-02	276.584		Auxin	270.211	4.01194
200320_pkc3aid_peft3tir1_C-01-03	1210.25		200320_pkc3aid_peft3tir1_A-01-03	266.261
200320_pkc3aid_peft3tir1_C-01-04			200320_pkc3aid_peft3tir1_A-01-04	273.432
200320_pkc3aid_peft3tir1_C-01-05	1363.78		200320_pkc3aid_peft3tir1_A-01-05	268.04
200320_pkc3aid_peft3tir1_C-01-06			200320_pkc3aid_peft3tir1_A-01-06	263.786
200320_pkc3aid_peft3tir1_C-01-07	1217.31		200320_pkc3aid_peft3tir1_A-01-07	271.856
200320_pkc3aid_peft3tir1_C-01-08			200320_pkc3aid_peft3tir1_A-01-08	271.977
200320_pkc3aid_peft3tir1_C-01-09			200320_pkc3aid_peft3tir1_A-01-09	269.112
200320_pkc3aid_peft3tir1_C-01-10	1298.4		200320_pkc3aid_peft3tir1_A-01-10	274.071
200320_pkc3aid_peft3tir1_C-01-11
200320_pkc3aid_peft3tir1_C-01-12
200320_pkc3aid_peft3tir1_C-01-13	1423.34
200320_pkc3aid_peft3tir1_C-01-14
200320_pkc3aid_peft3tir1_C-01-15	1387.52
200320_pkc3aid_peft3tir1_C-01-16
200320_pkc3aid_peft3tir1_C-01-17	1227.37
200320_pkc3aid_peft3tir1_C-01-18
200320_pkc3aid_peft3tir1_C-01-19
200320_pkc3aid_peft3tir1_C-01-20	1259.17
200320_pkc3aid_peft3tir1_C-01-21
200320_pkc3aid_peft3tir1_C-01-22
200320_pkc3aid_peft3tir1_C-01-23	1273.46
200320_pkc3aid_peft3tir1_C-01-24	1243.89
200320_pkc3aid_peft3tir1_C-01-25	1284.72
200320_pkc3aid_peft3tir1_C-01-26	1297.71
200320_pkc3aid_peft3tir1_C-01-27	1273.07
200320_pkc3aid_peft3tir1_C-01-28
