# Supplementary material for: Epidermal PAR-6 and PKC-3 are essential for larval development of C. elegans and organize non-centrosomal microtubules
Source: eLife. 2020 Dec 10;9:e62067. doi: 10.7554/eLife.62067 (PMC7755398; doi:10.7554/eLife.62067)
Supplement: Figure 1—source data 1. — This zip archive contains the data graphed in panels C–E, and the microscopy images shown in panel G. The raw graph data are in Microsoft Excel format, and the summary data and actual graph in Graphpad Prism format. The images are in TIFF and Adobe Photoshop format. The TIFF file is the unadjusted grayscale maximum intensity projection image generated in ImageJ from an image stack. The Photoshop file contains the original image with the adjustment layers used to arrive at the final image displayed in the main figure. [file elife-62067-fig1-data1.zip › Fig 1/E/2020-07 - PAR-3 Peft-3.xlsx]

## Sheet: Sheet1
	NGM					AUXIN
size (um)	1 h	24 h	48 h	72 h		1 h	24 h	48 h	72 h
	235.591	486.786	772.404	1008.46		245.109	439.981	723.63	1024.45
	220.082	489.466	850.868	1075.25		236.245	437.23	700.258	1012.4
	248.815	496.512	738.469	1045.29		222.778	419.856	706.409	1036.58
	233.445	474.954	862.397	1128.32		228.696	445.565	753.286	999.547
	229.868	462.436	747.161	1115.96		233.146	443.639	715.416	1068.16
	231.136	473.973	825.851	1054.27		218.002	421.153	669.45	1002.6
	229.379	479.262	870.748	1027.25		246.305	428.644	751.045	930.729
	237.417	452.176	744.663	1002.51		218.183	443.082	746.624	1156.38
	236.06	481.436	871.237	936.332		235.438	398.524	667.87	1088.35
	236.769	531.745	796.356	1038.71		246.811	470.592	713.751	1056.25
Average	233.856	482.875	808.015	1043.23		233.071	434.827	714.774	1037.55
Stdev	7.3488	21.4742	54.774	56.0264		11.0471	19.2636	30.6014	60.4349
