# Supplementary material for: Epidermal PAR-6 and PKC-3 are essential for larval development of C. elegans and organize non-centrosomal microtubules
Source: eLife. 2020 Dec 10;9:e62067. doi: 10.7554/eLife.62067 (PMC7755398; doi:10.7554/eLife.62067)
Supplement: Figure 2—source data 1. — This zip archive contains the microscopy images shown in panel A and B, and the data graphed in panels C–J. The images are in TIFF and Adobe Photoshop format. The TIFF file is the unadjusted grayscale maximum intensity projection image generated in ImageJ from an image stack. The Photoshop file contains the original image with the adjustment layers used to arrive at the final image displayed in the main figure. The raw graph data are in Microsoft Excel format, and the summary data and actual graph in Graphpad Prism format. [file elife-62067-fig2-data1.zip › Fig 2/C/190116_P6deg_eGFP_pelt2_TIR_Auxin.xlsx]

## Sheet: Raw data
190116_P6deg_eGFP_pelt2_TIR_Auxin_l24_profile_0.csv	190116_P6deg_eGFP_pelt2_TIR_Auxin_l24_profile_1.csv	190116_P6deg_eGFP_pelt2_TIR_Auxin_l24_profile_2.csv	190116_P6deg_eGFP_pelt2_TIR_Auxin_l24_profile_3.csv	190116_P6deg_eGFP_pelt2_TIR_Auxin_l24_profile_4.csv	190116_P6deg_eGFP_pelt2_TIR_Auxin_l24_profile_5.csv	190116_P6deg_eGFP_pelt2_TIR_Auxin_l24_profile_6.csv	190116_P6deg_eGFP_pelt2_TIR_Auxin_l24_profile_7.csv	190116_P6deg_eGFP_pelt2_TIR_Auxin_l25_profile_0.csv	190116_P6deg_eGFP_pelt2_TIR_Auxin_l25_profile_1.csv	190116_P6deg_eGFP_pelt2_TIR_Auxin_l25_profile_2.csv	190116_P6deg_eGFP_pelt2_TIR_Auxin_l25_profile_3.csv	190116_P6deg_eGFP_pelt2_TIR_Auxin_l25_profile_4.csv	190116_P6deg_eGFP_pelt2_TIR_Auxin_l25_profile_5.csv	190116_P6deg_eGFP_pelt2_TIR_Auxin_l25_profile_6.csv	190116_P6deg_eGFP_pelt2_TIR_Auxin_l25_profile_7.csv	190116_P6deg_eGFP_pelt2_TIR_Auxin_l26_profile_0.csv	190116_P6deg_eGFP_pelt2_TIR_Auxin_l26_profile_1.csv	190116_P6deg_eGFP_pelt2_TIR_Auxin_l26_profile_2.csv	190116_P6deg_eGFP_pelt2_TIR_Auxin_l26_profile_3.csv	190116_P6deg_eGFP_pelt2_TIR_Auxin_l26_profile_4.csv	190116_P6deg_eGFP_pelt2_TIR_Auxin_l26_profile_5.csv	190116_P6deg_eGFP_pelt2_TIR_Auxin_l26_profile_6.csv	190116_P6deg_eGFP_pelt2_TIR_Auxin_l30_profile_0.csv	190116_P6deg_eGFP_pelt2_TIR_Auxin_l30_profile_1.csv	190116_P6deg_eGFP_pelt2_TIR_Auxin_l30_profile_2.csv	190116_P6deg_eGFP_pelt2_TIR_Auxin_l30_profile_3.csv	190116_P6deg_eGFP_pelt2_TIR_Auxin_l30_profile_4.csv	190116_P6deg_eGFP_pelt2_TIR_Auxin_l30_profile_5.csv	190116_P6deg_eGFP_pelt2_TIR_Auxin_l30_profile_6.csv	190116_P6deg_eGFP_pelt2_TIR_Auxin_l30_profile_7.csv	190116_P6deg_eGFP_pelt2_TIR_Auxin_l33_profile_0.csv	190116_P6deg_eGFP_pelt2_TIR_Auxin_l33_profile_1.csv	190116_P6deg_eGFP_pelt2_TIR_Auxin_l33_profile_2.csv	190116_P6deg_eGFP_pelt2_TIR_Auxin_l33_profile_3.csv	190116_P6deg_eGFP_pelt2_TIR_Auxin_l33_profile_4.csv	190116_P6deg_eGFP_pelt2_TIR_Auxin_l33_profile_5.csv	190116_P6deg_eGFP_pelt2_TIR_Auxin_l33_profile_6.csv	190116_P6deg_eGFP_pelt2_TIR_Auxin_l33_profile_7.csv
				772.079																								882.491											699.136			798.721
				765.281													675.275											863.395											679.282			835.031					775.435
				800.775													686.314											858.629											709.278		782.042	807.093					800.614	814.879	842.33
	762.064			841.723		859.286											702.173		684.545									892.159											711.383		797.214	808.938				606.079	798.51	812.499	864.215
	761.705			828.719	708.08	873.584					968.342			633.507			709.508		710.706			645.373						915.163			767.681				647.801	668.466			744.168		804.37	786.982				605.153	819.998	822.725	885.766
	738.149			836.782	702.73	912.574					963.248			629.753			712.715		705.627			642.61						890.333		1118.66	782.93	835.562	736.197	778.907	633.82	646.514		638.453	713.576		812.928	810.646		713.799		609.611	829.999	836.956	936.489
	773.691			805.044	716.375	897.421	641.314				944.291			672.47	676.358	687.803	722.333		708.049			641.957				740.296		903.579	1070.59	1035.72	775.123	858.03	765.371	777.632	615.318	657.559		631.452	701.003	770.329	774.84	809.389		722.025	650.533	615.702	836.047	834.857	994.461
	769.376	714.042		789.972	703.526	889.093	625.376		817.414	819.77	972.277	875.487		665.401	671.855	702.647	706.587	693.597	720.793	667.122	649.028	653.076			823.094	763.826	1027.56	902.009	1046.24	1022.92	789.897	868.474	769.435	800.871	610.463	669.67	633.821	629.15	737.213	776.216	775.338	789.738		689.39	659.932	607.513	825.203	830.837	1045.48
	787.881	749.641		769.13	704.722	842.213	629.787	801.852	813.421	808.988	932.22	861.49	894.277	670.55	673.105	719.397	699.85	694.198	723.11	658.404	654.045	651.814			832.5	771.71	1016.47	969.381	1087.91	1011.76	799.18	851.301	762.395	803.526	610.267	679.553	638.34	626.157	716.295	763.44	742.623	818.193		708.145	666.153	638.271	839.769	829.892	1021.44
729.797	795.237	742.268	744.441	774.06	700.865	809.993	609.023	772.247	807.268	834.796	936.095	860.969	889.304	646.754	672.383	713.776	695.422	682.167	736.352	722.302	668.953	625.401		744.726	847.154	774.009	1045.71	952.322	1080.76	1017.69	797.462	879.582	734.226	784.289	630.813	652.603	637.01	650.843	717.847	749.788	763.698	810.203	698.599	702.468	668.828	614.318	838.126	789.642	1048.18
709.646	801.833	737.302	727.405	802.948	721.511	785.858	604.792	759.643	804.832	816.796	915.229	891.884	842.611	658.996	653.355	731.33	707.096	686.748	759.5	682.319	659.665	633.951	767.72	760.454	826.176	757.558	1042.98	951.755	1057.52	982.324	803.893	841.935	734.174	798.215	632.105	647.026	635.715	619.147	721.172	764.625	804.687	814.602	702.328	698.81	681.64	613.782	873.53	830.352	1033.85
708.734	816.789	749.26	721.2	789.336	720.299	779.667	617.177	773.032	780.933	800.772	866.932	880.948	809.309	644.335	665.123	731.317	729.99	668.902	783.998	718.16	646.924	665.299	739.182	749.607	809.179	753.602	1042.24	927.901	1062.69	974.123	804.948	817.19	738.757	792.535	629.362	652.991	629.224	625.94	722.864	765.898	772.28	829.542	741.313	698.01	687.353	626.28	900.516	870.158	1021.11
719.523	827.515	758.756	700.598	776.072	739.275	740.134	630.93	785.505	792.527	834.02	884.14	868.197	846.416	647.333	658.589	724.163	703.437	675.324	807.695	738.218	651.861	655.78	730.444	749.177	854.813	763.412	1004.11	931.425	1058.17	963.915	815.694	798.198	732.691	831.845	639.399	658.681	622.162	638.904	715.445	785.526	774.823	798.162	733.395	694.797	673.299	621.069	873.609	815.193	1004.96
727.809	803.656	821.318	697.71	766.079	692.263	709.704	637.434	797.056	783.071	793.308	891.042	852.538	861.891	678.124	653.728	744.283	723.984	697.389	775.467	731.971	660.613	636.789	732.794	736.401	810.861	761.131	1003.1	912.769	1063.11	974.998	789.076	818.673	748.849	817.134	624.99	655.196	632.521	643.196	728.137	735.142	789.722	773.749	700.787	704.174	685.47	603.617	869.844	826.328	979.709
742.106	844.419	798.279	671.468	778.458	706.147	697.56	642.635	769.031	810.42	849.998	896.831	871.023	842.668	651.75	648.601	726.589	753.625	695.125	754.639	734.403	657.063	620.91	726.132	760.602	760.573	791.319	1001.65	907.521	1063.57	972.174	765.118	819.258	747.079	796.124	620.144	636.141	639.342	638.274	722.584	744.317	787.267	797.878	704.931	675.032	694.931	619.663	897.329	843.894	950.812
734.011	825.336	788.694	707.782	770.982	726.62	675.282	648.589	801.982	790.107	820.765	889.644	875.532	818.391	667.337	652.934	697.492	796.924	698.285	747.508	717.826	642.145	619.866	724.719	771.725	708.688	785.783	969.811	922.165	1061.31	1026.81	773.442	811.966	761.862	763.802	628.328	630.996	647.28	635.822	720.052	712.185	814.427	795.642	722.223	670.353	672.764	611.833	916.952	858.612	923.258
716.003	796.043	815.022	673.961	757.373	730.136	688.736	630.771	782.513	809.389	799.664	852.154	866.329	803.633	678.782	641.843	723.008	758.919	709.717	756.149	723.767	646.031	620.323	727.129	767.984	729.563	781.645	923.856	912.333	1025.27	985.588	787.926	819.72	757.438	748.47	637.345	630.34	649.435	644.068	726.364	750.866	796.305	794.879	729.461	688.577	676.208	624.436	906.888	840.981	899.217
737.018	808.028	760.793	691.719	773.981	737.275	693.957	648.694	772.237	795.907	819.833	872.551	841.501	816.132	672.222	647.982	722.221	772.82	692.274	739.743	730.802	662.324	632.567	723.301	783.088	743.145	778.828	948.748	894.727	1026.72	914.159	805.049	790.586	766.829	760.226	622.328	652	655.131	630.775	757.885	737.322	772.487	810.886	723.484	714.485	658.445	640.208	898.232	894.11	888.969
709.571	807.766	716.453	683.573	750.046	728.35	686.418	658.209	771.375	775.938	845.816	845.608	862.16	809.33	654.767	673.576	750.871	772.824	694.654	725.254	758.579	657.78	646.077	731.747	773.043	753.408	760.292	949.714	924.497	1015.28	933.455	778.001	805.075	762.062	739.83	631.894	639.609	648.434	653.753	787.221	747.453	805.355	801.581	736.511	705.814	656.853	643.559	878.654	882.829	926.289
712.924	772.862	732.047	702.261	746.298	723.174	696.549	662.777	763.569	777.601	858.047	855.969	869.773	812.449	654.233	677.264	745.885	789.293	694.316	730.454	786.827	659.053	648.295	715.536	778.184	752.346	767.007	912.643	936.758	978.473	944.746	779.253	819.605	775.15	752.13	643.061	646.392	656.503	653.361	804.483	763.946	767.564	812.184	724.398	695.657	646.21	652.097	877.653	870.959	932.305
716.322	822.515	754.628	699.265	762.83	722.611	677.931	693.078	767.378	778.867	845.322	863.939	865.291	807.175	661.997	697.492	748.95	781.088	694.706	724.34	795.092	641.706	664.053	717.563	758.117	772.658	772.632	898.268	938.813	963.911	963.643	821.014	791.339	773.645	749.226	629.235	643.951	640.97	627.332	795.516	757.223	774.054	820.217	685.146	716.927	639.14	637.112	852.996	849.803	930.206
741.973	803.64	728.215	700.517	772.497	740.952	674.553	685.694	799.108	772.129	819.013	849.503	856.268	805.193	642.336	680.789	755.377	771.074	696.75	723.75	801.312	646.197	648.42	725.176	771.188	768.398	760.874	922.057	905.296	969.714	933.117	812.141	779.348	769.659	745.033	628.908	640.514	638.582	656.915	804.272	763.82	779.67	826.731	695.22	704.025	644.387	643.645	858.832	832.775	945.916
749.977	837.136	721.66	696.394	760.926	762.403	686.495	639.269	787.98	822.28	832.036	858.081	869.11	821.42	660.362	675.501	704.233	761.028	721.189	744.003	835.156	646.179	655.57	719.961	787.274	740.782	764.988	926.37	925.313	967.103	916.772	814.368	804.547	775.637	745.484	638.587	654.289	632.02	631.879	813.371	780.541	801.312	812.472	728.183	707.392	648.867	624.467	850.615	897.112	970.28
703.262	805.922	712.106	706.117	773.156	777.814	682.772	634.267	771.921	784.43	826.103	858.791	869.79	806.886	658.008	664.684	706.885	762.296	704.463	743.633	825.517	679.1	667.586	722.693	777.215	776.937	781.042	912.229	914.391	998.242	972.343	844.006	795.093	812.828	722.155	616.07	653.091	627.41	632.569	807.999	755.986	789.613	819.594	717.152	711.71	679.049	635.272	843.659	864.564	958.133
707.951	788.192	741.66	702.28	790.369	757.078	659.544	648.718	782.313	814.332	800.413	855.832	892.709	802.571	643.963	657.252	723.847	748.249	711.748	743.293	814.965	680.627	631.168	713.948	787.32	776.121	797.948	915.656	932.92	990.327	942.722	814.261	841.36	823.203	743.863	626.22	641.395	648.712	647.356	822.98	762.384	780.129	818.175	712.056	705.642	676.35	647.359	841.729	890.663	915.312
695.033	775.503	748.328	716.298	789.501	740.672	680.079	637.165	772.61	835.958	811.958	857.721	911.511	827.423	662.775	650.287	713.563	767.363	719.281	758.708	795.187	679.732	653.659	725.4	795.163	787.873	799.838	899.233	930.608	961.255	970.966	816.402	792.847	835.013	765.323	616.568	632.325	639.233	647.34	816.547	750.01	803.658	815.519	694.41	706.323	673.738	663.085	864.41	875.546	899.127
719.112	763.209	786.206	722.345	768.395	762.65	694.41	684.242	768.604	829.359	855.154	896.823	893.043	809.783	652.904	651.808	730.188	798.098	724.202	734.63	793.628	675.11	679.981	733.41	776.124	796.043	816.362	897.734	938.389	967.185	980.821	852.621	784.932	860.591	747.417	621.231	649.274	629.432	645.037	838.579	771.459	791.556	792.19	709.095	714.004	674.134	627.155	866.434	880.904	910.226
719.186	771.955	759.565	736.258	782.443	765.467	698.682	649.49	791.071	823.43	846.446	886.872	940.427	824.361	674.377	647.797	712.294	748.835	715.855	734.032	780.237	682.419	669.218	751.535	765.987	779.677	771.674	902.638	953.492	960.202	994.566	834.96	795.197	854.337	763.264	606.321	641.852	627.639	633.223	839.868	760.227	813.056	788.005	716.624	702.411	677.229	632.518	869.55	880.901	912.653
717.623	757.174	840.941	698.134	783.56	788.219	701.356	645.239	773.172	873.956	868.961	907.858	906.945	846.878	670.394	643.03	725.349	726.924	740.243	734.262	757.766	690.171	671.076	739.384	784.472	785.585	777.016	933.877	942.69	968.655	998.6	824.429	790.585	884.05	775.162	627.823	655.607	632.422	632.33	816.488	771.51	824.245	787.98	709.872	739.266	668.736	639.338	860.293	917.003	880.5
737.559	750.858	828.495	703.316	747.615	804.967	696.983	657.223	810.144	838.24	863.223	873.062	886.32	840.279	675.957	631.231	724.683	737.985	731.506	737.844	770.367	678.612	679.312	744.224	797.817	750.514	797.283	936.891	951.807	954.769	981.964	853.568	812.795	876.968	743.774	618.549	657.608	637.875	630.82	866.308	785.028	804.154	781.979	716.952	742.789	668.68	647.988	851.204	892.997	884.82
729.816	750.512	843.722	727.24	768.692	799.732	695.646	626.769	813.661	848.287	847.507	901.385	906.753	828.144	669.139	650.994	730.003	714.349	728.172	738.735	743.742	671.6	673.605	740.191	763.257	758.567	805.224	942.55	968.212	989.296	959.01	852.073	842.394	842.838	740.098	607.413	678.616	631.514	616.575	880.883	766.829	813.924	805.721	704.722	714.613	671.531	641.141	844.113	925.534	871.604
737.53	753.513	819.249	714.047	769.996	775.39	697.934	657.767	793.203	829.718	888.891	881.015	881.304	848.579	683.393	645.205	730.717	701.879	729.222	735.924	748.923	680.094	659.924	735.335	762.501	791.414	811.131	911.85	1004.12	1030.69	978.63	886.245	836.084	860.078	748.656	599.518	658.156	657.452	634.976	896.429	761.938	792.284	802.795	704.801	717.466	663.895	654.223	887.892	977.303	859.263
734.406	786.767	752.11	748.798	773.189	810.573	695.397	652.05	783.365	855.872	885.359	866.516	906.912	827.771	667.452	647.32	726.073	727.497	718.856	740.569	735.642	686.961	664.114	741.746	745.72	791.633	831.802	933.632	1017.28	1013.92	1021.76	860.018	826.705	839.961	772.759	611.402	675.35	651.509	624.294	904.226	778.977	814.473	777.97	732.23	714.982	668.894	647.724	890.219	966.784	850.996
735.436	747.442	752.066	705.839	804.542	789.892	722.065	645.638	781.656	839.275	870.711	867.808	901.576	840.968	686.465	628.382	713.696	723.928	722.829	727.407	728.318	674.519	680.062	746.303	742.76	771.972	846.967	955.2	1011.67	1003.57	996.786	872.712	857.212	834.311	775.607	615.196	672.231	642.913	633.027	890.11	810.895	799.524	806.809	736.5	720.134	667.835	656.448	911.466	981.523	864.951
744.624	749.418	753.1	742.325	805.927	757.041	708.884	653.935	755.969	852.55	868.009	871.744	898.788	822.45	704.431	636.516	711.03	714.157	725.181	728.081	735.42	680.452	695.928	757.727	721.254	762.341	835.654	984.945	995.816	1041.71	992.175	850.269	871.459	824.482	792.748	611.115	659.821	649.016	613.637	902.055	816.941	796.15	816.048	724.06	719.22	666.006	646.095	857.827	957.56	884.484
753.882	760.015	737.914	729.644	800.8	737.774	703.298	681.649	773.384	828.091	856.158	900.231	913.592	812.901	730.029	651.559	720.02	733.615	725.783	732.434	730.41	655.272	682.378	765.133	756.56	763.556	823.427	1018.66	961.607	1044.42	1007.16	823.672	858.946	827.197	772.532	613.193	642.836	635.119	602.705	899.388	811.801	815.448	797.834	725.35	737.091	691.238	654.781	897.781	949.666	887.211
777.258	733.968	721.757	731.075	811.296	771.204	713.277	669.354	807.147	854.989	821.148	881.223	931.416	817.055	720.711	633.529	719.603	742.999	720.118	735.391	737.749	668.365	693.7	763.817	769.523	777.858	797.028	1087.87	981.353	996.524	1035.57	844.762	866.241	845.947	775.21	627.067	648.828	610.264	628.199	897.25	813.866	844.666	793.59	720.593	743.518	679.72	634.773	927.567	969.675	908.309
816.397	769.944	740.969	738.849	812.765	788.835	714.006	674.389	812.081	848.061	822.043	900.629	931.846	837.668	734.663	653.045	733.16	747.908	729.64	720.424	716.392	666.809	704.119	744.549	755.557	777.583	798.498	1150.54	975.946	972.734	1027	866.109	865.709	879.943	740.176	623.489	661.958	628.352	642.628	879.231	812.994	841.561	800.913	752.783	728.829	673.897	638.381	904.331	986.835	894.284
778.918	793.14	757.969	758.635	790.285	796.182	746.917	676.688	802.401	865.656	871.014	894.001	894.494	853.211	761.393	672.645	736.914	761.881	724.195	741.24	723.798	691.722	704.072	754.456	769.036	783.117	803.983	1205.79	973.975	1005.12	1013.1	881.303	864.598	869.143	731.041	617.147	633.617	658.862	621.695	818.081	823.077	850.934	821.854	764.387	711.27	674.402	651.703	908.923	971.737	940.627
774.786	811.774	751.254	755.879	786.659	798.336	723.594	660.964	800.034	836.236	864.93	890.286	926.806	870.383	721.022	663.665	750.232	748.744	717.855	735.809	725.646	661.035	707.765	748.613	756.35	778.589	821.313	1229.95	1016.39	1020.24	1022.95	862.171	862.838	903.587	731.824	641.682	647.608	651.953	639.218	848.663	825.704	846.56	802.463	766.123	725.379	665.385	676.742	900.215	960.361	903.996
753.398	784.556	739.381	746.944	804.922	782.184	716.516	673.823	826.858	851.589	868.604	851.909	920.076	858.292	730.069	653.355	731.134	718.413	705.581	718.952	734.909	688.061	701.836	742.009	754.042	800.894	812.689	1218.26	957.103	985.12	1012.21	854.378	853.479	879.712	722.696	634.054	643.438	644.95	621.652	785.74	861.018	826.937	802.391	740.014	696.512	680.812	677.885	887.348	997.271	922.27
756.942	756.589	764.926	758.48	763.208	809.836	725.309	686.537	855.02	852.476	897.548	877.327	896.835	864.747	705	662.042	736.687	724.699	706.144	729.553	746.147	698.144	691.17	727.118	761.481	809.224	815.642	1162.13	988.922	981.003	1005.9	864.355	844.721	888.457	728.318	626.095	653.473	650.693	612.114	787.97	859.126	813.391	787.33	754.315	716.834	661.418	656.307	896.467	943.532	924.353
748.034	756.734	750.921	756.383	742.24	827.367	755.862	679.541	851.309	864.347	888.21	906.722	912.701	862.095	704.659	637.062	739.446	716.451	728.616	723.565	724.856	711.388	684.58	738.495	793.792	785.997	821.508	1115.23	1033.68	987.977	1019.7	841.54	845.248	869.744	714.862	636.841	652.32	634.802	626.615	768.61	864.843	830.514	794.947	775.188	731.517	681.767	650.547	871.232	941.062	932.589
720.468	776.121	786.91	735.393	750.607	854.172	747.049	663.214	836.087	868.191	884.397	925.835	908.086	871.425	705.23	637.609	762.967	738.408	730.372	726.404	730.931	703.559	693.28	736.325	789.825	798.507	810.644	1078.43	1001.55	997.02	1015.22	884.324	825.307	871.29	713.245	640.198	654.587	630.903	641.753	752.689	877.208	837.871	799.86	802.746	732.592	678.459	658.734	868.328	887.093	947.049
721.44	748.823	786.41	756.865	785.096	862.188	732.6	696.528	796.266	841.446	849.088	948.15	938.878	830.421	698.135	640.364	744.034	745.141	707.293	724.332	727.462	673.157	691.873	724.755	774.311	796.727	783.72	1065.48	1000.54	1051.69	1006.84	855.008	816.142	857.723	720.825	632.502	674.676	650.245	618.328	773.372	862.823	832.89	793.754	784.303	743.006	713.124	670.851	889.771	904.424	899.362
751.264	771.805	796.146	751.442	783.03	854.367	738.73	690.471	800.341	848.361	896.626	927.029	910.853	848.776	714.23	631.992	749.279	734.164	744.477	722.902	720.111	683.661	692.094	694.7	768.115	808.497	804.072	1020.37	974.716	1036.24	1029.03	865.158	809.394	889.302	757.55	632.684	671.088	639.414	622.974	762.798	858.831	829.191	775.464	760.279	713.966	688.646	655.319	859.686	900.929	915.606
742.263	798.724	799.368	759.936	780.082	824.541	712.635	680.429	815.323	850.608	894.954	913.845	909.143	839.884	696.722	645.644	765.311	744.581	739.758	732.224	694.39	688.364	689.062	714.309	788.863	808.535	804.988	974.364	958.808	1026.3	1056.23	863.343	845.358	864.158	770.988	648.319	670.898	645.099	655.67	783.643	851.249	824.728	775.574	735.894	724.015	661.691	676.485	877.095	884.647	902.299
741.848	785.701	761.497	779.238	755.675	822.91	736.322	697.975	833.614	852.553	868.27	896.324	929.939	838.358	693.16	677.267	751.979	712.144	736.533	758.386	743.907	693.359	685.194	723.421	801.39	817.447	778.288	999.647	988.763	1023.35	1028.76	868.236	826.578	854.521	753.58	653.533	663.027	642.114	647.52	793.651	810.91	851.775	795.941	742.326	712.857	686.926	694.375	890.192	894.67	900.521
748.352	770.201	757.51	790.032	775.544	856.771	734.718	678.456	824.786	837.475	859.23	877.13	910.661	844.593	694.279	665.638	775.668	722.292	733.014	743.801	785.226	685.387	702.587	728.645	795.658	798.916	775.099	958.826	1014.31	1022.95	1085.59	835.838	830.589	836.525	744.275	644.946	678.625	649.106	646.503	834.409	830.795	850.034	782.648	747.797	742.469	711.738	653.622	876.705	884.943	912.863
742.919	767.967	806.69	777.493	764.253	838.122	755.919	695.876	843.528	860.797	857.995	951.168	893.134	863.795	697.401	655.949	766.149	738.172	756.731	752.523	741.106	693.508	694.188	741.587	816.548	791.038	787.839	980.56	977.212	1040.17	1092.55	856.192	814.658	844.648	744.302	650.06	673.675	647.255	645.579	817.81	810.309	828.491	804.509	728.375	729.788	697.043	653.38	892.074	921.095	889.084
739.041	782.047	772.073	770.797	804.922	832.027	749.948	645.473	846.604	846.698	882.46	985.08	952.893	910.626	689.709	658.34	731.268	771.022	756.727	752.634	745.461	724.21	728.662	752.716	839.736	798.676	781.854	963.319	1012.66	1040.15	1078.63	859.867	833.66	845.468	738.573	626.74	659.322	676.003	648.477	782.684	807.691	821.798	806.097	753.992	716.566	702.944	653.653	846.169	915.237	906.591
732.511	784.644	811.026	783.279	815.829	814.778	726.466	680.381	847.856	865.288	898.304	947.9	939.097	935.286	714.012	649.696	732.112	740.854	711.146	768.794	748.299	691.171	723.791	767.571	821.337	822.643	779.522	982.248	1007.44	1051.29	1112.29	870.494	852.623	819.623	768.818	662.085	681.902	675.453	641.19	794.445	830.422	835.542	784.424	754.173	740.843	709.236	682.174	862.352	919.048	911.254
762.123	803.583	819.654	783.046	828.239	790.59	735.637	668.613	839.068	884.045	900.716	942.531	959.5	948.903	718.106	659.081	741.415	752.46	738.894	759.883	786.513	673.05	734.815	747.076	833.119	792.09	803.857	999.254	1045.48	1102.67	1144.38	862.882	833.804	828.761	817.577	682.597	705.17	670.509	670.116	780.373	821.209	824.381	825.699	747.441	734.608	726.942	677.169	858.936	905.785	942.394
771.65	834.015	847.431	804.239	818.671	777.208	751.289	689.335	837.137	897.84	894.401	992.474	981.28	931.537	728.829	686.699	761.097	731.722	733.509	761.392	741.158	724.352	715.948	738.978	819.03	803.945	792.384	1012.11	1029.97	1108.87	1154	850.799	826.75	842.859	827.42	695.642	704.93	694.99	647.136	793.954	784.961	838.987	855.992	729.472	744.742	734.775	670.495	838.63	941.48	939.432
775.427	790.51	870.299	792.98	831.826	795.643	722.391	687.592	876.152	943.409	898.089	1003.27	991.841	943.377	732.405	715.36	765.048	738.605	751.745	772.174	745.488	720.168	745.339	767.256	834.751	834.944	810.327	1028.43	1061.2	1113.75	1137.43	861.92	851.619	805.17	842.459	704.502	691.364	685.28	649.907	815.033	828.405	845.063	851.969	740.705	747.631	710.404	676.884	867.242	923.261	974.253
776.485	842.583	897.224	845.971	821.426	783.595	764.594	694.703	902.857	961.708	948.485	1030.79	1036.75	1023.39	744.289	749.453	774.853	742.842	769.841	796.779	748.894	735.694	788.514	801.101	799.576	826.581	808.607	1032.15	1085.16	1150.7	1145.81	881.283	872.286	844.479	840.538	741.279	697.042	743.416	681.113	795.838	831.399	860.309	857.771	749.82	759.707	735.561	695.185	895.785	940.994	973.35
828.496	843.492	911.043	833.288	836.301	791.923	766.785	691.339	912.838	988.471	978.948	1049.06	1065	1043.75	804.033	740.528	779.381	749.281	775.139	804.328	777.594	784.886	798.267	767.175	803.933	816.427	828.05	969.361	1073.89	1163.6	1133.16	889.099	897.474	879.342	841.819	733.124	776.728	746.258	697.047	795.503	823.526	889.48	857.214	752.824	780.974	738.647	722.648	906.456	1020.4	1069.08
836.984	865.456	895.178	835.91	847.5	828.57	768.33	697.469	929.753	982.694	1012.14	1062.71	1049.11	1063.94	798.072	792.831	771.12	793.278	773.54	822.817	803.886	801.828	808.172	771.266	798.593	824.891	844.526	1024.27	1113.8	1138.91	1168.03	904.695	911.591	841.323	886.971	764.78	788.093	760.956	723.624	825.593	836.096	886.975	864.99	761.18	813.35	738.764	715.035	890.538	1011.21	1060.52
869.1	872.333	880.88	826.683	826.48	847.522	791.355	706.336	964.646	1041.88	1058.37	1041.27	1060.57	1097.35	830.856	817.697	809.837	805.346	824.395	837.866	836.092	794.849	809.923	789.311	837.593	843.308	846.615	1052.34	1116.42	1141.78	1242.31	957.143	884.403	840.001	855.972	744.898	781.175	797.899	731.049	839.386	858.904	900.195	879.445	798.907	829.758	774.866	743.346	920.96	1024.08	1071.76
878.216	883.596	920.157	875.148	837.375	838.524	775.481	729.427	1008.74	1032.65	1082.33	1075.48	1088.81	1100.7	851.215	844.066	806.963	843.894	830.05	856.621	853.507	792.458	811.709	792.317	815.027	841.851	839.054	1045.1	1093.92	1166.56	1221.42	980.953	890.979	845.004	868.139	747.883	832.136	812.035	747.851	927.121	892.777	919.601	901.551	794.562	837.019	829.648	729.141	942.434	1070.13	1099.62
889.734	893.328	902.001	901.118	856.732	856.71	806.237	761.841	1019.29	1062.46	1105.62	1100.38	1119.91	1094.58	856.059	888.775	842.051	833.171	814.147	828.943	826.461	781.327	838.204	793.466	835.834	832.492	817.34	1062.71	1065.05	1166.76	1256.52	1015.63	911.367	921.288	874.636	801.117	839.513	804.512	745.652	861.065	925.943	983.652	903.381	796.391	851.763	813.814	786.839	999.487	1070.14	1138.42
903.786	911.466	911.528	908.841	847.552	863.487	837.799	764.362	1006.43	1085.95	1100.58	1148.9	1069.4	1094.77	880.094	901.368	833.558	807.922	825.469	848.014	855.363	823.289	815.039	802.57	813.577	808.684	831.476	1060.55	1073.3	1169.94	1332.4	1039.82	900.668	957.076	877.278	795.214	816.547	821.175	754.029	896.848	900.404	917.445	951.487	823.211	855.616	807.173	802.471	1024.98	1104.31	1138.02
906.299	949.466	951.515	927.678	855.873	863.276	879.81	807.755	1036.13	1102.32	1141.45	1152.13	1121.64	1118.95	861.571	874.3	874.802	821.743	844.403	883.645	874.702	798.553	801.793	797.915	790.434	859.017	858.989	1092.75	1116.02	1222.8	1346.01	1063.85	943.496	955.136	918.958	828.185	842.557	802.689	779.865	897.703	870.087	936.096	944.107	807.864	918.251	825.569	816.258	1069.56	1129.35	1240.17
886.05	916.134	948.298	980.936	854.075	868.129	860.881	786.899	1023.72	1138.29	1190.43	1124.72	1140.84	1100.41	869.974	923.472	868.58	863.878	846.441	873.196	901.861	805.266	811.866	781.187	825.648	863.687	858.844	1152.91	1127.05	1221.28	1362.69	1020.5	948.045	924.166	912.866	833.756	874.133	836.654	779.378	897.419	862.722	940.87	950.849	826.364	873.739	814.809	813.524	1019.71	1063.9	1155.37
886.211	907.528	957.717	912.01	873.044	875.187	842.916	823.149	1004.91	1141.74	1197.4	1131.28	1137.4	1134.49	917.2	970.73	895.086	887.634	829.394	911.571	882.207	826.926	824.74	801.961	851.487	898.779	863.147	1143.71	1115.68	1236.22	1368.39	1015.66	985.707	933.393	908.205	813.595	869.209	851.934	769.072	918.797	900.813	936.679	939.742	858.298	894.631	856.531	799.997	1030.48	1140.32	1188.36
[truncated: 30 more columns]

## Sheet: Background corrected
190116_P6deg_eGFP_pelt2_TIR_Auxin_l26_profile_0.csv	190116_P6deg_eGFP_pelt2_TIR_Auxin_l26_profile_1.csv	190116_P6deg_eGFP_pelt2_TIR_Auxin_l26_profile_2.csv	190116_P6deg_eGFP_pelt2_TIR_Auxin_l26_profile_3.csv	190116_P6deg_eGFP_pelt2_TIR_Auxin_l26_profile_4.csv	190116_P6deg_eGFP_pelt2_TIR_Auxin_l26_profile_5.csv	190116_P6deg_eGFP_pelt2_TIR_Auxin_l26_profile_6.csv	190116_P6deg_eGFP_pelt2_TIR_Auxin_l25_profile_0.csv	190116_P6deg_eGFP_pelt2_TIR_Auxin_l25_profile_1.csv	190116_P6deg_eGFP_pelt2_TIR_Auxin_l25_profile_2.csv	190116_P6deg_eGFP_pelt2_TIR_Auxin_l25_profile_3.csv	190116_P6deg_eGFP_pelt2_TIR_Auxin_l25_profile_4.csv	190116_P6deg_eGFP_pelt2_TIR_Auxin_l25_profile_5.csv	190116_P6deg_eGFP_pelt2_TIR_Auxin_l25_profile_6.csv	190116_P6deg_eGFP_pelt2_TIR_Auxin_l25_profile_7.csv	190116_P6deg_eGFP_pelt2_TIR_Auxin_l24_profile_0.csv	190116_P6deg_eGFP_pelt2_TIR_Auxin_l24_profile_1.csv	190116_P6deg_eGFP_pelt2_TIR_Auxin_l24_profile_2.csv	190116_P6deg_eGFP_pelt2_TIR_Auxin_l24_profile_3.csv	190116_P6deg_eGFP_pelt2_TIR_Auxin_l24_profile_4.csv	190116_P6deg_eGFP_pelt2_TIR_Auxin_l24_profile_5.csv	190116_P6deg_eGFP_pelt2_TIR_Auxin_l24_profile_6.csv	190116_P6deg_eGFP_pelt2_TIR_Auxin_l24_profile_7.csv	190116_P6deg_eGFP_pelt2_TIR_Auxin_l30_profile_0.csv	190116_P6deg_eGFP_pelt2_TIR_Auxin_l30_profile_1.csv	190116_P6deg_eGFP_pelt2_TIR_Auxin_l30_profile_2.csv	190116_P6deg_eGFP_pelt2_TIR_Auxin_l30_profile_3.csv	190116_P6deg_eGFP_pelt2_TIR_Auxin_l30_profile_4.csv	190116_P6deg_eGFP_pelt2_TIR_Auxin_l30_profile_5.csv	190116_P6deg_eGFP_pelt2_TIR_Auxin_l30_profile_6.csv	190116_P6deg_eGFP_pelt2_TIR_Auxin_l30_profile_7.csv	190116_P6deg_eGFP_pelt2_TIR_Auxin_l33_profile_0.csv	190116_P6deg_eGFP_pelt2_TIR_Auxin_l33_profile_1.csv	190116_P6deg_eGFP_pelt2_TIR_Auxin_l33_profile_2.csv	190116_P6deg_eGFP_pelt2_TIR_Auxin_l33_profile_3.csv	190116_P6deg_eGFP_pelt2_TIR_Auxin_l33_profile_4.csv	190116_P6deg_eGFP_pelt2_TIR_Auxin_l33_profile_5.csv	190116_P6deg_eGFP_pelt2_TIR_Auxin_l33_profile_6.csv	190116_P6deg_eGFP_pelt2_TIR_Auxin_l33_profile_7.csv
																			282.087									375.795											194.477			294.062
	113.036																		275.289									356.699											174.623			330.372					270.776
	124.075																		310.783									351.933											204.619		277.383	302.434					295.955	310.22	337.671
	139.934		122.306													272.072			351.731		369.294							385.463											206.724		292.555	304.279				101.42	293.851	307.84	359.556
	147.269		148.467			83.134				513.476			178.641			271.713			338.727	218.088	383.592							408.467			258.48				138.6	159.265			239.509		299.711	282.323				100.494	315.339	318.066	381.107
	150.476		143.388			80.371				508.382			174.887			248.157			346.79	212.738	422.582							383.637		611.962	273.729	326.361	226.996	269.706	124.619	137.313		129.252	208.917		308.269	305.987		209.14		104.952	325.34	332.297	431.83
125.564	160.094		145.81			79.718				489.425			217.604	221.492		283.699			315.052	226.383	407.429	151.322				233.6		396.883	563.889	529.024	265.922	348.829	256.17	268.431	106.117	148.358		122.251	196.344	265.67	270.181	304.73		217.366	145.874	111.043	331.388	330.198	489.802
140.408	144.348	131.358	158.554	104.883	86.789	90.837		362.548	364.904	517.411	420.621		210.535	216.989		279.384	224.05		299.98	213.534	399.101	135.384			316.398	257.13	520.866	395.313	539.549	516.229	280.696	359.273	260.234	291.67	101.262	160.469	124.62	119.949	232.554	271.557	270.679	285.079		184.731	155.273	102.854	320.544	326.178	540.826
157.158	137.611	131.959	160.871	96.165	91.806	89.575	346.986	358.555	354.122	477.354	406.624	439.411	215.684	218.239		297.889	259.649		279.138	214.73	352.221	139.795			325.804	265.014	509.772	462.685	581.217	505.067	289.979	342.1	253.194	294.325	101.066	170.352	129.139	116.956	211.636	258.781	237.964	313.534		203.486	161.494	133.612	335.11	325.233	516.782
151.537	133.183	119.928	174.113	160.063	106.714	63.162	317.381	352.402	379.93	481.229	406.103	434.438	191.888	217.517	239.805	305.245	252.276	254.449	284.068	210.873	320.001	119.031		238.03	340.458	267.313	539.017	445.626	574.066	510.993	288.261	370.381	225.025	275.088	121.612	143.402	127.809	141.642	213.188	245.129	259.039	305.544	193.94	197.809	164.169	109.659	333.467	284.983	543.519
169.091	144.857	124.509	197.261	120.08	97.426	71.712	304.777	349.966	361.93	460.363	437.018	387.745	204.13	198.489	219.654	311.841	247.31	237.413	312.956	231.519	295.866	114.8	261.024	253.758	319.48	250.862	536.28	445.059	550.822	475.628	294.692	332.734	224.973	289.014	122.904	137.825	126.514	109.946	216.513	259.966	300.028	309.943	197.669	194.151	176.981	109.123	368.871	325.693	529.191
169.078	167.751	106.663	221.759	155.921	84.685	103.06	318.166	326.067	345.906	412.066	426.082	354.443	189.469	210.257	218.742	326.797	259.268	231.208	299.344	230.307	289.675	127.185	232.486	242.911	302.483	246.906	535.547	421.205	555.994	467.427	295.747	307.989	229.556	283.334	120.161	143.79	120.023	116.739	218.205	261.239	267.621	324.883	236.654	193.351	182.694	121.621	395.857	365.499	516.447
161.924	141.198	113.085	245.456	175.979	89.622	93.541	330.639	337.661	379.154	429.274	413.331	391.55	192.467	203.723	229.531	337.523	268.764	210.606	286.08	249.283	250.142	140.938	223.748	242.481	348.117	256.716	497.41	424.729	551.471	457.219	306.493	288.997	223.49	322.644	130.198	149.48	112.961	129.703	210.786	280.867	270.164	293.503	228.736	190.138	168.64	116.41	368.95	310.534	500.301
182.044	161.745	135.15	213.228	169.732	98.374	74.55	342.19	328.205	338.442	436.176	397.672	407.025	223.258	198.862	237.817	313.664	331.326	207.718	276.087	202.271	219.712	147.442	226.098	229.705	304.165	254.435	496.408	406.073	556.418	468.302	279.875	309.472	239.648	307.933	115.789	145.995	123.32	133.995	223.478	230.483	285.063	269.09	196.128	199.515	180.811	98.958	365.185	321.669	475.05
164.35	191.386	132.886	192.4	172.164	94.824	58.671	314.165	355.554	395.132	441.965	416.157	387.802	196.884	193.735	252.114	354.427	308.287	181.476	288.466	216.155	207.568	152.643	219.436	253.906	253.877	284.623	494.954	400.825	556.875	465.478	255.917	310.057	237.878	286.923	110.943	126.94	130.141	129.073	217.925	239.658	282.608	293.219	200.272	170.373	190.272	115.004	392.67	339.235	446.153
135.253	234.685	136.046	185.269	155.587	79.906	57.627	347.116	335.241	365.899	434.778	420.666	363.525	212.471	198.068	244.019	335.344	298.702	217.79	280.99	236.628	185.29	158.597	218.023	265.029	201.992	279.087	463.115	415.469	554.613	520.109	264.241	302.765	252.661	254.601	119.127	121.795	138.079	126.621	215.393	207.526	309.768	290.983	217.564	165.694	168.105	107.174	412.293	353.953	418.599
160.769	196.68	147.478	193.91	161.528	83.792	58.084	327.647	354.523	344.798	397.288	411.463	348.767	223.916	186.977	226.011	306.051	325.03	183.969	267.381	240.144	198.744	140.779	220.433	261.288	222.867	274.949	417.16	405.637	518.575	478.892	278.725	310.519	248.237	239.269	128.144	121.139	140.234	134.867	221.705	246.207	291.646	290.22	224.802	183.918	171.549	119.777	402.229	336.322	394.558
159.982	210.581	130.035	177.504	168.563	100.085	70.328	317.371	341.041	364.967	417.685	386.635	361.266	217.356	193.116	247.026	318.036	270.801	201.727	283.989	247.283	203.965	158.702	216.605	276.392	236.449	272.132	442.052	388.031	520.029	407.463	295.848	281.385	257.628	251.025	113.127	142.799	145.93	121.574	253.226	232.663	267.828	306.227	218.825	209.826	153.786	135.549	393.573	389.451	384.31
188.632	210.585	132.415	163.015	196.34	95.541	83.838	316.509	321.072	390.95	390.742	407.294	354.464	199.901	218.71	219.579	317.774	226.461	193.581	260.054	238.358	196.426	168.217	225.051	266.347	246.712	253.596	443.018	417.801	508.58	426.759	268.8	295.874	252.861	230.629	122.693	130.408	139.233	144.552	282.562	242.794	300.696	296.922	231.852	201.155	152.194	138.9	373.995	378.17	421.63
183.646	227.054	132.077	168.215	224.588	96.814	86.056	308.703	322.735	403.181	401.103	414.907	357.583	199.367	222.398	222.932	282.87	242.055	212.269	256.306	233.182	206.557	172.785	208.84	271.488	245.65	260.311	405.947	430.062	471.777	438.05	270.052	310.404	265.949	242.929	133.86	137.191	147.302	144.16	299.824	259.287	262.905	307.525	219.739	190.998	141.551	147.438	372.994	366.3	427.646
186.711	218.849	132.467	162.101	232.853	79.467	101.814	312.512	324.001	390.456	409.073	410.425	352.309	207.131	242.626	226.33	332.523	264.636	209.273	272.838	232.619	187.939	203.086	210.867	251.421	265.962	265.936	391.572	432.117	457.215	456.947	311.813	282.138	264.444	240.025	120.034	134.75	131.769	118.131	290.857	252.564	269.395	315.558	180.487	212.268	134.481	132.453	348.337	345.144	425.547
193.138	208.835	134.511	161.511	239.073	83.958	86.181	344.242	317.263	364.147	394.637	401.402	350.327	187.47	225.923	251.981	313.648	238.223	210.525	282.505	250.96	184.561	195.702	218.48	264.492	261.702	254.178	415.361	398.6	463.018	426.421	302.94	270.147	260.458	235.832	119.707	131.313	129.381	147.714	299.613	259.161	275.011	322.072	190.561	199.366	139.728	138.986	354.173	328.116	441.257
141.994	198.789	158.95	181.764	272.917	83.94	93.331	333.114	367.414	377.17	403.215	414.244	366.554	205.496	220.635	259.985	347.144	231.668	206.402	270.934	272.411	196.503	149.277	213.265	280.578	234.086	258.292	419.674	418.617	460.407	410.076	305.167	295.346	266.436	236.283	129.386	145.088	122.819	122.678	308.712	275.882	296.653	307.813	223.524	202.733	144.208	119.808	345.956	392.453	465.621
144.646	200.057	142.224	181.394	263.278	116.861	105.347	317.055	329.564	371.237	403.925	414.924	352.02	203.142	209.818	213.27	315.93	222.114	216.125	283.164	287.822	192.78	144.275	215.997	270.519	270.241	274.346	405.533	407.695	491.546	465.647	334.805	285.892	303.627	212.954	106.869	143.89	118.209	123.368	303.34	251.327	284.954	314.935	212.493	207.051	174.39	130.613	339	359.905	453.474
161.608	186.01	149.509	181.054	252.726	118.388	68.929	327.447	359.466	345.547	400.966	437.843	347.705	189.097	202.386	217.959	298.2	251.668	212.288	300.377	267.086	169.552	158.726	207.252	280.624	269.425	291.252	408.96	426.224	483.631	436.026	305.06	332.159	314.002	234.662	117.019	132.194	139.511	138.155	318.321	257.725	275.47	313.516	207.397	200.983	171.691	142.7	337.07	386.004	410.653
151.324	205.124	157.042	196.469	232.948	117.493	91.42	317.744	381.092	357.092	402.855	456.645	372.557	207.909	195.421	205.041	285.511	258.336	226.306	299.509	250.68	190.087	147.173	218.704	288.467	281.177	293.142	392.537	423.912	454.559	464.27	307.201	283.646	325.812	256.122	107.367	123.124	130.032	138.139	311.888	245.351	298.999	310.86	189.751	201.664	169.079	158.426	359.751	370.887	394.468
167.949	235.859	161.963	172.391	231.389	112.871	117.742	313.738	374.493	400.288	441.957	438.177	354.917	198.038	196.942	229.12	273.217	296.214	232.353	278.403	272.658	204.418	194.25	226.714	269.428	289.347	309.666	391.038	431.693	460.489	474.125	343.42	275.731	351.39	238.216	112.03	140.073	120.231	135.836	333.92	266.8	286.897	287.531	204.436	209.345	169.475	122.496	361.775	376.245	405.567
150.055	186.596	153.616	171.793	217.998	120.18	106.979	336.205	368.564	391.58	432.006	485.561	369.495	219.511	192.931	229.194	281.963	269.573	246.266	292.451	275.475	208.69	159.498	244.839	259.291	272.981	264.978	395.942	446.796	453.506	487.87	325.759	285.996	345.136	254.063	97.12	132.651	118.438	124.022	335.209	255.568	308.397	283.346	211.965	197.752	172.57	127.859	364.891	376.242	407.994
163.11	164.685	178.004	172.023	195.527	127.932	108.837	318.306	419.09	414.095	452.992	452.079	392.012	215.528	188.164	227.631	267.182	350.949	208.142	293.568	298.227	211.364	155.247	232.688	277.776	278.889	270.32	427.181	435.994	461.959	491.904	315.228	281.384	374.849	265.961	118.622	146.406	123.221	123.129	311.829	266.851	319.586	283.321	205.213	234.607	164.077	134.679	355.634	412.344	375.841
162.444	175.746	169.267	175.605	208.128	116.373	117.073	355.278	383.374	408.357	418.196	431.454	385.413	221.091	176.365	247.567	260.866	338.503	213.324	257.623	314.975	206.991	167.231	237.528	291.121	243.818	290.587	430.195	445.111	448.073	475.268	344.367	303.594	367.767	234.573	109.348	148.407	128.674	121.619	361.649	280.369	299.495	277.32	212.293	238.13	164.021	143.329	346.545	388.338	380.161
167.764	152.11	165.933	176.496	181.503	109.361	111.366	358.795	393.421	392.641	446.519	451.887	373.278	214.273	196.128	239.824	260.52	353.73	237.248	278.7	309.74	205.654	136.777	233.495	256.561	251.871	298.528	435.854	461.516	482.6	452.314	342.872	333.193	333.637	230.897	98.212	169.415	122.313	107.374	376.224	262.17	309.265	301.062	200.063	209.954	166.872	136.482	339.454	420.875	366.945
168.478	139.64	166.983	173.685	186.684	117.855	97.685	338.337	374.852	434.025	426.149	426.438	393.713	228.527	190.339	247.538	263.521	329.257	224.055	280.004	285.398	207.942	167.775	228.639	255.805	284.718	304.435	405.154	497.427	523.997	471.934	377.044	326.883	350.877	239.455	90.317	148.955	148.251	125.775	391.77	257.279	287.625	298.136	200.142	212.807	159.236	149.564	383.233	472.644	354.604
163.834	165.258	156.617	178.33	173.403	124.722	101.875	328.499	401.006	430.493	411.65	452.046	372.905	212.586	192.454	244.414	296.775	262.118	258.806	283.197	320.581	205.405	162.058	235.05	239.024	284.937	325.106	426.936	510.589	507.228	515.061	350.817	317.504	330.76	263.558	102.201	166.149	142.308	115.093	399.567	274.318	309.814	273.311	227.571	210.323	164.235	143.065	385.56	462.125	346.337
151.457	161.689	160.59	165.168	166.079	112.28	117.823	326.79	384.409	415.845	412.942	446.71	386.102	231.599	173.516	245.444	257.45	262.074	215.847	314.55	299.9	232.073	155.646	239.607	236.064	265.276	340.271	448.504	504.972	496.874	490.09	363.511	348.011	325.11	266.406	105.995	163.03	133.712	123.826	385.451	306.236	294.865	302.15	231.841	215.475	163.176	151.789	406.807	476.864	360.292
148.791	151.918	162.942	165.842	173.181	118.213	133.689	301.103	397.684	413.143	416.878	443.922	367.584	249.565	181.65	254.632	259.426	263.108	252.333	315.935	267.049	218.892	163.943	251.031	214.558	255.645	328.958	478.249	489.12	535.018	485.479	341.068	362.258	315.281	283.547	101.914	150.62	139.815	104.436	397.396	312.282	291.491	311.389	219.401	214.561	161.347	141.436	353.168	452.901	379.825
157.781	171.376	163.544	170.195	168.171	93.033	120.139	318.518	373.225	401.292	445.365	458.726	358.035	275.163	196.693	263.89	270.023	247.922	239.652	310.808	247.782	213.306	191.657	258.437	249.864	256.86	316.731	511.962	454.911	537.723	500.462	314.471	349.745	317.996	263.331	103.992	133.635	125.918	93.504	394.729	307.142	310.789	293.175	220.691	232.432	186.579	150.122	393.122	445.007	382.552
157.364	180.76	157.879	173.152	175.51	106.126	131.461	352.281	400.123	366.282	426.357	476.55	362.189	265.845	178.663	287.266	243.976	231.765	241.083	321.304	281.212	223.285	179.362	257.121	262.827	271.162	290.332	581.169	474.657	489.828	528.871	335.561	357.04	336.746	266.009	117.866	139.627	101.063	118.998	392.591	309.207	340.007	288.931	215.934	238.859	175.061	130.114	422.908	465.016	403.65
170.921	185.669	167.401	158.185	154.153	104.57	141.88	357.215	393.195	367.177	445.763	476.98	382.802	279.797	198.179	326.405	279.952	250.977	248.857	322.773	298.843	224.014	184.397	237.853	248.861	270.887	291.802	643.841	469.25	466.038	520.308	356.908	356.508	370.742	230.975	114.288	152.757	119.151	133.427	374.572	308.335	336.902	296.254	248.124	224.17	169.238	133.722	399.672	482.176	389.625
174.675	199.642	161.956	179.001	161.559	129.483	141.833	347.535	410.79	416.148	439.135	439.628	398.345	306.527	217.779	288.926	303.148	267.977	268.643	300.293	306.19	256.925	186.696	247.76	262.34	276.421	297.287	699.098	467.279	498.425	506.401	372.102	355.397	359.942	221.84	107.946	124.416	149.661	112.494	313.422	318.418	346.275	317.195	259.728	206.611	169.743	147.044	404.264	467.078	435.968
187.993	186.505	155.616	173.57	163.407	98.796	145.526	345.168	381.37	410.064	435.42	471.94	415.517	266.156	208.799	284.794	321.782	261.262	265.887	296.667	308.344	233.602	170.972	241.917	249.654	271.893	314.617	723.255	509.699	513.545	516.256	352.97	353.637	394.386	222.623	132.481	138.407	142.752	130.017	344.004	321.045	341.901	297.804	261.464	220.72	160.726	172.083	395.556	455.702	399.337
168.895	156.174	143.342	156.713	172.67	125.822	139.597	371.992	396.723	413.738	397.043	465.21	403.426	275.203	198.489	263.406	294.564	249.389	256.952	314.93	292.192	226.524	183.831	235.313	247.346	294.198	305.993	711.564	450.407	478.424	505.511	345.177	344.278	370.511	213.495	124.853	134.237	135.749	112.451	281.081	356.359	322.278	297.732	235.355	191.853	176.153	173.226	382.689	492.612	417.611
174.448	162.46	143.905	167.314	183.908	135.905	128.931	400.154	397.61	442.682	422.461	441.969	409.881	250.134	207.176	266.95	266.597	274.934	268.488	273.216	319.844	235.317	196.545	220.422	254.785	302.528	308.946	655.435	482.226	474.307	499.206	355.154	335.52	379.256	219.117	116.894	144.272	141.492	102.913	283.311	354.467	308.732	282.671	249.656	212.175	156.759	151.648	391.808	438.873	419.694
177.207	154.212	166.377	161.326	162.617	149.149	122.341	396.443	409.481	433.344	451.856	457.835	407.229	249.793	182.196	258.042	266.742	260.929	266.391	252.248	337.375	265.87	189.549	231.799	287.096	279.301	314.812	608.536	526.985	481.281	513	332.339	336.047	360.543	205.661	127.64	143.119	125.601	117.414	263.951	360.184	325.855	290.288	270.529	226.858	177.108	145.888	366.573	436.403	427.93
200.728	176.169	168.133	164.165	168.692	141.32	131.041	381.221	413.325	429.531	470.969	453.22	416.559	250.364	182.743	230.476	286.129	296.918	245.401	260.615	364.18	257.057	173.222	229.629	283.129	291.811	303.948	571.732	494.859	490.324	508.52	375.123	316.106	362.089	204.044	130.997	145.386	121.702	132.552	248.03	372.549	333.212	295.201	298.087	227.933	173.8	154.075	363.669	382.434	442.39
181.795	182.902	145.054	162.093	165.223	110.918	129.634	341.4	386.58	394.222	493.284	484.012	375.555	243.269	185.498	231.448	258.831	296.418	266.873	295.104	372.196	242.608	206.536	218.059	267.615	290.031	277.024	558.782	493.848	544.997	500.141	345.807	306.941	348.522	211.624	123.301	165.475	141.044	109.127	268.713	358.164	328.231	289.095	279.644	238.347	208.465	166.192	385.112	399.765	394.703
187.04	171.925	182.238	160.663	157.872	121.422	129.855	345.475	393.495	441.76	472.163	455.987	393.91	259.364	177.126	261.272	281.813	306.154	261.45	293.038	364.375	248.738	200.479	188.004	261.419	301.801	297.376	513.672	468.02	529.544	522.337	355.957	300.193	380.101	248.349	123.483	161.887	130.213	113.773	258.139	354.172	324.532	270.805	255.62	209.307	183.987	150.66	355.027	396.27	410.947
203.072	182.342	177.519	169.985	132.151	126.125	126.823	360.457	395.742	440.088	458.979	454.277	385.018	241.856	190.778	252.271	308.732	309.376	269.944	290.09	334.549	222.643	190.437	207.613	282.167	301.839	298.292	467.668	452.112	519.606	549.53	354.142	336.157	354.957	261.787	139.118	161.697	135.898	146.469	278.984	346.59	320.069	270.915	231.235	219.356	157.032	171.826	372.436	379.988	397.64
189.74	149.905	174.294	196.147	181.668	131.12	122.955	378.748	397.687	413.404	441.458	475.073	383.492	238.294	222.401	251.856	295.709	271.505	289.246	265.683	332.918	246.33	207.983	216.725	294.694	310.751	271.592	492.951	482.067	516.655	522.066	359.035	317.377	345.32	244.379	144.332	153.826	132.913	138.319	288.992	306.251	347.116	291.282	237.667	208.198	182.267	189.716	385.533	390.011	395.862
213.429	160.053	170.775	181.562	222.987	123.148	140.348	369.92	382.609	404.364	422.264	455.795	389.727	239.413	210.772	258.36	280.209	267.518	300.04	285.552	366.779	244.726	188.464	221.949	288.962	292.22	268.403	452.13	507.618	516.256	578.896	326.637	321.388	327.324	235.074	135.745	169.424	139.905	137.302	329.75	326.136	345.375	277.989	243.138	237.81	207.079	148.963	372.046	380.284	408.204
203.91	175.933	194.492	190.284	178.867	131.269	131.949	388.662	405.931	403.129	496.302	438.268	408.929	242.535	201.083	252.927	277.975	316.698	287.501	274.261	348.13	265.927	205.884	234.891	309.852	284.342	281.143	473.864	470.516	533.475	585.854	346.991	305.457	335.447	235.101	140.859	164.474	138.054	136.378	313.151	305.65	323.832	299.85	223.716	225.129	192.384	148.721	387.415	416.436	384.425
169.029	208.783	194.488	190.395	183.222	161.971	166.423	391.738	391.832	427.594	530.214	498.027	455.76	234.843	203.474	249.049	292.055	282.081	280.805	314.93	342.035	259.956	155.481	246.02	333.04	291.98	275.158	456.623	505.968	533.457	571.93	350.666	324.459	336.267	229.372	117.539	150.121	166.802	139.276	278.025	303.032	317.139	301.438	249.333	211.907	198.285	148.994	341.51	410.578	401.932
169.873	178.615	148.907	206.555	186.06	128.932	161.552	392.99	410.422	443.438	493.034	484.231	480.42	259.146	194.83	242.519	294.652	321.034	293.287	325.837	324.786	236.474	190.389	260.875	314.641	315.947	272.826	475.552	500.744	544.591	605.592	361.293	343.422	310.422	259.617	152.884	172.701	166.252	131.989	289.786	325.763	330.883	279.765	249.514	236.184	204.577	177.515	357.693	414.389	406.595
179.176	190.221	176.655	197.644	224.274	110.811	172.576	384.202	429.179	445.85	487.665	504.634	494.037	263.24	204.215	272.131	313.591	329.662	293.054	338.247	300.598	245.645	178.621	240.38	326.423	285.394	297.161	492.558	538.783	595.979	637.686	353.681	324.603	319.56	308.376	173.396	195.969	161.308	160.915	275.714	316.55	319.722	321.04	242.782	229.949	222.283	172.51	354.277	401.126	437.735
198.858	169.483	171.27	199.153	178.919	162.113	153.709	382.271	442.974	439.535	537.608	526.414	476.671	273.963	231.833	281.658	344.023	357.439	314.247	328.679	287.216	261.297	199.343	232.282	312.334	297.249	285.688	505.415	523.27	602.169	647.306	341.598	317.549	333.658	318.219	186.441	195.729	185.789	137.935	289.295	280.302	334.328	351.333	224.813	240.083	230.116	165.836	333.971	436.821	434.773
202.809	176.366	189.506	209.935	183.249	157.929	183.1	421.286	488.543	443.223	548.404	536.975	488.511	277.539	260.494	285.435	300.518	380.307	302.988	341.834	305.651	232.399	197.6	260.56	328.055	328.248	303.631	521.739	554.504	607.051	630.731	352.719	342.418	295.969	333.258	195.301	182.163	176.079	140.706	310.374	323.746	340.404	347.31	236.046	242.972	205.745	172.225	362.583	418.602	469.594
212.614	180.603	207.602	234.54	186.655	173.455	226.275	447.991	506.842	493.619	575.922	581.885	568.528	289.423	294.587	286.493	352.591	407.232	355.979	331.434	293.603	274.602	204.711	294.405	292.88	319.885	301.911	525.457	578.467	644.005	639.112	372.082	363.085	335.278	331.337	232.078	187.841	234.215	171.912	291.179	326.74	355.65	353.112	245.161	255.048	230.902	190.526	391.126	436.335	468.691
217.142	187.042	212.9	242.089	215.355	222.647	236.028	457.972	533.605	524.082	594.193	610.135	588.883	349.167	285.662	338.504	353.5	421.051	343.296	346.309	301.931	276.793	201.347	260.479	297.237	309.731	321.354	462.665	567.194	656.899	626.467	379.898	388.273	370.141	332.618	223.923	267.527	237.057	187.846	290.844	318.867	384.821	352.555	248.165	276.315	233.988	217.989	401.797	515.743	564.418
208.881	231.039	211.301	260.578	241.647	239.589	245.933	474.887	527.828	557.279	607.842	594.247	609.072	343.206	337.965	346.992	375.464	405.186	345.918	357.508	338.578	278.338	207.477	264.57	291.897	318.195	337.83	517.572	607.1	632.215	661.332	395.494	402.39	332.122	377.77	255.579	278.892	251.755	214.423	320.934	331.437	382.316	360.331	256.521	308.691	234.105	210.376	385.879	506.548	555.862
247.598	243.107	262.156	275.627	273.853	232.61	247.684	509.78	587.013	603.505	586.4	605.706	642.479	375.99	362.831	379.108	382.341	390.888	336.691	336.488	357.53	301.363	216.344	282.615	330.897	336.612	339.919	545.642	609.728	635.087	735.614	447.942	375.202	330.8	346.771	235.697	271.974	288.698	221.848	334.727	354.245	395.536	374.786	294.248	325.099	270.207	238.687	416.301	519.424	567.1
244.724	281.655	267.811	294.382	291.268	230.219	249.47	553.871	577.78	627.465	620.618	633.946	645.835	396.349	389.2	388.224	393.604	430.165	385.156	347.383	348.532	285.489	239.435	285.621	308.331	335.155	332.358	538.4	587.226	659.861	714.724	471.752	381.778	335.803	358.938	238.682	322.935	302.834	238.65	422.462	388.118	414.942	396.892	289.903	332.36	324.989	224.482	437.775	565.468	594.966
279.812	270.932	251.908	266.704	264.222	219.088	275.965	564.421	607.592	650.757	645.514	665.046	639.709	401.193	433.909	399.742	403.336	412.009	411.126	366.74	366.718	316.245	271.849	286.77	329.138	325.796	310.644	556.01	558.35	660.06	749.826	506.432	402.166	412.087	365.435	291.916	330.312	295.311	236.451	356.406	421.284	478.993	398.722	291.732	347.104	309.155	282.18	494.828	565.484	633.762
271.319	245.683	263.23	285.775	293.124	261.05	252.8	551.566	631.086	645.715	694.039	614.53	639.907	425.228	446.502	413.794	421.474	421.536	418.849	357.56	373.495	347.807	274.37	295.874	306.881	301.988	324.78	553.853	566.599	663.243	825.703	530.616	391.467	447.875	368.077	286.013	307.346	311.974	244.828	392.189	395.745	412.786	446.828	318.552	350.957	302.514	297.812	520.326	599.646	633.364
312.563	259.504	282.164	321.406	312.463	236.314	239.554	581.264	647.454	686.584	697.263	666.774	664.085	406.705	419.434	416.307	459.474	461.523	437.686	365.881	373.284	389.818	317.763	291.219	283.738	352.321	352.293	586.056	609.327	716.102	839.314	554.652	434.295	445.935	409.757	318.984	333.356	293.488	270.664	393.044	365.428	431.437	439.448	303.205	413.592	320.91	311.599	564.904	624.689	735.511
306.341	301.639	284.202	310.957	339.622	243.027	249.627	568.856	683.426	735.561	669.856	685.971	645.547	415.108	468.606	396.058	426.142	458.306	490.944	364.083	378.137	370.889	296.907	274.491	318.952	356.991	352.148	646.211	620.358	714.585	855.991	511.298	438.844	414.965	403.665	324.555	364.932	327.453	270.177	392.76	358.063	436.211	446.19	321.705	369.08	310.15	308.865	515.048	559.237	650.713
332.847	325.395	267.155	349.332	319.968	264.687	262.501	550.041	686.879	742.538	676.416	682.536	679.624	462.334	515.864	396.219	417.536	467.725	422.018	383.052	385.195	352.924	333.157	295.265	344.791	392.083	356.451	637.014	608.986	729.526	861.691	506.46	476.506	424.192	399.004	304.394	360.008	342.733	259.871	414.138	396.154	432.02	435.083	353.639	389.972	351.872	295.338	525.823	635.659	683.697
[truncated: 30 more columns]
