# Supplementary material for: Epidermal PAR-6 and PKC-3 are essential for larval development of C. elegans and organize non-centrosomal microtubules
Source: eLife. 2020 Dec 10;9:e62067. doi: 10.7554/eLife.62067 (PMC7755398; doi:10.7554/eLife.62067)
Supplement: Figure 2—source data 1. — This zip archive contains the microscopy images shown in panel A and B, and the data graphed in panels C–J. The images are in TIFF and Adobe Photoshop format. The TIFF file is the unadjusted grayscale maximum intensity projection image generated in ImageJ from an image stack. The Photoshop file contains the original image with the adjustment layers used to arrive at the final image displayed in the main figure. The raw graph data are in Microsoft Excel format, and the summary data and actual graph in Graphpad Prism format. [file elife-62067-fig2-data1.zip › Fig 2/C/190116_P6deg_eGFP_pelt2_TIR_Contro.xlsx]

## Sheet: Raw data
190116_P6deg_eGFP_pelt2_TIR_Contro_l10_comp_profile_0.csv	190116_P6deg_eGFP_pelt2_TIR_Contro_l10_comp_profile_1.csv	190116_P6deg_eGFP_pelt2_TIR_Contro_l10_comp_profile_2.csv	190116_P6deg_eGFP_pelt2_TIR_Contro_l10_comp_profile_3.csv	190116_P6deg_eGFP_pelt2_TIR_Contro_l10_comp_profile_4.csv	190116_P6deg_eGFP_pelt2_TIR_Contro_l10_comp_profile_5.csv	190116_P6deg_eGFP_pelt2_TIR_Contro_l10_comp_profile_6.csv	190116_P6deg_eGFP_pelt2_TIR_Contro_l1_profile_0.csv	190116_P6deg_eGFP_pelt2_TIR_Contro_l1_profile_1.csv	190116_P6deg_eGFP_pelt2_TIR_Contro_l1_profile_2.csv	190116_P6deg_eGFP_pelt2_TIR_Contro_l1_profile_3.csv	190116_P6deg_eGFP_pelt2_TIR_Contro_l1_profile_4.csv	190116_P6deg_eGFP_pelt2_TIR_Contro_l1_profile_5.csv	190116_P6deg_eGFP_pelt2_TIR_Contro_l1_profile_6.csv	190116_P6deg_eGFP_pelt2_TIR_Contro_l1_profile_7.csv	190116_P6deg_eGFP_pelt2_TIR_Contro_l3_comp_profile_0.csv	190116_P6deg_eGFP_pelt2_TIR_Contro_l3_comp_profile_1.csv	190116_P6deg_eGFP_pelt2_TIR_Contro_l3_comp_profile_2.csv	190116_P6deg_eGFP_pelt2_TIR_Contro_l3_comp_profile_3.csv	190116_P6deg_eGFP_pelt2_TIR_Contro_l3_comp_profile_4.csv	190116_P6deg_eGFP_pelt2_TIR_Contro_l3_comp_profile_5.csv	190116_P6deg_eGFP_pelt2_TIR_Contro_l3_comp_profile_6.csv	190116_P6deg_eGFP_pelt2_TIR_Contro_l3_comp_profile_7.csv	190116_P6deg_eGFP_pelt2_TIR_Contro_l7_comp_profile_0.csv	190116_P6deg_eGFP_pelt2_TIR_Contro_l7_comp_profile_1.csv	190116_P6deg_eGFP_pelt2_TIR_Contro_l7_comp_profile_2.csv	190116_P6deg_eGFP_pelt2_TIR_Contro_l7_comp_profile_3.csv	190116_P6deg_eGFP_pelt2_TIR_Contro_l7_comp_profile_4.csv	190116_P6deg_eGFP_pelt2_TIR_Contro_l7_comp_profile_5.csv	190116_P6deg_eGFP_pelt2_TIR_Contro_l7_comp_profile_6.csv	190116_P6deg_eGFP_pelt2_TIR_Contro_l7_comp_profile_7.csv	190116_P6deg_eGFP_pelt2_TIR_Contro_l8_comp_profile_0.csv	190116_P6deg_eGFP_pelt2_TIR_Contro_l8_comp_profile_1.csv	190116_P6deg_eGFP_pelt2_TIR_Contro_l8_comp_profile_2.csv	190116_P6deg_eGFP_pelt2_TIR_Contro_l8_comp_profile_3.csv	190116_P6deg_eGFP_pelt2_TIR_Contro_l8_comp_profile_4.csv	190116_P6deg_eGFP_pelt2_TIR_Contro_l8_comp_profile_5.csv	190116_P6deg_eGFP_pelt2_TIR_Contro_l8_comp_profile_6.csv	190116_P6deg_eGFP_pelt2_TIR_Contro_l8_comp_profile_7.csv		190116_P6deg_eGFP_pelt2_TIR_Contro_l10_comp_profile_0.csv	190116_P6deg_eGFP_pelt2_TIR_Contro_l10_comp_profile_1.csv	190116_P6deg_eGFP_pelt2_TIR_Contro_l10_comp_profile_2.csv	190116_P6deg_eGFP_pelt2_TIR_Contro_l10_comp_profile_3.csv	190116_P6deg_eGFP_pelt2_TIR_Contro_l10_comp_profile_4.csv	190116_P6deg_eGFP_pelt2_TIR_Contro_l10_comp_profile_5.csv	190116_P6deg_eGFP_pelt2_TIR_Contro_l10_comp_profile_6.csv	190116_P6deg_eGFP_pelt2_TIR_Contro_l1_profile_0.csv	190116_P6deg_eGFP_pelt2_TIR_Contro_l1_profile_1.csv	190116_P6deg_eGFP_pelt2_TIR_Contro_l1_profile_2.csv
																																																1027.31
																																																1042.06
																																									800.091					898.761		987.578
																1244.21	1867.67					1166.5	1143.59	952.239	792.393	926.721	1122.51	1482.91						1490.06				1949.25		822.239	798.592	797.525		723.005	950.656	867.406	1093.35	934.505	970.395
		761.23	859.993													1163.08	1928.74	1107.82				1245.13	1173.89	947.88	786.5	940.628	1257.93	1526.33				1006.01		1292.07	1121.46			1669.51		852.513	802.197	782.028	803.74	694.163	968.052	814.029	1324.92	858.817	918.284
		780.525	874.23	799.99												1138.59	1898.08	1096.73		1594.42		1379.19	1164.8	955.794	777.051	925.136	1468.85	1484.96			1310.89	1015.1		1139.45	1076.26			1403.11		856.418	814.185	775.71	811.274	683.894	1004.04	809.179	1516.89	838.705	843.573
772.23	814.912	751.682	840.13	760.661							1092.84					1171.04	1769.29	1074.65		1518.43		1528.73	1116.31	967.419	821.687	859.981	1603.12	1459.22			1336.04	1026.2		1092.05	1094.54		1007.56	1197.63		871.608	818.166	789.892	806.825	717.776	972.216	778.989	1638.46	796.489	829.231
774.629	825.621	783.768	838.07	762.17	784.164						1138.64				1022.91	1238.04	1654.91	1004.61		1439.26		1604.47	1099.38	998.076	813.286	886.405	1626.49	1443.98			1227.38	1036.86	952.123	1034.67	1101.79	937.832	998.656	1099.13		847.724	788.569	826.82	824.747	707.969	947.154	765.246	1771.96	762.606	809.966
766.356	816.861	771.564	826.916	736.721	807.035						1178.09	974.734	1081.43	947.072	1122.57	1298.7	1514.22	988.078	1001.58	1246.42	1013.49	1579.99	1071.13	1034.37	813.539	873.764	1685.56	1341.59			1186.15	1076.41	970.465	1008.2	1099.07	929.339	964.845	1056.98		856.225	791.561	809.927	809.616	728.284	940.656	763.245	1728.3	743.301	811.355
750.589	825.061	782.147	832.736	772.996	814.203	1275.23			882.514	870.719	1253.07	1030.37	1142.07	1005.92	1148.2	1410.88	1343.44	987.792	1082.1	1099.29	990.335	1546.59	1052.13	1028.19	804.08	863.429	1693.23	1226.15	790.651		1174.45	1100.32	950.866	1045.45	1093.41	936.936	1004.64	1014.71		879.733	778.833	844.952	836.744	727.102	919.605	745.381	1694.02	751.582	835.66
754	811.15	794.74	768.687	717.777	809.726	1227.72			884.506	871.214	1287.78	1064.72	1138.46	1018.02	1220.31	1495.06	1316.92	975.108	1095.19	1001.02	977.728	1449.18	1029.12	1024.25	817.266	883.317	1700.07	1040.04	809.657	841.673	1231.26	1148.18	973.756	1001.43	1061.87	968.864	1014.67	1024.14		848.907	795.956	852.087	840.819	730.739	942.269	751.406	1622.97	727.572	844.561
776.549	833.367	772.685	782.832	734.858	817.655	1089.81			897.199	880.013	1199.45	1156.08	1091.94	998.264	1221.19	1615.91	1261.63	983.97	1094.16	972.841	942.607	1416.61	1023.52	994.373	826.016	889.529	1577.81	973.166	801.998	852.82	1237.56	1169.27	1031.81	987.223	1026.16	972.44	977.211	1015.74		888.074	771.436	828.405	853.354	708.98	877.464	782.82	1556.3	723.003	872.303
773.031	837.497	791.155	828.559	736.135	809.459	978.589			896.533	857.775	1204.79	1261.78	1093.95	969.435	1221.57	1678.03	1260.63	985.004	1094.51	970.314	912.515	1232.33	1030.83	950.352	837.839	897.49	1455.27	902.041	811.999	831.754	1273.13	1132.08	982.564	963.75	1018.59	1008.1	959.311	1028.41		906.684	779.633	806.314	807.372	748.064	870.06	758.785	1453.24	741.031	854.883
773.66	825.126	826.799	809.737	759.341	811.337	927.773	857.496		882.852	866.478	1175.09	1349.31	1041.92	966.909	1234.92	1613.09	1169.67	1019.17	1135.81	942.823	933.544	1215.32	1013.29	930.687	863.33	886.319	1262.18	888.034	836.545	845.716	1350.72	1182.9	985.436	964.785	1042.37	999.446	929.886	1015.49		883.645	784.518	793.963	801.273	727.683	854.86	787.367	1246.19	710.492	855.643
781.276	833.262	805.284	799.858	737.85	798.415	869.661	875.831	863.24	887.398	839.621	1239.28	1404.61	989.274	983.279	1244.03	1514.82	1160.75	999.089	1251.87	961.294	941.463	1162.98	1018.18	929.183	879.119	851.385	1104.46	845.492	822.048	893.478	1326.24	1161.09	978.807	978.16	1059.41	1008.51	900.278	1008.63		889.066	768.499	799.045	789.681	744.693	815.069	799.182	1177.4	734.215	912.525
781.109	791.693	805.059	809.496	772.994	756.454	844.78	900.62	847.54	854.905	861.156	1257.08	1451.77	946.757	984.378	1201.84	1433.47	1118.29	953.691	1278.78	940.505	945.922	1139.75	1003.23	909.361	862.28	865.343	1014.19	842.168	853.753	913.244	1281.59	1155.47	985.262	976.458	1119.16	1029.07	954.578	965.263		863.627	778.116	806.033	775.468	725.292	809.232	785.429	1121.42	748.918	914.569
785.221	801.156	822.076	841.883	758.645	763.745	781.639	864.924	857.202	827.298	868.795	1278.52	1368.36	934.849	975.802	1165.59	1407.4	1181.72	1016.09	1330.16	936.982	1005.09	1071.22	973.611	918.208	867.591	823.76	1022.92	870.041	778.66	879.255	1279.47	1092.92	998.664	995.449	1144.94	969.241	949.068	946.012		882.703	777.319	835.108	779.914	753.217	807.08	804.996	1087.29	736.781	889.021
806.341	792.139	835.187	843.533	759.706	777.093	743.186	873.27	893.299	824.637	857.811	1307.18	1255.07	962.955	1023.24	1156.41	1372.16	1270.58	1036.67	1364.62	925.515	970.525	1001.68	1021.66	943.964	903.181	821.445	998.725	887.256	780.393	894.339	1237.01	1036.59	951.872	995.692	1199.57	1015.96	965.44	931.093		892.536	813.879	836.188	782.059	778.445	814.642	821.107	1170.8	734.23	907.255
822.807	791.468	829.382	841.049	769.449	790.113	729.618	918.755	924.847	800.984	878.957	1261.83	1156.78	982.388	1095.64	1199.47	1333.37	1292.14	1061.69	1354.78	952.354	955.288	965.097	1025.68	909.619	905.932	845.84	1000.02	859.411	812.397	931.016	1195.6	1058.43	938.09	1004.05	1228.55	1047.67	1004.58	894.825		847.167	797.009	816.048	792.914	748.667	838.598	813.533	1338.28	754.322	938.314
838.739	769.061	817.177	825.383	802.833	772.923	756.703	886.383	923.31	817.076	863.695	1223.14	1071.49	1044.91	1114.72	1197.89	1321.53	1390.62	1069.68	1298.71	954.533	952.554	905.021	1027.02	935.31	932.136	836.459	978.285	861.549	800.891	927.184	1160.97	1054.98	997.183	1049.55	1163.67	1019.87	1005.12	930.571		868.336	824.335	814.943	777.996	733.705	855.813	811.016	1503.77	749.493	936.34
817.381	784.692	851.247	829.479	779.711	787.762	764.564	892.387	946.262	833.75	881.329	1199.65	1048.67	995.838	1113.4	1239.95	1325.45	1500.11	1077.35	1254.29	943.487	901.371	861.915	1011.47	931.376	928.423	820.664	993.601	877.636	789.813	918.366	1121.64	1040.52	1022.09	1048.68	1113.36	1004.8	967.8	923.543		892.309	837.531	834.352	824.409	745.235	871.474	823.815	1647.72	766.684	907.429
804.739	819.34	817.545	822.12	799.055	797.642	745.504	924.649	995.894	827.752	911.052	1109.13	1094.94	999.673	1080.06	1281.14	1283.28	1599.12	1095.65	1169.71	988.222	922.929	886.199	1008.27	926.564	941.039	828.572	941.227	882.569	790.528	951.79	1162.76	1016.6	1034.75	1028.61	1095.33	992.701	995.764	951.379		866.692	839.378	823.562	839.243	757.6	881.961	842.102	1797.8	779.199	909.748
798.257	817.376	795.155	840.263	739.016	841.081	763.043	894.761	1016.53	821.969	909.332	1125.39	1150.96	1036.85	1015.04	1320.61	1228.51	1603.89	1095.65	1065.03	1022.47	945.739	859.326	1004.74	936.348	957.669	828.671	987.133	888.832	778.952	923.757	1126.35	1039.74	1013.27	1028.25	1078.26	1001.84	990.916	937.705		853.004	798.646	808.471	955.681	768.308	869.771	844.247	1781.55	830.702	915.161
794.897	834.851	816.925	814.432	767.291	900.736	778.524	902.479	1010.29	810.632	934.406	1153.58	1131.65	1100.19	1015.25	1337.05	1266.82	1490.39	1092.11	1023.86	1049.23	1013.63	848.473	991.11	955.999	964.508	839.81	961.172	889.371	765.187	931.812	1114.25	1026.05	1054.61	1055.96	1061.11	969.55	994.329	944.509		849.594	804.252	798.757	1063.92	740.63	855.393	846.329	1840.07	846.185	879.185
830.459	834.154	818.459	809.565	746.627	887.089	762.625	925.217	983.954	841.983	969.411	1086.8	1177.51	1061.24	977.395	1307.04	1375.42	1451.23	1127.48	1010.62	1085.39	1013.59	901.135	1038.3	949.177	939.509	877.618	964.415	886.968	793.859	939.38	1121.63	1029.13	1048.52	1072.56	1035.11	961.034	989.829	942.653		849.952	811.705	782.53	1148.96	780.856	842.274	833.001	1679.67	872.271	860.049
832.29	832.853	820.822	789.004	750.329	870.359	765.683	937.876	1034.9	795.534	1095.68	1057.73	1184.87	1065.46	938.461	1259.21	1467.56	1369.33	1119.39	960.744	1144.19	987.644	897.667	1007.8	940.008	919.769	940.787	941.653	863.959	781.622	873.037	1127.44	997.763	1071.52	1084.8	1052.21	948.163	1028.75	926.076		866.68	811.333	774.228	1216.07	813.748	862.95	828.332	1554.27	904.848	808.032
849.073	852.586	795.439	811.561	778.474	871.095	762.871	973.544	1007.2	831.511	1340.85	1027.33	1127.67	1035.72	921.267	1248.26	1606.45	1383.68	1158.02	927.039	1193.47	971.432	855.743	1046.62	955.817	928.786	948.316	944.429	929.687	784.058	890.189	1141.52	994.966	1080.79	1112.53	1073.28	939.587	1007.07	944.26		803.608	827.479	773.126	1290.42	771.36	845.35	826.056	1427.31	938.88	819.328
818.915	835.646	838.801	794.664	786.387	866.422	729.606	980.47	969.008	844.83	1469.16	988.882	1106.94	1016.68	929.386	1212.92	1781.76	1513.87	1097.95	928.219	1152.92	967.93	888.099	1055.47	967.855	926.556	989.664	909.839	915.228	827.049	858.09	1160.84	1013.17	1124.99	1090.25	1013.52	1003.6	980.125	942.389		843.692	836.183	800.617	1326.92	828.644	815.206	821.619	1211.24	970.179	840.39
812.817	837.282	879.47	809.253	802.639	891.45	742.626	999.879	942.188	877.637	1551.35	958.416	1106.24	996.574	923.655	1261.64	1897.94	1522.51	1087.73	903.297	1120.63	941.159	852.711	1072.49	1020.05	905.182	1057.7	909.746	893.652	819.832	840.336	1136.11	1025.22	1140.56	1149.97	1017.09	1030.17	996.608	932.796		832.126	843.389	815.358	1318.13	874.229	818.26	832.145	1142.06	961.456	809.453
827.162	859.211	861.467	804.608	770.187	889.421	741.795	970.857	982.72	896.029	1520.57	960.592	1145.45	982.535	995.253	1305.85	1948.2	1632.53	1123.33	905.349	1107.34	963.416	879.253	1103.4	994.095	879.35	1111.93	871.894	943.671	813.823	826.545	1131.59	1009.96	1114.19	1196.49	1037.19	1064.33	1032.84	932.682		827.058	854.055	809.845	1255.91	875.685	817.737	816.954	1055.81	990.902	802.869
824.199	854.331	856.108	794.42	765.563	904.807	716.155	995.438	988.671	872.289	1396.19	980.606	1116.8	957.061	1034.19	1392.28	1911.43	1781.62	1101.71	922.451	1116.17	983.642	871.255	1143.36	1007.08	870.918	1112.99	847.581	917.262	801.89	816.96	1158.34	1006.08	1096.11	1191.2	1061.23	1073.17	1042.23	979.537		854.915	840.33	771.106	1184.59	952.19	831.362	807.042	1001.67	994.663	861.574
856.946	828.205	859.696	802.53	800.849	881.978	744.344	1040.77	986.046	877.356	1137.04	970.24	1084.62	983.027	1041.59	1382.3	1829.21	1872.02	1136.32	917.259	1111.96	991.725	839.677	1202.7	945.743	870.26	1128.38	847.445	959.838	844.763	838.383	1126.71	1004.29	1084.71	1072.68	1079.62	1034.44	1033.7	987.599		842.626	835.145	807.682	1068.32	954.876	827.323	816.319	1012.92	957.672	841.29
878.169	840.249	863.392	834.81	808.921	849.28	732.229	1060.7	994.608	936.599	981.906	1005.27	1025.94	1004.99	1055.63	1327.31	1736.16	1818.98	1143.04	942.04	1074.61	1031.63	857.375	1199.97	938.052	895.927	1124.62	825.294	968.55	852.989	812.781	1132.99	1038.35	1062.16	1086.01	1075.74	1046.86	1033.65	1005.52		829.442	814.316	787.59	1003.44	948.285	817.253	803.502	1053.27	922.613	862.338
890.938	880.006	839.868	850.063	794.618	808.147	747.344	1041.04	1029.06	957.665	909.041	995.535	1036.54	1007.81	1074.54	1295.11	1642.74	1742.99	1201.16	969.158	1022.88	1045.67	859.942	1231.12	948.981	935.955	1094.7	832.518	990.18	876.035	826.149	1143.2	1045.4	1079.99	1114.39	1065.87	1021.93	1082.18	1020.97		812.048	820.639	793.162	879.469	940.97	834.305	778.267	1062.83	905.619	850.669
892.5	828.81	815.528	854.538	820.305	805.466	747.932	1007.66	1037.21	946.86	872.152	956.993	1031.66	1007.14	1117.54	1288.22	1574.75	1786	1321.27	996.96	995.241	1015.03	912.049	1258.46	954.237	987.873	1079.15	824.721	1015.72	912.295	842.28	1165.69	1038.02	1093.09	1056.82	1025.69	1034.87	1075.4	1023.64		809.979	834.956	804.414	868.472	965.099	832.003	810.117	1113.55	887.68	884.141
933.075	860.251	840.913	856.332	817.309	792.775	784.843	1038.4	1071.23	1003.92	904.135	932.171	1015.74	1057.62	1141.84	1303.91	1532.92	1529.77	1438.45	997.116	986.177	1025.14	940.049	1248.45	978.17	1000.54	1089.06	826.578	1034.86	921.372	815.746	1180.9	1018.13	1132.42	1050.13	1042.26	1050.82	1056.11	967.461		815.112	832.643	759.373	793.166	981.679	847.073	821.723	1103.82	895.657	942.661
933.857	881.824	828.819	858.751	789.346	808.379	786.045	1056.93	1102.13	1049.13	903.368	950.34	1009.14	1063.72	1112.79	1356.78	1522.21	1330.14	1462.85	1052.29	996.339	1039.76	1030.17	1279.56	970.248	1014.32	1034.22	845.212	1025.36	918.478	786.472	1221.43	1004.68	1120.91	1017.47	1042.66	1067.6	1037.65	943.472		816.593	858.492	779.06	828.914	932.818	830.756	815.024	1090.54	877.104	978.024
890.616	855.608	862.249	837.722	837.41	816.05	767.092	1091.11	1127.03	990.939	900.225	933.654	995.307	1136.14	1099.75	1382.89	1545.29	1280.24	1545.42	1043.58	1008.72	1045.82	1126.37	1239.07	970.206	1039.02	985.614	897.576	1038.87	947.51	773.404	1296.18	1011.17	1100.39	1024.95	1053.55	1154.12	1040.89	952.563		818.286	849.4	798.095	824.021	913.164	831.041	811.396	1028.59	913.048	987.997
897.185	864.472	847.937	862.777	832.797	805.946	768.66	1054.07	1119.29	1010.02	920.953	958.477	992.498	1173.88	1095.43	1397.5	1617.43	1216.33	1449.01	1081.99	973.386	988.453	1168.13	1245.38	986.47	985.441	948.846	866.01	1008.16	910.901	803.717	1329.1	981.061	1087.24	1055.46	1152.54	1188.65	1044.99	942.263		827.51	867.993	790.458	819.97	980.805	868.791	786.833	969.312	895.652	1002.3
868.172	843.494	866.99	865.457	839.146	778.635	782.833	1043.25	1068.49	1024.58	978.896	923.808	982.377	1187.02	1150.97	1341.48	1585.03	1159.77	1345.84	1076.74	1000.52	965.628	1152.5	1213.3	977.586	960.187	944.677	889.112	1017.27	906.731	815.564	1276.68	1040.27	1125.85	1062.06	1239.38	1234.39	1081.35	959.297		848.398	865.717	827.327	869.378	940.068	844.938	807.846	984.366	848.77	1030.77
878.043	829.413	859.163	896.587	860.103	782.641	764.831	1059.57	986.67	1033.66	953.162	942.395	982.061	1145.72	1215.68	1256.16	1529.12	1160.15	1273.3	1164.34	1037.48	960.59	1030.28	1146.32	969.637	940.84	934.745	864.306	973.984	928.764	809.488	1223.67	1051.14	1164.09	1132.62	1280.27	1223.49	1077.78	931.624		849.969	847.036	817.094	878.23	941.831	870.457	823.112	981.378	865.329	1097.8
841.37	853	873.956	880.897	844.606	803.307	786.557	1057.2	962.965	1009.46	992.93	949.378	939.722	1083.48	1266.84	1212.73	1471.19	1219.8	1213.77	1178.52	1028.74	988.405	978.391	1124.59	928.806	929.911	962.68	870.543	991.189	926.679	774.859	1167.39	1062.33	1146.61	1157.48	1232.67	1282.46	1046.48	939.09		867.38	841.783	801.924	914.017	904.272	863.629	824.131	1021.66	884.49	1114.45
881.843	853.116	835.212	853.279	796.684	784.691	792.298	1089.14	913.205	1029.65	981.83	960.822	958.584	1035.13	1399.98	1178.83	1423.38	1287.49	1240.37	1197.48	1043.03	962.059	960.183	1116.32	910.508	949.135	942.445	891.404	991.767	914.066	800.39	1135.19	1035.4	1171.48	1174.61	1180.8	1225.19	1027.7	945.116		865.921	848.181	816.588	874.414	902.707	852.072	820.03	1016.37	856.721	1065.75
891.799	860.212	822.328	837.616	837.629	763.037	781.453	1080.67	931.677	1010.74	986.702	962.735	949.062	1022.17	1453.8	1186.87	1432.48	1296.13	1337.95	1214.21	1036.13	962.702	1008.2	1139.35	903.499	969.687	972.987	862.542	984.266	953.565	803.915	1075.63	1072.18	1159.43	1175.35	1189.73	1141.78	1050.21	947.224		883.871	843.257	813.13	961.441	871.818	841.522	793.767	1043.2	855.321	1037.68
896.266	843.01	850.303	823.263	832.037	783.5	784.904	1101.46	934.133	1055.08	1023.09	909.729	974.43	1057.34	1522.45	1252.19	1425.5	1364.09	1399.34	1261.47	1015.32	1004.24	1037.8	1178.58	881.022	959.164	946.36	886.657	998.53	928.769	829.698	1117.54	1107.93	1170.57	1169.85	1112.7	1073.54	1016.73	921.84		932.657	860.085	843.572	928.084	871.015	840.517	814.188	965.344	834.5	1038.81
908.923	836.736	851.636	867.676	854.127	809.767	798.166	1101.82	964.363	1101.42	1043.84	946.953	967.529	1102.55	1601.07	1263.24	1498.43	1410.62	1467.9	1297.18	1013.4	1066.94	1038.79	1156.83	896.389	1011.69	960.572	916.257	973.671	988.573	836.918	1080.45	1144.59	1175.15	1163.09	1033.5	1083.01	1066.89	919.413		926.667	838.529	840.453	921.579	856.612	837.988	792.52	891.059	821.666	1034.41
895.384	844.363	846.436	844.052	855.937	805.028	797.705	1083.56	978.446	1113.63	1046.84	985.489	1021.8	1113.07	1602.49	1322.52	1439.94	1294.91	1507.21	1326.46	1024.88	1110.21	973.852	1156.09	893.398	1021.87	989.155	933.048	979.069	1008.53	849.632	1079.79	1137.65	1190.87	1145.51	1051.31	1099.9	1095.19	987.329		974.985	849.261	885.159	903.098	867.144	852.802	804.896	887.429	795.24	1071.93
885.869	860.503	858.718	857.302	855.503	807.066	837.035	1087.8	1032.52	1168.13	1149.79	1039.69	1002.87	1169.49	1627.26	1373.57	1345.65	1218.01	1443.09	1298.97	1031.52	1142.99	972.194	1178.44	895.655	985.557	991.836	934.903	1011.37	1002.52	887.174	1098.06	1152.14	1205.55	1148.37	1034.88	1152.9	1118.13	974.925		977.925	883.315	889.097	913.772	855.922	853.612	832.821	858.114	817.525	1134.37
898.424	864.377	848.596	879.821	855.847	818.662	825.175	1105.89	1075.21	1158.91	1203.81	1068	1010.16	1148.45	1663.25	1389.07	1318.37	1106.26	1425.97	1291.49	1020.43	1115.52	972.291	1221.2	916.448	1013.24	1013.98	933.499	1053.36	986.93	880.868	1083.17	1119.85	1198.83	1163.5	1004.84	1116.61	1087.87	973.71		998.096	880.318	874.154	911.084	882.868	873.994	852.886	867.896	819.401	1194.1
922.428	886.703	880.628	858.705	859.826	856.934	863.412	1156.97	1159.25	1201.26	1277.25	1063.31	1031.08	1245.98	1694.89	1418.62	1291.96	1111.39	1372.89	1286.82	1012.29	1153.34	991.852	1250.7	942.074	1055.43	987.783	947.367	1056.09	976.093	916.488	1084.25	1097.3	1148.56	1215.49	1054.4	1152.02	1074.14	988.379		1020.41	916.444	904.059	927.872	924.49	921.745	893.919	889.494	811.516	1258.94
958.158	919.331	881.696	881.488	946.836	838.666	916.683	1167.37	1232.51	1299.02	1373.18	1088.9	995.037	1269.23	1730.23	1420.7	1246.1	1084.11	1318.81	1290.19	1064.07	1128.31	992.284	1262.97	920.928	1066.45	1030	969.845	1065.47	991.171	961.745	1067.62	1065.1	1154.94	1249.34	1071.77	1167.27	1077.84	1053.28		1042.89	953.163	949.173	951.013	981.814	922.055	884.796	909.616	843.372	1326.79
972.099	978.975	915.259	963.56	993.354	858.899	896.19	1206.76	1286.91	1436.21	1480.59	1132.84	1064.18	1315.87	1714.64	1475.62	1249.6	1085.88	1275.7	1339.3	1118.66	1105.89	971.28	1260.93	950.526	1124.91	1084.21	973.225	1107.44	969.398	961.197	1090.42	1074.91	1172.91	1275.33	1082.79	1164.52	1170.64	1075.96		1075.3	959.611	1039.46	988.545	1020.3	958.19	935.154	979.774	954.263	1307.02
1046.56	1059.14	975.444	998.474	1059.19	918.104	967.369	1281.39	1453.86	1576.5	1522.98	1197.38	1072.19	1352	1630.24	1410.69	1274.46	1205.22	1315.94	1415.07	1223.57	1120.39	1041.09	1267.18	997.381	1124.53	1155.51	1030.1	1195.75	934.667	1045.98	1110.27	1093.13	1202.19	1293.46	1091.99	1236.6	1258.85	1184.57		1119.39	1038.32	1173.26	1028.58	1205.78	1078.63	1051.8	1032.33	1130.89	1371.91
1171.14	1165.31	1100.97	1185.92	1229.02	999.239	1102.95	1336.55	1590.39	1616.54	1498.74	1298.66	1186.27	1418.37	1640.96	1440.22	1371.77	1250.05	1334.52	1458.93	1302.52	1215.89	1155.4	1345.22	1046.55	1218.38	1201.27	1083.83	1218.47	977.514	1198.25	1126.83	1198.83	1245.75	1351.45	1200.68	1260.86	1330.74	1308.66		1218.15	1202.88	1411.31	1168.61	1461.85	1346.13	1356.07	1304.39	1482.85	1537.71
1317.14	1302.72	1323.32	1398.2	1328.43	1240.32	1282.67	1493.76	1656.07	1656.4	1549.36	1444.48	1343.21	1563.05	1686.61	1497.46	1441.11	1376.87	1418.29	1571.99	1436.52	1342.35	1372.09	1467.93	1208.85	1429.74	1317.6	1248.82	1326.51	1069.64	1296.41	1167.06	1374.64	1388.26	1487.43	1320.19	1390.4	1413.62	1460.58		1454.05	1401.49	1882.57	1431.08	1983.16	1863.23	1915.92	1941.22	2108.05	1891.14
1612.87	1702.35	1873.14	1724.34	1807.2	1511.99	1452.53	1613.24	1687.78	1693.62	1671.85	1624.05	1793.3	1709.56	1778.36	1575.93	1559.54	1625	1695.26	1676.03	1684.43	1588.1	1712.53	1579.54	1408.45	1632.78	1598.95	1486.91	1483.75	1252.76	1414	1350.07	1610.25	1460.74	1725.71	1577.3	1487.16	1537.93	1704.95		1651.7	1889.08	2439.97	2147.45	2613.66	2463.61	2735.43	2828.63	2818.27	2402.69
1955.93	2282.68	2411.36	2550.82	2355.14	1984.62	2009.23	1794.35	1706.3	1761.57	1960.53	2031.55	2478.63	2118.09	1962.29	1576.61	1638.29	2112.12	2205.98	1844.75	1883.21	2085.38	2180.29	1678.3	1519.97	1539.84	1838.19	1634.58	1603.01	1507.54	1527.56	1623.49	1659.19	1594.79	2037.21	2122.73	1699.09	1658.48	1980.63		1839.27	2317.81	2483.37	2805.94	2632.95	2565.24	2622.05	2850.94	3139.81	2564.12
2196.32	2556.79	2396.03	2820.66	2454.68	2648.46	2641.38	2088.48	1799.9	1803.14	2727.72	3040.18	2827.98	2615.83	2395.15	1671.22	1753.74	2373.4	2286.02	2040.2	2033.17	2512.16	2419.95	1724.02	1403.88	1343.32	1556.32	1572.74	1574.23	1593.35	1584.71	1816.47	1364.35	1853.39	1929.17	2270.08	1817.95	1792.53	1981.5		1834.57	2070.82	2167.61	2785.51	2022.49	2107.34	2004.06	2294.08	2531.89	2474.64
2138.03	2295.27	1895.48	2409.03	2148.41	2684.93	2482.47	2349.15	2152.46	1989.49	3638.25	3776.97	2831.32	2798.07	2722.66	1620.41	1779.18	2204.36	1754.8	2143.21	1955.45	2095.49	2167.84	1432.12	1320.22	1179.89	1318.57	1319.55	1365.87	1569.42	1695.43	1571.23	1209.2	2125.28	1624.82	1726.77	1799.43	1801.17	1623.07		1622.27	1579.69	1797.67	2065.73	1591	1635.74	1639.42	1832.19	1951.2	2023.83
1970.29	1910.26	1539.5	1935.49	1773.88	2134.51	1914.59	2629.98	2583.47	2572.47	3456.94	3308.99	2424.68	2305.53	2620.39	1552.63	1630.09	1766.97	1466.33	1964.05	1738.05	1569.34	1746.55	1284.35	1235.17	1097.63	1199.44	1119.69	1176.59	1429.16	1755.19	1255.98	1134.83	1928.03	1393.78	1348.14	1609.03	1566.39	1310.27		1392.81	1400.18	1465.87	1582.6	1360.19	1339.9	1411.78	1593.4	1748.75	1614.07
1748.94	1596.8	1334.25	1651.69	1588.2	1650.83	1536.99	2717.71	2681.35	3329.17	2440.3	2454.5	1946.95	1855.14	2150.32	1437.98	1484.87	1460.5	1299.82	1662.43	1521.31	1441.77	1441.45	1236.07	1140.85	1087.34	1080.76	1019.6	1053.94	1208.91	1662	1118.93	1126.33	1490.16	1225.78	1186.98	1334.24	1357.81	1146.96		1319.05	1186.72	1228.75	1335.87	1187.59	1136.05	1218.45	1439.3	1543.46	1392.88
1618.67	1422.66	1257.56	1477.33	1433.69	1357.34	1275.95	2492.34	2301.54	3544.29	1821.8	1810.14	1592.81	1535.9	1691.41	1309.35	1328.65	1293.66	1209.8	1425.47	1282.93	1328.66	1323.35	1173.44	1087.27	1016.48	1053.07	976.606	941.581	1063.18	1415.83	1047.97	1026.15	1277.7	1150.12	1093.66	1198.25	1237.45	1069.86		1266.71	1111.8	1150.1	1167.72	1062.13	1051.42	1051	1313.9	1350.85	1308.53
1489.68	1321.91	1126.06	1321.89	1315.56	1196.94	1087.01	2045.63	1820.11	2927.4	1463.29	1544.22	1370.97	1365.43	1498.05	1254.82	1277.95	1210.31	1156.32	1295.39	1175.86	1200.12	1223.51	1143.37	1081.84	1037.03	1028.61	953.664	921.112	961.107	1130.47	1030.36		1160.38	1110.1	1037.86	1130.13	1172.96	1032.64		1235.31	1047.13	1105.5	1133.22	1104.96	1001.65	953.063	1272.21	1302.88	1238.1
1365.73	1235.08	1080.11	1207.38	1177.93	1123.68	1001.82	1681.97	1499.5	2187.17	1295.97	1343.97	1269.6	1291.98	1378.13	1227.14	1258.43	1158.29	1110.94	1204.46	1125	1138.21						946.07		933.763	1002.71			1102.23	1079.24	1059.35	1092.84	1052.16	963.959		1190.63		1065.12	1113.63	1068.87	988.771	948.775	1281.56	1249.66	1137.29
1260.48	1145.32		1145.73	1137.38	1062.57	946.908	1525.35	1360.98	1615.27	1237.21	1198.57	1227.17	1255.88	1307.75	1198.29	1215.06			1151.22	1037.91	1060.23								908.228	927.448			1090.97			1045.8	1039.22								993.525	986.448	1248.84	1209.95
1239.74	1095.25				1002.48	948.345	1421.04	1300.32	1429.45	1168.4				1280.43	1221.71				1122.95	1100.06	1087.21								866.369	893.475			1069.31			1066.37	1032.86										1242.85
						999.554	1290.91	1255.26	1302.8																				886.988	882.026																	1261.18
							1240.99	1256.76	1206.65																					876.613
							1266.58	1226.22
[truncated: 31 more columns]

## Sheet: Background corrected
190116_P6deg_eGFP_pelt2_TIR_Contro_l10_comp_profile_0.csv	190116_P6deg_eGFP_pelt2_TIR_Contro_l10_comp_profile_1.csv	190116_P6deg_eGFP_pelt2_TIR_Contro_l10_comp_profile_2.csv	190116_P6deg_eGFP_pelt2_TIR_Contro_l10_comp_profile_3.csv	190116_P6deg_eGFP_pelt2_TIR_Contro_l10_comp_profile_4.csv	190116_P6deg_eGFP_pelt2_TIR_Contro_l10_comp_profile_5.csv	190116_P6deg_eGFP_pelt2_TIR_Contro_l10_comp_profile_6.csv	190116_P6deg_eGFP_pelt2_TIR_Contro_l1_profile_0.csv	190116_P6deg_eGFP_pelt2_TIR_Contro_l1_profile_1.csv	190116_P6deg_eGFP_pelt2_TIR_Contro_l1_profile_2.csv	190116_P6deg_eGFP_pelt2_TIR_Contro_l1_profile_3.csv	190116_P6deg_eGFP_pelt2_TIR_Contro_l1_profile_4.csv	190116_P6deg_eGFP_pelt2_TIR_Contro_l1_profile_5.csv	190116_P6deg_eGFP_pelt2_TIR_Contro_l1_profile_6.csv	190116_P6deg_eGFP_pelt2_TIR_Contro_l1_profile_7.csv	190116_P6deg_eGFP_pelt2_TIR_Contro_l3_comp_profile_0.csv	190116_P6deg_eGFP_pelt2_TIR_Contro_l3_comp_profile_1.csv	190116_P6deg_eGFP_pelt2_TIR_Contro_l3_comp_profile_2.csv	190116_P6deg_eGFP_pelt2_TIR_Contro_l3_comp_profile_3.csv	190116_P6deg_eGFP_pelt2_TIR_Contro_l3_comp_profile_4.csv	190116_P6deg_eGFP_pelt2_TIR_Contro_l3_comp_profile_5.csv	190116_P6deg_eGFP_pelt2_TIR_Contro_l3_comp_profile_6.csv	190116_P6deg_eGFP_pelt2_TIR_Contro_l3_comp_profile_7.csv	190116_P6deg_eGFP_pelt2_TIR_Contro_l7_comp_profile_0.csv	190116_P6deg_eGFP_pelt2_TIR_Contro_l7_comp_profile_1.csv	190116_P6deg_eGFP_pelt2_TIR_Contro_l7_comp_profile_2.csv	190116_P6deg_eGFP_pelt2_TIR_Contro_l7_comp_profile_3.csv	190116_P6deg_eGFP_pelt2_TIR_Contro_l7_comp_profile_4.csv	190116_P6deg_eGFP_pelt2_TIR_Contro_l7_comp_profile_5.csv	190116_P6deg_eGFP_pelt2_TIR_Contro_l7_comp_profile_6.csv	190116_P6deg_eGFP_pelt2_TIR_Contro_l7_comp_profile_7.csv	190116_P6deg_eGFP_pelt2_TIR_Contro_l8_comp_profile_0.csv	190116_P6deg_eGFP_pelt2_TIR_Contro_l8_comp_profile_1.csv	190116_P6deg_eGFP_pelt2_TIR_Contro_l8_comp_profile_2.csv	190116_P6deg_eGFP_pelt2_TIR_Contro_l8_comp_profile_3.csv	190116_P6deg_eGFP_pelt2_TIR_Contro_l8_comp_profile_4.csv	190116_P6deg_eGFP_pelt2_TIR_Contro_l8_comp_profile_5.csv	190116_P6deg_eGFP_pelt2_TIR_Contro_l8_comp_profile_6.csv	190116_P6deg_eGFP_pelt2_TIR_Contro_l8_comp_profile_7.csv		190116_P6deg_eGFP_pelt2_TIR_Contro_l10_comp_profile_0.csv	190116_P6deg_eGFP_pelt2_TIR_Contro_l10_comp_profile_1.csv	190116_P6deg_eGFP_pelt2_TIR_Contro_l10_comp_profile_2.csv	190116_P6deg_eGFP_pelt2_TIR_Contro_l10_comp_profile_3.csv	190116_P6deg_eGFP_pelt2_TIR_Contro_l10_comp_profile_4.csv	190116_P6deg_eGFP_pelt2_TIR_Contro_l10_comp_profile_5.csv	190116_P6deg_eGFP_pelt2_TIR_Contro_l10_comp_profile_6.csv	190116_P6deg_eGFP_pelt2_TIR_Contro_l1_profile_0.csv	190116_P6deg_eGFP_pelt2_TIR_Contro_l1_profile_1.csv	190116_P6deg_eGFP_pelt2_TIR_Contro_l1_profile_2.csv
																																																535.173
																																																549.921
																																									296.681					395.351		495.44
																755.224	1378.69					677.516	642.54	451.19	291.344	425.672	621.462	981.86						961.56				1420.75		318.829	295.182	294.115		219.595	447.246	363.996	601.216	442.367	478.257
		257.82	356.583													674.094	1439.76	618.835				756.147	672.838	446.831	285.451	439.579	756.883	1025.28				477.513		763.567	592.958			1141.01		349.103	298.787	278.618	300.33	190.753	464.642	310.619	832.786	366.679	426.146
		277.115	370.82	296.58												649.603	1409.1	607.749		1105.44		890.207	663.747	454.745	276.002	424.087	967.798	983.915			782.395	486.6		610.949	547.76			874.608		353.008	310.775	272.3	307.864	180.484	500.627	305.769	1024.75	346.567	351.435
268.82	311.502	248.272	336.72	257.251							600.661					682.059	1280.3	585.67		1029.45		1039.75	615.261	466.37	320.638	358.932	1102.07	958.172			807.538	497.703		563.553	566.043		479.064	669.127		368.198	314.756	286.482	303.415	214.366	468.806	275.579	1146.32	304.351	337.093
271.219	322.211	280.358	334.66	258.76	280.754						646.458				533.93	749.059	1165.93	515.623		950.278		1115.49	598.335	497.027	312.237	385.356	1125.44	942.928			698.88	508.359	423.623	506.175	573.285	409.332	470.156	570.633		344.314	285.159	323.41	321.337	204.559	443.744	261.836	1279.82	270.468	317.828
262.946	313.451	268.154	323.506	233.311	303.625						685.906	482.551	589.245	454.889	633.587	809.714	1025.24	499.096	512.593	757.438	524.509	1091.01	570.082	533.32	312.49	372.715	1184.51	840.54			657.654	547.915	441.965	479.699	570.565	400.839	436.345	528.484		352.815	288.151	306.517	306.206	224.874	437.246	259.835	1236.16	251.163	319.217
247.179	321.651	278.737	329.326	269.586	310.793	771.82			390.331	378.536	760.884	538.187	649.885	513.741	659.222	921.897	854.459	498.81	593.117	610.306	501.353	1057.61	551.084	527.146	303.031	362.38	1192.18	725.099	289.602		645.953	571.822	422.366	516.95	564.913	408.436	476.144	486.212		376.323	275.423	341.542	333.334	223.692	416.195	241.971	1201.88	259.444	343.522
250.59	307.74	291.33	265.277	214.367	306.316	724.311			392.323	379.031	795.595	572.538	646.277	525.842	731.328	1006.08	827.94	486.126	606.212	512.036	488.746	960.195	528.066	523.201	316.217	382.268	1199.02	538.987	308.608	340.624	702.755	619.679	445.256	472.926	533.37	440.364	486.17	495.643		345.497	292.546	348.677	337.409	227.329	438.859	247.996	1130.84	235.434	352.423
273.139	329.957	269.275	279.422	231.448	314.245	586.399			405.016	387.83	707.263	663.899	599.757	506.081	732.204	1126.93	772.644	494.988	605.179	483.859	453.625	927.625	522.468	493.324	324.967	388.48	1076.77	472.117	300.949	351.771	709.062	640.765	503.31	458.723	497.656	443.94	448.711	487.238		384.664	268.026	324.995	349.944	205.57	374.054	279.41	1064.16	230.865	380.165
269.621	334.087	287.745	325.149	232.725	306.049	475.179			404.35	365.592	712.607	769.595	601.764	477.252	732.589	1189.05	771.646	496.022	605.532	481.332	423.533	743.346	529.78	449.303	336.79	396.441	954.221	400.992	310.95	330.705	744.635	603.578	454.064	435.25	490.089	479.601	430.811	499.913		403.274	276.223	302.904	303.962	244.654	366.65	255.375	961.106	248.893	362.745
270.25	321.716	323.389	306.327	255.931	307.927	424.363	365.313		390.669	374.295	682.911	857.122	549.742	474.726	745.94	1124.11	680.69	530.189	646.83	453.841	444.562	726.335	512.238	429.638	362.281	385.27	761.131	386.985	335.496	344.667	822.225	654.396	456.936	436.285	513.873	470.946	401.386	486.985		380.235	281.108	290.553	297.863	224.273	351.45	283.957	754.051	218.354	363.505
277.866	329.852	301.874	296.448	234.44	295.005	366.251	383.648	371.057	395.215	347.438	747.095	912.426	497.091	491.096	755.045	1025.84	671.767	510.107	762.888	472.312	452.481	673.996	517.13	428.134	378.07	350.336	603.409	344.443	320.999	392.429	797.738	632.589	450.307	449.66	530.911	480.01	371.778	480.135		385.656	265.089	295.635	286.271	241.283	311.659	295.772	685.265	242.077	420.387
277.699	288.283	301.649	306.086	269.584	253.044	341.37	408.437	355.357	362.722	368.973	764.896	959.583	454.574	492.195	712.861	944.487	629.31	464.709	789.798	451.523	456.94	650.77	502.183	408.312	361.231	364.294	513.141	341.119	352.704	412.195	753.094	626.97	456.762	447.958	590.663	500.573	426.078	436.763		360.217	274.706	302.623	272.058	221.882	305.822	282.019	629.284	256.78	422.431
281.811	297.746	318.666	338.473	255.235	260.335	278.229	372.741	365.019	335.115	376.612	786.332	876.179	442.666	483.619	676.611	918.415	692.743	527.103	841.179	448	516.104	582.239	472.562	417.159	366.542	322.711	521.874	368.992	277.611	378.206	750.966	564.418	470.164	466.949	616.443	440.741	420.568	417.512		379.293	273.909	331.698	276.504	249.807	303.67	301.586	595.147	244.643	396.883
302.931	288.729	331.777	340.123	256.296	273.683	239.776	381.087	401.116	332.454	365.628	814.993	762.889	470.772	531.06	667.427	883.18	781.596	547.688	875.633	436.533	481.543	512.7	520.609	442.915	402.132	320.396	497.676	386.207	279.344	393.29	708.51	508.093	423.372	467.192	671.072	487.461	436.94	402.593		389.126	310.469	332.778	278.649	275.035	311.232	317.697	678.666	242.092	415.117
319.397	288.058	325.972	337.639	266.039	286.703	226.208	426.572	432.664	308.801	386.774	769.649	664.593	490.205	603.453	710.491	844.389	803.161	572.708	865.798	463.372	466.306	476.115	524.636	408.57	404.883	344.791	498.971	358.362	311.348	429.967	667.1	529.928	409.59	475.554	700.047	519.167	476.076	366.325		343.757	293.599	312.638	289.504	245.257	335.188	310.123	846.139	262.184	446.176
335.329	265.651	313.767	321.973	299.423	269.513	253.293	394.2	431.127	324.893	371.512	730.953	579.31	552.725	622.54	708.912	832.548	901.636	580.697	809.732	465.551	463.572	416.039	525.967	434.261	431.087	335.41	477.236	360.5	299.842	426.135	632.475	526.485	468.683	521.054	635.169	491.367	476.617	402.071		364.926	320.925	311.533	274.586	230.295	352.403	307.606	1011.63	257.355	444.202
313.971	281.282	347.837	326.069	276.301	284.352	261.154	400.204	454.079	341.567	389.146	707.464	556.49	503.655	621.215	750.971	836.47	1011.13	588.366	765.308	454.505	412.389	372.933	510.425	430.327	427.374	319.615	492.552	376.587	288.764	417.317	593.141	512.018	493.587	520.18	584.86	476.303	439.3	395.043		388.899	334.121	330.942	320.999	241.825	368.064	320.405	1155.59	274.546	415.291
301.329	315.93	314.135	318.71	295.645	294.232	242.094	432.466	503.711	335.569	418.869	616.949	602.759	507.49	587.873	792.161	794.298	1110.14	606.667	680.73	499.24	433.947	397.217	507.226	425.515	439.99	327.523	440.178	381.52	289.479	450.741	634.257	488.1	506.252	500.108	566.825	464.201	467.264	422.879		363.282	335.968	320.152	335.833	254.19	378.551	338.692	1305.66	287.061	417.61
294.847	313.966	291.745	336.853	235.606	337.671	259.633	402.578	524.343	329.786	417.149	633.208	658.774	544.666	522.862	831.624	739.523	1114.9	606.668	576.043	533.49	456.757	370.344	503.686	435.299	456.62	327.622	486.084	387.783	277.903	422.708	597.849	511.236	484.772	499.75	549.76	473.344	462.416	409.205		349.594	295.236	305.061	452.271	264.898	366.361	340.837	1289.41	338.564	423.023
291.487	331.441	313.515	311.022	263.881	397.326	275.114	410.296	518.109	318.449	442.223	661.395	639.467	608.01	523.064	848.064	777.833	1001.41	603.129	534.874	560.245	524.653	359.491	490.061	454.95	463.459	338.761	460.123	388.322	264.138	430.763	585.75	497.548	526.107	527.457	532.606	441.05	465.829	416.009		346.184	300.842	295.347	560.509	237.22	351.983	342.919	1347.93	354.047	387.047
327.049	330.744	315.049	306.155	243.217	383.679	259.215	433.034	491.771	349.8	477.228	594.618	685.325	569.053	485.212	818.062	886.44	962.249	638.494	521.635	596.411	524.612	412.153	537.253	448.128	438.46	376.569	463.366	385.919	292.81	438.331	593.13	500.634	520.023	544.06	506.613	432.534	461.329	414.153		346.542	308.295	279.12	645.548	277.446	338.864	329.591	1187.53	380.133	367.911
328.88	329.443	317.412	285.594	246.919	366.949	262.273	445.693	542.716	303.351	603.495	565.548	692.691	573.278	446.278	770.224	978.582	880.345	630.405	471.762	655.209	498.662	408.685	506.749	438.959	418.72	439.738	440.604	362.91	280.573	371.988	598.939	469.263	543.022	556.302	523.711	419.663	500.252	397.576		363.27	307.923	270.818	712.657	310.338	359.54	324.922	1062.13	412.71	315.894
345.663	349.176	292.029	308.151	275.064	367.685	259.461	481.361	515.019	339.328	848.669	535.145	635.487	543.534	429.084	759.278	1117.47	894.701	669.037	438.057	704.491	482.45	366.761	545.57	454.768	427.737	447.267	443.38	428.638	283.009	389.14	613.021	466.466	552.293	584.033	544.78	411.087	478.566	415.76		300.198	324.069	269.716	787.013	267.95	341.94	322.646	935.174	446.742	327.19
315.505	332.236	335.391	291.254	282.977	363.012	226.196	488.287	476.825	352.647	976.98	496.699	614.762	524.502	437.203	723.941	1292.78	1024.88	608.966	439.237	663.937	478.948	399.117	554.417	466.806	425.507	488.615	408.79	414.179	326	357.041	632.335	484.671	596.49	561.748	485.02	475.097	451.625	413.889		340.282	332.773	297.207	823.513	325.234	311.796	318.209	719.104	478.041	348.252
309.407	333.872	376.06	305.843	299.229	388.04	239.216	507.696	450.005	385.454	1059.16	466.233	614.057	504.391	431.472	772.661	1408.96	1033.53	598.753	414.315	631.653	452.177	363.729	571.439	519.005	404.133	556.649	408.697	392.603	318.783	339.287	607.614	496.717	612.056	621.467	488.593	501.673	468.108	404.296		328.716	339.979	311.948	814.719	370.819	314.85	328.735	649.925	469.318	317.315
323.752	355.801	358.057	301.198	266.777	386.011	238.385	478.674	490.537	403.846	1028.39	468.409	653.263	490.352	503.07	816.864	1459.22	1143.55	634.345	416.367	618.359	474.434	390.271	602.353	493.046	378.301	610.881	370.845	442.622	312.774	325.496	603.09	481.462	585.693	667.99	508.689	535.825	504.339	404.182		323.648	350.645	306.435	752.496	372.275	314.327	313.544	563.672	498.764	310.731
320.789	350.921	352.698	291.01	262.153	401.397	212.745	503.255	496.488	380.106	904.012	488.423	624.615	464.878	542.004	903.3	1422.44	1292.64	612.725	433.469	627.191	494.66	382.273	642.315	506.026	369.869	611.945	346.532	416.213	300.841	315.911	629.836	477.579	567.611	662.699	532.734	544.674	513.726	451.037		351.505	336.92	267.696	681.177	448.78	327.952	303.632	509.533	502.525	369.436
353.536	324.795	356.286	299.12	297.439	378.568	240.934	548.583	493.863	385.173	644.855	478.057	592.433	490.844	549.402	893.319	1340.23	1383.03	647.34	428.277	622.979	502.743	350.695	701.648	444.694	369.211	627.334	346.396	458.789	343.714	337.334	598.215	475.791	556.21	544.178	551.12	505.939	505.205	459.099		339.216	331.735	304.272	564.909	451.466	323.913	312.909	520.783	465.534	349.152
374.759	336.839	359.982	331.4	305.511	345.87	228.819	568.518	502.425	444.416	489.723	513.091	533.758	512.805	563.443	838.324	1247.18	1330	654.059	453.058	585.631	542.644	368.393	698.917	437.003	394.878	623.571	324.245	467.501	351.94	311.732	604.492	509.848	533.657	557.51	547.245	518.359	505.15	477.02		326.032	310.906	284.18	500.031	444.875	313.843	300.092	561.131	430.475	370.2
387.528	376.596	336.458	346.653	291.208	304.737	243.934	548.859	536.88	465.482	416.858	503.352	544.353	515.623	582.36	806.129	1153.75	1254.01	712.177	480.176	533.901	556.69	370.96	730.071	447.932	434.906	593.654	331.469	489.131	374.986	325.1	614.698	516.896	551.491	585.888	537.369	493.432	553.681	492.469		308.638	317.229	289.752	376.059	437.56	330.895	274.857	570.69	413.481	358.531
389.09	325.4	312.118	351.128	316.895	302.056	244.522	515.482	545.028	454.677	379.969	464.81	539.476	514.962	625.36	799.235	1085.77	1297.02	832.291	507.978	506.259	526.053	423.067	757.408	453.188	486.824	578.106	323.672	514.674	411.246	341.231	637.192	509.518	564.586	528.319	497.189	506.366	546.901	495.138		306.569	331.546	301.004	365.062	461.689	328.593	306.707	621.412	395.542	392.003
429.665	356.841	337.503	352.922	313.899	289.365	281.433	546.218	579.048	511.733	411.952	439.988	523.554	565.436	649.655	814.924	1043.94	1040.79	949.466	508.134	497.195	536.163	451.067	747.399	477.121	499.487	588.008	325.529	533.809	420.323	314.697	652.399	489.627	603.921	521.632	513.761	522.323	527.607	438.961		311.702	329.233	255.963	289.756	478.269	343.663	318.313	611.685	403.519	450.523
430.447	378.414	325.409	355.341	285.936	304.969	282.635	564.746	609.944	556.951	411.185	458.157	516.961	571.541	620.609	867.799	1033.23	841.161	973.87	563.31	507.357	550.78	541.193	778.512	469.199	513.269	533.172	344.163	524.315	417.429	285.423	692.926	476.177	592.413	488.967	514.156	539.102	509.153	414.972		313.183	355.082	275.65	325.504	429.408	327.346	311.614	598.398	384.966	485.886
387.206	352.198	358.839	334.312	334	312.64	263.682	598.922	634.848	498.756	408.042	441.471	503.124	643.956	607.567	893.913	1056.31	791.26	1056.44	554.596	519.737	556.836	637.39	738.025	469.157	537.975	484.565	396.527	537.819	446.461	272.355	767.68	482.675	571.895	496.451	525.053	625.616	512.392	424.063		314.876	345.99	294.685	320.611	409.754	327.631	307.986	536.455	420.91	495.859
393.775	361.062	344.527	359.367	329.387	302.536	265.25	561.882	627.111	517.84	428.77	466.294	500.315	681.7	603.244	908.519	1128.45	727.344	960.026	593.013	484.404	499.471	679.15	744.326	485.421	484.392	447.797	364.961	507.116	409.852	302.668	800.602	452.561	558.743	526.962	624.039	660.152	516.491	413.763		324.1	364.583	287.048	316.56	477.395	365.381	283.423	477.174	403.514	510.162
364.762	340.084	363.58	362.047	335.736	275.225	279.423	551.071	576.311	532.394	486.713	431.625	490.194	694.839	658.79	852.496	1096.05	670.783	856.861	587.755	511.536	476.646	663.52	712.251	476.537	459.138	443.628	388.063	516.221	405.682	314.515	748.185	511.769	597.346	533.561	710.88	705.894	552.847	430.797		344.988	362.307	323.917	365.968	436.658	341.528	304.436	492.228	356.632	538.635
374.633	326.003	355.753	393.177	356.693	279.231	261.421	567.382	494.487	541.478	460.979	450.212	489.878	653.541	723.498	767.175	1040.14	671.168	784.319	675.358	548.501	471.608	541.293	645.272	468.588	439.791	433.696	363.257	472.935	427.715	308.439	695.175	522.636	635.592	604.121	751.771	694.993	549.28	403.124		346.559	343.626	313.684	374.82	438.421	367.047	319.702	489.24	373.191	605.661
337.96	349.59	370.546	377.487	341.196	299.897	283.147	565.017	470.782	517.281	500.747	457.195	447.539	591.301	774.659	723.744	982.208	730.817	724.785	689.538	539.758	499.423	489.409	623.545	427.757	428.862	461.631	369.494	490.14	425.63	273.81	638.888	533.827	618.108	628.979	704.166	753.959	517.978	410.59		363.97	338.373	298.514	410.607	400.862	360.219	320.721	529.527	392.352	622.308
378.433	349.706	331.802	349.869	293.274	281.281	288.888	596.959	421.022	537.464	489.647	468.639	466.401	542.943	907.795	689.846	934.394	798.506	751.385	708.503	554.046	473.077	471.201	615.269	409.459	448.086	441.396	390.355	490.718	413.017	299.341	606.691	506.896	642.976	646.108	652.296	696.693	499.198	416.616		362.511	344.771	313.178	371.004	399.297	348.662	316.62	524.227	364.583	573.612
388.389	356.802	318.918	334.206	334.219	259.627	278.043	588.486	439.494	518.557	494.519	470.552	456.879	529.989	961.618	697.886	943.498	807.145	848.969	725.226	547.15	473.72	519.214	638.303	402.45	468.638	471.938	361.493	483.217	452.516	302.866	547.132	543.682	630.932	646.849	661.23	613.284	521.707	418.724		380.461	339.847	309.72	458.031	368.408	338.112	290.357	551.062	363.183	545.544
392.856	339.6	346.893	319.853	328.627	280.09	281.494	609.278	441.95	562.893	530.902	417.546	482.247	565.159	1030.27	763.204	936.518	875.105	910.361	772.49	526.338	515.257	548.815	677.528	379.973	458.115	445.311	385.608	497.481	427.72	328.649	589.041	579.427	642.065	641.347	584.2	545.042	488.234	393.34		429.247	356.675	340.162	424.674	367.605	337.107	310.778	473.206	342.362	546.676
405.513	333.326	348.226	364.266	350.717	306.357	294.756	609.634	472.18	609.24	551.661	454.77	475.346	610.37	1108.89	774.255	1009.45	921.634	978.923	808.194	524.423	577.954	549.808	655.785	395.34	510.639	459.523	415.208	472.622	487.524	335.869	551.949	616.092	646.652	634.587	505.004	554.508	538.394	390.913		423.257	335.119	337.043	418.169	353.202	334.578	289.11	398.921	329.528	542.269
391.974	340.953	343.026	340.642	352.527	301.618	294.295	591.377	486.263	621.443	554.659	493.306	529.613	620.884	1110.31	833.534	950.963	805.931	1018.23	837.482	535.903	621.226	484.87	655.044	392.349	520.817	488.106	431.999	478.02	507.482	348.583	551.287	609.147	662.374	617.006	522.812	571.401	566.694	458.829		471.575	345.851	381.749	399.688	363.734	349.392	301.486	395.291	303.102	579.79
382.459	357.093	355.308	353.892	352.093	303.656	333.625	595.614	540.334	675.952	657.602	547.504	510.683	677.311	1135.08	884.591	856.667	729.028	954.103	809.989	542.534	654.01	483.212	677.387	394.606	484.508	490.787	433.854	510.318	501.467	386.125	569.555	623.642	677.052	619.873	506.376	624.403	589.632	446.425		474.515	379.905	385.687	410.362	352.512	350.202	329.411	365.976	325.387	642.234
395.014	360.967	345.186	376.411	352.437	315.252	321.765	613.711	583.027	666.725	711.626	575.819	517.981	656.265	1171.07	900.083	829.386	617.278	936.987	802.512	531.447	626.533	483.309	720.151	415.399	512.186	512.926	432.45	552.315	485.881	379.819	554.668	591.346	670.327	635.001	476.339	588.108	559.372	445.21		494.686	376.908	370.744	407.674	379.458	370.584	349.476	375.758	327.263	701.965
419.018	383.293	377.218	355.295	356.416	353.524	360.002	664.787	667.071	709.077	785.068	571.126	538.897	753.798	1202.71	929.633	802.982	622.404	883.905	797.833	523.306	664.353	502.87	749.653	441.025	554.38	486.734	446.318	555.039	475.044	415.439	555.748	568.799	620.055	686.988	525.905	623.524	545.641	459.879		517.003	413.034	400.649	424.462	421.08	418.335	390.509	397.356	319.378	766.802
454.748	415.921	378.286	378.078	443.426	335.256	413.273	675.189	740.326	806.835	880.995	596.714	502.854	777.047	1238.05	931.722	757.122	595.131	829.827	801.211	575.088	639.331	503.302	761.918	419.879	565.404	528.953	468.796	564.421	490.122	460.696	539.123	536.596	626.436	720.836	543.273	638.77	549.335	524.776		539.485	449.753	445.763	447.603	478.404	418.645	381.386	417.478	351.234	834.655
468.689	475.565	411.849	460.15	489.944	355.489	392.78	714.577	794.732	944.026	988.407	640.653	571.997	823.689	1222.46	986.642	760.616	596.901	786.72	850.322	629.682	616.908	482.298	759.88	449.477	623.86	583.163	472.176	606.392	468.349	460.148	561.925	546.414	644.407	746.834	554.291	636.015	642.139	547.457		571.894	456.201	536.053	485.135	516.891	454.78	431.744	487.636	462.125	814.879
543.154	555.726	472.034	495.064	555.778	414.694	463.959	789.206	961.678	1084.31	1030.79	705.198	580.003	859.818	1138.05	921.705	785.475	716.237	826.959	926.089	734.587	631.406	552.107	766.129	496.332	623.485	654.463	529.055	694.702	433.618	544.935	581.767	564.628	673.686	764.956	563.492	708.095	730.347	656.07		615.98	534.907	669.852	525.174	702.373	575.22	548.392	540.189	638.749	879.772
667.729	661.897	597.559	682.506	725.614	495.829	599.538	844.369	1098.21	1124.35	1006.55	806.477	694.087	926.189	1148.78	951.236	882.789	761.065	845.542	969.953	813.541	726.912	666.414	844.171	545.501	717.335	700.217	582.777	717.426	476.465	697.205	598.328	670.33	717.246	822.95	672.179	732.36	802.239	780.157		714.736	699.475	907.898	665.197	958.438	842.721	852.66	812.248	990.711	1045.57
813.726	799.309	819.905	894.791	825.021	736.906	779.264	1001.57	1163.88	1164.22	1057.18	952.3	851.03	1070.87	1194.43	1008.48	952.125	887.89	929.308	1083.01	947.533	853.366	883.105	966.884	707.797	928.69	816.548	747.769	825.459	568.593	795.363	638.561	846.144	859.756	958.933	791.689	861.901	885.116	932.082		950.644	898.076	1379.16	927.67	1479.75	1359.82	1412.51	1449.08	1615.91	1399
1109.46	1198.94	1369.73	1220.93	1303.79	1008.58	949.119	1121.06	1195.59	1201.44	1179.66	1131.87	1301.12	1217.37	1286.18	1086.95	1070.55	1136.02	1206.27	1187.05	1195.45	1099.12	1223.54	1078.49	907.397	1131.73	1097.9	985.863	982.704	751.707	912.951	821.574	1081.75	932.238	1197.21	1048.8	958.662	1009.43	1176.45		1148.29	1385.66	1936.56	1644.04	2110.25	1960.2	2232.02	2336.49	2326.13	1910.55
1452.52	1779.27	1907.95	2047.41	1851.73	1481.21	1505.82	1302.17	1214.11	1269.38	1468.34	1539.36	1986.44	1625.91	1470.11	1087.63	1149.31	1623.14	1717	1355.77	1394.23	1596.4	1691.31	1177.26	1018.92	1038.79	1337.14	1133.53	1101.96	1006.49	1026.51	1094.99	1130.69	1066.29	1508.71	1594.23	1170.59	1129.98	1452.13		1335.86	1814.4	1979.96	2302.53	2129.55	2061.83	2118.64	2358.8	2647.67	2071.98
1692.91	2053.38	1892.62	2317.25	1951.27	2145.05	2137.97	1596.29	1307.71	1310.96	2235.53	2548	2335.8	2123.64	1902.97	1182.24	1264.76	1884.42	1797.04	1551.22	1544.19	2023.18	1930.97	1222.97	902.836	842.267	1055.27	1071.69	1073.18	1092.31	1083.67	1287.97	835.853	1324.89	1400.67	1741.58	1289.45	1264.03	1453		1331.16	1567.41	1664.2	2282.1	1519.08	1603.93	1500.65	1801.94	2039.75	1982.5
1634.62	1791.86	1392.07	1905.62	1645	2181.52	1979.06	1856.97	1660.28	1497.31	3146.07	3284.78	2339.14	2305.89	2230.48	1131.42	1290.2	1715.38	1265.82	1654.23	1466.47	1606.51	1678.86	931.074	819.173	678.846	817.523	818.497	864.824	1068.37	1194.38	1042.73	680.702	1596.78	1096.32	1198.27	1270.93	1272.67	1094.57		1118.86	1076.28	1294.26	1562.32	1087.59	1132.33	1136.01	1340.05	1459.06	1531.69
1466.88	1406.85	1036.09	1432.08	1270.47	1631.1	1411.18	2137.79	2091.28	2080.29	2964.75	2816.81	1932.5	1813.35	2128.21	1063.64	1141.11	1277.99	977.35	1475.07	1249.07	1080.36	1257.57	783.297	734.117	596.577	698.393	618.646	675.542	928.109	1254.14	727.478	606.326	1399.53	865.284	819.644	1080.53	1037.89	781.774		889.395	896.769	962.457	1079.19	856.777	836.489	908.37	1101.27	1256.62	1121.93
1245.53	1093.39	830.839	1148.28	1084.79	1147.41	1033.58	2225.53	2189.16	2836.99	1948.12	1962.32	1454.77	1362.95	1658.14	949	995.883	971.517	810.833	1173.44	1032.33	952.786	952.469	735.025	639.8	586.289	579.708	518.549	552.889	707.857	1160.95	590.435	597.833	961.665	697.282	658.476	805.739	829.305	618.46		815.639	683.315	725.34	832.457	684.182	632.642	715.044	947.157	1051.33	900.738
1115.26	919.249	754.148	973.923	930.28	853.93	772.54	2000.15	1809.36	3052.11	1329.61	1317.95	1100.63	1043.71	1199.22	820.367	839.664	804.677	720.819	936.487	793.944	839.683	834.369	672.393	586.222	515.432	552.025	475.557	440.532	562.136	914.785	519.473	497.648	749.197	621.622	565.164	669.753	708.947	541.357		763.296	608.387	646.69	664.315	558.72	548.006	547.588	821.758	858.715	816.39
986.269	818.498	622.65	818.484	812.152	693.532	583.599	1553.45	1327.93	2435.22	971.106	1052.03	878.783	873.251	1005.87	765.836	788.966	721.324	667.337	806.408	686.881	711.143	734.53	642.317	580.79	535.985	527.561	452.615	420.063	460.058	629.42	501.857		631.881	581.602	509.359	601.634	644.457	504.141		731.896	543.72	602.091	629.815	601.55	498.244	449.653	780.07	810.739	745.964
862.321	731.665	576.702	703.975	674.522	620.267	498.412	1189.79	1007.32	1694.99	803.785	851.79	777.412	799.799	885.951	738.157	769.445	669.309	621.954	715.476	636.016	649.225						445.021		432.714	501.658			573.727	550.745	530.852	564.343	523.662	435.459		687.225		561.705	610.224	565.463	485.361	445.365	789.422	757.518	645.156
757.073	641.906		642.321	633.972	559.163	443.498	1033.17	868.8	1123.09	745.023	706.391	734.991	763.699	815.564	709.309	726.075			662.238	548.928	571.247								407.179	426.399			562.474			517.302	510.716								490.115	483.038	756.702	717.813
736.33	591.842				499.067	444.935	928.856	808.137	937.265	676.215				788.245	732.729				633.968	611.081	598.228								365.32	392.426			540.809			537.867	504.363										750.714
						496.144	798.729	763.079	810.621																				385.939	380.977																	769.038
							748.803	764.572	714.468																					375.564
							774.394	734.04
[truncated: 31 more columns]
