# Supplementary material for: Epidermal PAR-6 and PKC-3 are essential for larval development of C. elegans and organize non-centrosomal microtubules
Source: eLife. 2020 Dec 10;9:e62067. doi: 10.7554/eLife.62067 (PMC7755398; doi:10.7554/eLife.62067)
Supplement: Figure 2—source data 1. — This zip archive contains the microscopy images shown in panel A and B, and the data graphed in panels C–J. The images are in TIFF and Adobe Photoshop format. The TIFF file is the unadjusted grayscale maximum intensity projection image generated in ImageJ from an image stack. The Photoshop file contains the original image with the adjustment layers used to arrive at the final image displayed in the main figure. The raw graph data are in Microsoft Excel format, and the summary data and actual graph in Graphpad Prism format. [file elife-62067-fig2-data1.zip › Fig 2/E/200311_P6aid_gip1_L3_short.xlsx]

## Sheet: Auxin PAR6
200311_par6aid_gip1_A_6	200311_par6aid_gip1_A_5	200311_par6aid_gip1_A_4	200311_par6aid_gip1_A_3	200311_par6aid_gip1_A_2	200311_par6aid_gip1_A_1		200311_par6aid_gip1_A_6	200311_par6aid_gip1_A_5	200311_par6aid_gip1_A_4	200311_par6aid_gip1_A_3	200311_par6aid_gip1_A_2	200311_par6aid_gip1_A_1
677.759	592.772	577.2	653.151	537.781	521.417		275.218		198.816		154.591
647.148	535.356	541.2	587.567	509.819	537.082		244.607		162.816		126.629
671.08	558.062	642.4	558.819	487.916	528.133		268.539		264.016		104.726
633.455	591.62	574.3	567.546	498.262	518.659		230.914		195.916		115.072
582.065	574.773	639	572.212	487.063	493.104		179.524		260.616		103.873
643.188	601.496	617.8	557.239	514.745	579.944		240.647		239.416	272.906	131.555
692.643	539.688	583.6	565.889	498.865	525.844		290.102		205.216	207.322	115.675
646.604	595.651	548.6	529.826	506.083	514.664		244.063	198.515	170.216	178.574	122.893
613.856	593.649	607.2	498.222	505.953	522.562		211.315	141.099	228.816	187.301	122.763
583.929	587.777	712.9	507.124	511.28	522.317		181.388	163.805	334.516	191.967	128.09
621.872	564.762	592.9	532.59	511.124	513.835		219.331	197.363	214.516	176.994	127.934
650.846	558.976	624.5	553.507	547.283	523.26		248.305	180.516	246.116	185.644	164.093
635.335	533.418	616.6	526.599	546.108	511.672		232.794	207.239	238.216	149.581	162.918
633.236	552.329	552.1	513.453	561.207	533.884		230.695	145.431	173.716	117.977	178.017
655.218	546.542	617.5	522.751	515.396	544.166		252.677	201.394	239.116	126.879	132.206
643.77	575.758	560.2	549.688	497.528	525.48		241.229	199.392	181.816	152.345	114.338
634.69	591.356	633	543.923	500.131	508.604		232.149	193.52	254.616	173.262	116.941		average	stdev
621.297	602.261	593.3	511.809	519.872	525.256		218.756	170.505	214.916	146.354	136.682	139.606	171.136	37.3634
630.108	576.308	633.6	486.368	521.368	519.074		227.567	164.719	255.216	133.208	138.178	155.271	179.026	50.3944
677.26	569.54	631.7	507.975	490.066	500.373		274.719	139.161	253.316	142.506	106.876	146.322	177.15	69.0697
700.795	613.321	639.5	520.924	491.043	543.994		298.254	158.072	261.116	169.443	107.853	136.848	188.598	74.5384
639.565	604.499	599.9	529.374	520.62	554.776		237.024	152.285	221.516	163.678	137.43	111.293	170.538	49.001
630.718	655.902	559.1	550.629	501.131	546.905		228.177	181.501	180.716	131.564	117.941	198.133	173.005	41.3676
665.696	634.43	601.2	535.762	502.345	524.904		263.155	197.099	222.816	106.123	119.155	144.033	175.397	62.2363
604.912	619.21	569.5	551.323	502.442	527.564		202.371	208.004	191.116	127.73	119.252	132.853	163.554	41.0629
611.656	608.469	603.5	551.152	516.979	552.097		209.115	182.051	225.116	140.679	133.789	140.751	171.917	39.2871
622.496	608.721	584.5	526.764	533.352	537.259		219.955	175.283	206.116	149.129	150.162	140.506	173.525	33.022
663.444	620.827	673	563.406	519.751	558.177		260.903	219.064	294.616	170.384	136.561	132.024	202.259	67.1067
660.233	604.629	608.2	551.775	477.803	588.151		257.692	210.242	229.816	155.517	94.613	141.449	181.555	61.3095
640.89	587.831	636	503.546	513.738	582.293		238.349	261.645	257.616	171.078	130.548	129.861	198.183	61.8871
658.834	581.511	609.3	535.306	493.333	538.047		256.293	240.173	230.916	170.907	110.143	152.073	193.417	57.7863
631.94	560.8	595.2	541.507	506.719	517.099		229.399	224.953	216.816	146.519	123.529	162.355	183.929	45.4866
658.995	552.361	682.6	569.308	488.737	525.044		256.454	214.212	304.216	183.161	105.547	143.669	201.21	72.9648
665.748	607.185	630.1	590.305	481.306	544.98		263.207	214.464	251.716	171.53	98.116	126.793	187.638	67.1
680.771	588.211	542	552.559	514.881	531.146		278.23	226.57	163.616	123.301	131.691	143.445	177.809	61.5505
667.388	567.737	629.4	500.494	484.398	582.191		264.847	210.372	251.016	155.061	101.208	137.263	186.628	65.6624
652.233	611.339	588	493.34	497.014	577.506		249.692	193.574	209.616	161.262	113.824	118.562	174.422	53.3603
660.368	583.525	632.6	532.221	526.358	549.629		257.827	187.254	254.216	189.063	143.168	162.183	198.952	47.3684
654.376	583.899	560.8	543.644	517.02	556.965		251.835	166.543	182.416	210.06	133.83	172.965	186.275	40.4863
671.797	610.147	563.3	544.854	513.063	535.778		269.256	158.104	184.916	172.314	129.873	165.094	179.926	47.4641
648.134	609.281	619.1	538.555	553.214	546.887		245.593	212.928	240.716	120.249	170.024	143.093	188.767	52.2375
638.277	587.5	594.7	535.486	528.848	572.087		235.736	193.954	216.316	113.095	145.658	145.753	175.085	47.5471
644.109	601.026	565.1	545.48	541.098	559.138		241.568	173.48	186.716	151.976	157.908	170.286	180.322	32.3894
629.225	582.797	626	610.777	568.991	563.297		226.684	217.082	247.616	163.399	185.801	155.448	199.338	36.8636
580.378	566.596	539.3	586.874	544.886	549.526		177.837	189.268	160.916	164.609	161.696	176.366	171.782	11.2666
630.583	598.34	569.7	598.398	510.145	554.201		228.042	189.642	191.316	158.31	126.955	206.34	183.434	35.8785
596.404	575.932	557.2	613.947	597.75	566.088		193.863	215.89	178.816	155.241	214.56	200.482	193.142	23.1185
590.559	607.901	545.3	588.972	593.671	569.616		188.018	215.024	166.916	165.235	210.481	156.236	183.652	24.8756
582.411	657.926	540.9	554.37	586.07	544.865		179.87	193.243	162.516	230.532	202.88	135.288	184.055	33.0411
586.908	623.855	546.1	546.733	541.476	593.033		184.367	206.769	167.716	206.629	158.286	143.233	177.833	26.0415
610.161	610.414	595.4	602.962	539.429	602.152		207.62	188.54	217.016	218.153	156.239	163.169	191.79	27.1129
657.708	628.871	580.5	590.667	594.518	629.788		255.167	172.339	202.116	233.702	211.328	149.335	203.998	38.8541
587.86	576.096	540.6	583.117	556.515	558.432		185.319	204.083	162.216	208.727	173.325	200.38	189.008	18.5623
589.073	595.089	619.5	539.37	529.064	581.195		186.532	181.675	241.116	174.125	145.874	195.695	187.503	31.2676
634.672	578.092	567.4	535.645	495.295	551.503		232.131	213.644	189.016	166.488	112.105	167.818	180.2	42.122
599.94	593.969	559.4	558.603	490.16	545.703		197.399	263.669	181.016	222.717	106.97	175.154	191.154	52.4202
612.139	596.423	624.2	547.488	456.222	565.612		209.598	229.598	245.816	210.422	73.032	153.967	187.072	63.8953
668.132	622.422	610.5	576.61	494.732	557.248		265.591	216.157	232.116	202.872	111.542	165.076	198.892	54.1111
631.438	630.862	582.4	601.138	506.783	529.431		228.897	234.614	204.016	159.125	123.593	190.276	190.087	42.5747
640.524	612.951	586.9	587.865	495.696	540.002		237.983	181.839	208.516	155.4	112.506	177.327	178.928	43.219
605.786	589.875	623.3	591.034	478.88	545.844		203.245	200.832	244.916	178.358	95.69	181.486	184.088	49.3988
629.1	577.628	603.7	591.17	480.141	570.386		226.559	183.835	225.316	167.243	96.951	167.715	177.937	47.7938
630.353	613.419	628	599.023	492.105	570.627		227.812	199.712	249.616	196.365	108.915	172.39	192.468	48.9224
629.517	571.174	529.9	579.225	510.493	591.728		226.976	202.166	151.516	220.893	127.303	184.277	185.522	39.4816
589.07	548.787	557.4	593.465	480.681	579.027		186.529	228.165	179.016	207.62	97.491	187.805	181.104	44.6938
603.791	658.892	605.6	602.365	459.776	569.55		201.25	236.605	227.216	210.789	76.586	163.054	185.917	59.3373
598.793	725.672	643.9	583.353	469.96	566.557		196.252	218.694	265.516	210.925	86.77	211.222	198.23	59.5036
627.322	637.377	546.7	584.147	506.002	570.921		224.781	195.618	168.316	218.778	122.812	220.341	191.774	39.8888
650.371	647.938	570	586.779	531.173	548.526		247.83	183.371	191.616	198.98	147.983	247.977	202.96	38.963
647.236	628.333	587	531.946	562.337	528.08		244.695	219.162	208.616	213.22	179.147	176.621	206.91	25.7245
664.674	642.515	585.6	537.119	552.934	586.381		262.133	176.917	207.216	222.12	169.744	199.384	206.252	33.514
654.376	632.913	570.3	550.517	530.556	548.204		251.835	154.53	191.916	203.108	147.366	169.692	186.408	38.4963
656.615	596.341	554.1	566.737	531.405			254.074	264.635	175.716	203.902	148.215	163.892	201.739	48.3197
638.848	643.947	521	542.885	491.895			236.307	331.415	142.616	206.534	108.705	183.801	201.563	78.1105
637.372	618.375	634.9	573.698	497.929			234.831	243.12	256.516	151.701	114.739	175.437	196.057	57.2344
662.383	586.052	598.6	568.014	495.925			259.842	253.681	220.216	156.874	112.735	147.62	191.828	61.1382
636.463	580.255	570.8	551.5	532.03			233.922	234.076	192.416	170.272	148.84	158.191	189.619	37.3415
672.725	590.74	619.8	562.483	497.819			270.184	248.258	241.416	186.492	114.629	164.033	204.169	59.38
646.878	626.113	630.2	546.432	498.385			244.337	238.656	251.816	162.64	115.195	188.575	200.203	54.5214
616.143	638.462	621	586.971	504.929			213.602	202.084	242.616	193.453	121.739	188.816	193.718	40.1533
637.484	640.064	614.5	586.253	492.922			234.943	249.69	236.116	187.769	109.732	209.917	204.694	51.4947
605.001	575.752	637.5	599.765	503.938			202.46	224.118	259.116	171.255	120.748	197.216	195.819	47.1008
694.736	583.731	646.3	596.393	494.684			292.195	191.795	267.916	182.238	111.494	187.739	205.563	65.2584
678.372	622.512	606.2	609.265	490.968			275.831	185.998	227.816	166.187	107.778	184.746	191.393	56.8445
635.636	618.604	630	588.002	503.894			233.095	196.483	251.616	206.726	120.704	189.11	199.622	45.2166
652.072	638.222	623	618.379	506.799			249.531	231.856	244.616	206.008	123.609	166.715	203.722	49.7094
717.376	635.039	601.6	607.864	484.495			314.835	244.205	223.216	219.52	101.305	146.269	208.225	75.2104
690.016	632.225	575.2	650.695	494.109			287.475	245.807	196.816	216.148	110.919	204.57	210.289	58.8934
622.107	620.371	553.1	611.111	513.998			219.566	181.495	174.716	229.02	130.808	166.393	183.666	36.1191
609.549	592.716	568.6	606.081	511.686			207.008	189.474	190.216	207.757	128.496
635.348	595.702	522.2	606.943	531.281			232.807	228.255	143.816	238.134	148.091
657.629	607.896	603.4	590.627	555.584			255.088	224.347	225.016	227.619	172.394
597.611		515.9	603.899	556.478			195.07	243.965	137.516	270.45	173.288
655.566		591.2	578.159	521.89			253.025	240.782	212.816	230.866	138.7
669.594		613.3	589.236	502.148			267.053	237.968	234.916	225.836	118.958
666.311		606.1	555.43	509.895			263.77	226.114	227.716	226.698	126.705
619.887		633.4		483.489			217.346	198.459	255.016	210.382	100.299
649.933		530.5		461.457			247.392	201.445	152.116	223.654	78.267
692.506		591.4		464.333			289.965	213.639	213.016	197.914	81.143
680.066		586.3		475.626			277.525		207.916	208.991	92.436
734.529		611.2		474.596			331.988		232.816	175.185	91.406
705.915		593.6		499.666			303.374		215.216		116.476
688.612		607.2		527.219			286.071		228.816		144.029
730.278		555.2		544.057			327.737		176.816		160.867
662.836		601.1		544.46			260.295		222.716		161.27
		564.9		530.526					186.516		147.336

## Sheet: Control PAR6
200311_par6aid_gip1_C_7		200311_par6aid_gip1_C_6	200311_par6aid_gip1_C_5	200311_par6aid_gip1_C_4	200311_par6aid_gip1_C_3	200311_par6aid_gip1_C_2	200311_par6aid_gip1_C_1		200311_par6aid_gip1_C_7		200311_par6aid_gip1_C_6	200311_par6aid_gip1_C_5	200311_par6aid_gip1_C_4	200311_par6aid_gip1_C_3	200311_par6aid_gip1_C_2	200311_par6aid_gip1_C_1	Average	Stdev
702.545		687.894	624.669	676.317	661.186	620.397	634.463					232.58
720.395		766.256	630.282	716.122	718.82	621.69	659.004					238.193
686.339	813.503	690.581	592.662	656.594	657.044	603.744	695.834					200.573
735.769	929.393	739.527	614.553	677.61	654.637	571.553	675.972					222.464
722.24	957.306	773.505	608.666	630.588	614.012	562.835	689.147				310.733	216.577		291.776
721.71	972.507	780.949	649.985	632.899	594.263	547.705	679.056				389.095	257.896	304.669	349.41
782.014	909.348	680.854	695.541	614.099	648.973	527.297	672.912				313.42	303.452	344.474	287.634
781.64	859.514	656.653	664.129	655.12	594.873	509.109	685.799				362.366	272.04	284.946	285.227
801.835	831.359	691.882	700.781	656.549	607.342	493.053	655.971				396.344	308.692	305.962	244.602
864.981	797.676	714.643	703.695	654.546	635.528	497.924	655.138				403.788	311.606	258.94	224.853
843.598	808.399	741.132	693.358	612.59	653.891	488.266	646.333				303.693	301.269	261.251	279.563		262.926
769.079	766.404	684.802	692.54	666.076	678.585	483.6	660.21				279.492	300.451	242.451	225.463		287.467
763.176	798.585	703.528	709.102	647.262	659.656	494.803	595.899		288.492		314.721	317.013	283.472	237.932		324.297
709.374	720.872	651.205	696.611	650.445	688.495	521.705	627.87		306.342	399.45	337.482	304.522	284.901	266.118		304.435
701.27	741.493	683.805	685.456	660.576	669.706	550.19	607.272		272.286	515.34	363.971	293.367	282.898	284.481		317.61
707.015	714.979	673.419	691.103	633.645	660.005	532.075	584.886		321.716	543.253	307.641	299.014	240.942	309.175	240.282	307.519	321.193	95.0975
710.56	686.865	672.316	680.086	634.271	601.374	506.226	592.684		308.187	558.454	326.367	287.997	294.428	290.246	241.575	301.375	326.079	96.9577
684.717	694.453	609.197	635.019	656.704	680.692	508.919	629.993		307.657	495.295	274.044	242.93	275.614	319.085	223.629	314.262	306.565	83.4776
692.394	724.056	633.026	635.962	630.737	732.405	532.928	550.658		367.961	445.461	306.644	243.873	278.797	300.296	191.438	284.434	302.363	76.909
662.828	760.768	620.178	657.014	688.883	799.688	547.16	553.466		367.587	417.306	296.258	264.925	288.928	290.595	182.72	283.601	298.99	69.4873
673.811	783.027	651.888	691.723	647.658	713.222	556.752	553.837		387.782	383.623	295.155	299.634	261.997	231.964	167.59	274.796	287.818	73.461
666.017	732.748	656.823	654.95	670.559	745.952	558.979	553.477		450.928	394.346	232.036	262.861	262.623	311.282	147.182	288.673	293.741	94.3939
723.406	759.269	669.533	685.69	685.395	753.188	578.233	567.127		429.545	352.351	255.865	293.601	285.056	362.995	128.994	224.362	291.596	92.6608
709.625	749.484	667.238	656.901	717.696	705.653	599.613	580.535		355.026	384.532	243.017	264.812	259.089	430.278	112.938	256.333	288.253	99.355
692.564	763.945	645.801	668.921	652.864	719.738	568.6	547.741		349.123	306.819	274.727	276.832	317.235	343.812	117.809	235.735	277.762	74.851
657.058	760.013	672.848	675.053	656.964	688.599	598.664	556.193		295.321	327.44	279.662	282.964	276.01	376.542	108.151	213.349	269.93	80.1727
658.558	746.151	693.768	659.678	656.114	652.157	597.232	548.455		287.217	300.926	292.372	267.589	298.911	383.778	103.485	221.147	269.428	80.7569
623.776	782.467	693.023	663.831	589.254	680.266	588.509	558.885		292.962	272.812	290.077	271.742	313.747	336.243	114.688	258.456	268.841	67.0688
618.837	759.015	653.704	666.113	669.284	674.308	629.681	571.193		296.507	280.4	268.64	274.024	346.048	350.328	141.59	179.121	267.082	73.4309
713.503	817.704	728.508	664.987	657.988	658.154	683.56	596.656		270.664	310.003	295.687	272.898	281.216	319.189	170.075	181.929	262.708	56.227
617.111	759.351	671.552	630.046	654.504	730.065	716.691	628.697		278.341	346.715	316.607	237.957	285.316	282.747	151.96	182.3	260.243	65.9154
663.809	777.075	644.658	636.518	710.551	748.314	809.553	617.346		248.775	368.974	315.862	244.429	284.466	310.856	126.111	181.94	260.177	77.9823
653.536	804.722	690.357	652.871	699.627	697.745	787.689	581.854		259.758	318.695	276.543	260.782	217.606	304.898	128.804	195.59	245.334	62.3045
729.742	776.919	675.596	663.976	659.354	663.781	823.914	608.287		251.964	345.216	351.347	271.887	297.636	288.744	152.813	208.998	271.076	66.7228
856.386	902.78	630.493	642.404	683.825	630.119	831.36	697.168		309.353	335.431	294.391	250.315	286.34	360.655	167.045	176.204	272.467	70.3525
986.497	982.853	656.227	636.576	671.781	671.444	714.823	737.153		295.572	349.892	267.497	244.487	282.856	378.904	176.637	184.656	272.563	71.3812
1069.51	1037.65	718.098	619.832	693.065	734.138	664.082	736.463		278.511	345.96	313.196	227.743	338.903	328.335	178.864	176.918	273.554	70.2175
1147.51	1284.73	706.152	617.803	721.613	715.392	707.077	743.785		243.005	332.098	298.435	225.714	327.979	294.371	198.118	187.348	263.383	57.2692
1137.39	1324.01	699.243	548.555	821.651	724.177	738.614	857.063		244.505	368.414	253.332	156.466	287.706	260.709	219.498	199.656	248.786	63.0207
1043.55	1224.49	714.057	616.285	880.37	802.986	726.917	908.816		209.723	344.962	279.066	224.196	312.177	302.034	188.485	225.119	260.72	56.3256
1030.14	1258.71	732.122	678.216	858.703	733.292	713.628	871.883		204.784	403.651	340.937	286.127	300.133	364.728	218.549	257.16	297.009	69.9649
953.745	1144.32	727.441	615.224	889.946	800.041	708.787	836.505		299.45	345.298	328.991	223.135	321.417	345.982	217.117	245.809	290.9	54.1396
943.739	1095.53	768.48	650.105	884.124	941.29	670.434	840.185		203.058	363.022	322.082	258.016	349.965	354.767	208.394	210.317	283.703	71.1393
865.427	1073.14	837.043	686.013	882.388	944.834	671.625	902.769		249.756	390.669	336.896	293.924	450.003	433.576	249.566	236.75	330.142	85.9922
904.127	1023.98	904.501	782.583	983.109	908.842	691.996	786.116		239.483	362.866	354.961	390.494	508.722	363.882	303.445	325.631	356.185	77.353
872.538	1115.73	927.766	823.281	880.526	987.147	656.878	751.142		315.689	488.727	350.28	431.192	487.055	430.631	336.576	365.616	400.721	67.7636
833.276	1189.91	890.758	910.863	867.554	967.477	685.508	790.017		442.333	568.8	391.319	518.774	518.298	571.88	429.438	364.926	475.721	79.4919
906.348	1271.54	858.457	896.84	859.464	892.56	648.651	795.82		572.444	623.594	459.882	504.751	512.476	575.424	407.574	372.248	503.549	86.8187
867.087	1065.1	901.602	909.225	853.613	900.519	683.152	799.18		655.459	870.678	527.34	517.136	510.74	539.432	443.799	485.526	568.764	136.183
875.949	1028.56	820.513	951.763	852.366	943.011	639.93	804.299		733.457	909.959	550.605	559.674	611.461	617.737	451.245	537.279	621.427	141.818
913.484	988.702	768.434	915.626	829.024	883.631	661.015	761.534		723.338	810.442	513.597	523.537	508.878	598.067	334.708	500.346	564.114	146.933
895.082	934.071	822.349	913.79	815.389	869.685	699.501	760.622		629.494	844.659	481.296	521.701	495.906	523.15	283.967	464.968	530.643	159.157
849.751	1043.99	806.095	941.522	729.353	877.73	712.697	811.643		616.083	730.262	524.441	549.433	487.816	531.109	326.962	468.648	529.344	116.306
836.9	974.509	785.539	909.07	736.865	888.177	671.759	767.331		539.692	681.474	443.352	516.981	481.965	573.601	358.499	531.232	515.85	94.6696
849.37	1076.73	757.252	891.472	725.767	903.063	660.231	723.081		529.686	659.088	391.273	499.383	480.718	514.221	346.802	414.579	479.469	97.0864
851.158	1068.9	737.642	935.106	627.209	920.488	663.544	703.852		451.374	609.924	445.188	543.017	457.376	500.275	333.513	379.605	465.034	87.4654
781.78	1045.5	669.595	973.847	687.34	960.413	648.385	697.355		490.074	701.677	428.934	581.758	443.741	508.32	328.672	418.48	487.707	113.723
787.723	1112.47	650.689	931.669	695.448	977.783	611.19	693.705		458.485	775.857	408.378	539.58	357.705	518.767	290.319	424.283	471.672	147.193
805.797	1067.6	619.01	970.061	765.908	915.007	602.738	718.589		419.223	857.486	380.091	577.972	365.217	533.653	291.51	427.643	481.599	177.31
770.614	1009.88	677.634	930.223	757.85	888.701	616.052	750.81		492.295	651.045	360.481	538.134	354.119	551.078	311.881	432.762	461.474	116.937
758.596	1055.8	669.83	995.521	690.758	1029.82	669.604	693.614		453.034	614.507	292.434	603.432	255.561	591.003	276.763	389.997	434.591	153.456
781.986	1001.76	690.762	917.446	671.603	1002.7	641.229	696.769		461.896	574.649	273.528	525.357	315.692	608.373	305.393	389.085	431.747	129.602
799.276	1087.15	754.86	906.748	643.217	956.771	652.523	687.642		499.431	520.018	241.849	514.659	323.8	545.597	268.536	440.106	419.25	122.697
851.318	1250.83	779.578	902.054	709.874	945.889		725.134		481.029	629.941	300.473	509.965	394.26	519.291	303.037	395.794	441.724	114.138
866.354	1305.64	777.074	875.897	696.705	954.205		746.989		435.698	560.456	292.669	483.808	386.202	660.41	259.815	351.544	428.825	135.71
913.573	1283.64	731.893	896.101	744.418	852.183		686.995		422.847	662.678	313.601	504.012	319.11	633.292	280.9	332.315	433.594	150.481
920.873		723.486	924.411	709.278	855.727		692.787		435.317	654.848	377.699	532.322	299.955	587.361	319.386	325.818	441.588	134.949
974.071		740.729	878.608	729.177	864.71		713.17		437.105	631.45	402.417	486.519	271.569	576.479	332.582	322.168	432.536	126.61
964.163		758.327	844.148	706.503	845.453		728.682		367.727	698.414	399.913	452.059	338.226	584.795	291.644	347.052	434.979	139.142
1055.56		764.855	868.506	670.838	867.405		784.153		373.67	653.545	354.732	476.417	325.057	482.773	280.116	379.273	415.698	118.421
1050.41		748.521	838.699	685.941	778.466		764.969		391.744	595.83	346.325	446.61	372.77	486.317	283.429	322.077	405.638	100.761
980.855		754.034	893.062	704.631	804.926		782.123		356.561	641.751	363.568	500.973	337.63	495.3	268.27	325.232	411.161	123.504
988.359		688.65	811.104	742.194	804.998		739.056		344.543	587.711	381.166	419.015	357.529	476.043	231.075	316.105	389.148	107.733
1052.12		708.855	921.517	707.894	754.958		790.928		367.933	673.094	387.694	529.428	334.855	497.995	222.623	353.597	420.902	139.632
1079		693.121	972.064	717.258	771.606		745.488		385.223	836.776	371.36	579.975	299.19	409.056	235.937	375.452	436.621	189.45
		680.916	1006.46	698.349	767.517		735.863		437.265	891.587	376.873		314.293	435.516	289.489	315.458
		684.293	971.294	678.916	821.222		728.013		452.301	869.59	311.489		332.983	435.588	261.114	321.25
		693.181	1013.97	617.41	848.178		762.747		499.52		331.694		370.546	385.548	272.408	341.633
		729.964	965.065	653.39	785.673		796.999		506.82		315.96		336.246	402.196		357.145
		722.401	979.268	654.995	721.106		677.78		560.018				345.61	398.107		412.616
		768.067	967.483	694.26	730.991		653.223		550.11				326.701	451.812		393.432
		803.011	884.813	623.144	726.144		601.408		641.507				307.268	478.768		410.586
		745.978	865.455	686.604	733.557		527.605		636.356				245.762	416.263		367.519
		751.319	870.481	664.644	679.013		525.139		566.802				281.742	351.696		419.391
		824.407	866.849	656.793	673.722		538.569		574.306				283.347	361.581		373.951
		890.071	866.344	656.989	677.73				638.065				322.612	356.734		364.326
			923.128	684.254	708.703				664.943				251.496	364.147		356.476
			887.174	715.628									314.956	309.603		391.21
			892.739	733.055									292.996	304.312		425.462
				761.906									285.145	308.32		306.243
													285.341	339.293		281.686
													312.606			229.871
													343.98			156.068
													361.407			153.602
													390.258			167.032

## Sheet: Together PAR6 background
Control PAR6		Auxin PAR6
Average	Stdev	Average	Stdev
		171.136	37.3634
		179.026	50.3944
		177.15	69.0697
		188.598	74.5384
		170.538	49.001
		173.005	41.3676
321.193	95.0975	175.397	62.2363
326.079	96.9577	163.554	41.0629
306.565	83.4776	171.917	39.2871
302.363	76.909	173.525	33.022
298.99	69.4873	202.259	67.1067
287.818	73.461	181.555	61.3095
293.741	94.3939	198.183	61.8871
291.596	92.6608	193.417	57.7863
288.253	99.355	183.929	45.4866
277.762	74.851	201.21	72.9648
269.93	80.1727	187.638	67.1
269.428	80.7569	177.809	61.5505
268.841	67.0688	186.628	65.6624
267.082	73.4309	174.422	53.3603
262.708	56.227	198.952	47.3684
260.243	65.9154	186.275	40.4863
260.177	77.9823	179.926	47.4641
245.334	62.3045	188.767	52.2375
271.076	66.7228	175.085	47.5471
272.467	70.3525	180.322	32.3894
272.563	71.3812	199.338	36.8636
273.554	70.2175	171.782	11.2666
263.383	57.2692	183.434	35.8785
248.786	63.0207	193.142	23.1185
260.72	56.3256	183.652	24.8756
297.009	69.9649	184.055	33.0411
290.9	54.1396	177.833	26.0415
283.703	71.1393	191.79	27.1129
330.142	85.9922	203.998	38.8541
356.185	77.353	189.008	18.5623
400.721	67.7636	187.503	31.2676
475.721	79.4919	180.2	42.122
503.549	86.8187	191.154	52.4202
568.764	136.183	187.072	63.8953
621.427	141.818	198.892	54.1111
564.114	146.933	190.087	42.5747
530.643	159.157	178.928	43.219
529.344	116.306	184.088	49.3988
515.85	94.6696	177.937	47.7938
479.469	97.0864	192.468	48.9224
465.034	87.4654	185.522	39.4816
487.707	113.723	181.104	44.6938
471.672	147.193	185.917	59.3373
481.599	177.31	198.23	59.5036
461.474	116.937	191.774	39.8888
434.591	153.456	202.96	38.963
431.747	129.602	206.91	25.7245
419.25	122.697	206.252	33.514
441.724	114.138	186.408	38.4963
428.825	135.71	201.739	48.3197
433.594	150.481	201.563	78.1105
441.588	134.949	196.057	57.2344
432.536	126.61	191.828	61.1382
434.979	139.142	189.619	37.3415
415.698	118.421	204.169	59.38
405.638	100.761	200.203	54.5214
411.161	123.504	193.718	40.1533
389.148	107.733	204.694	51.4947
420.902	139.632	195.819	47.1008
436.621	189.45	205.563	65.2584
		191.393	56.8445
		199.622	45.2166
		203.722	49.7094
		208.225	75.2104
		210.289	58.8934
		183.666	36.1191
