# Supplementary material for: Epidermal PAR-6 and PKC-3 are essential for larval development of C. elegans and organize non-centrosomal microtubules
Source: eLife. 2020 Dec 10;9:e62067. doi: 10.7554/eLife.62067 (PMC7755398; doi:10.7554/eLife.62067)
Supplement: Figure 2—source data 1. — This zip archive contains the microscopy images shown in panel A and B, and the data graphed in panels C–J. The images are in TIFF and Adobe Photoshop format. The TIFF file is the unadjusted grayscale maximum intensity projection image generated in ImageJ from an image stack. The Photoshop file contains the original image with the adjustment layers used to arrive at the final image displayed in the main figure. The raw graph data are in Microsoft Excel format, and the summary data and actual graph in Graphpad Prism format. [file elife-62067-fig2-data1.zip › Fig 2/F/191030_PKC3AID_P6mCH_L3_background.xlsx]

## Sheet: Control
Pixel	191030_PKC3AID_P3mCh_L3_C_5_w1SpinningDisc - Green	191030_PKC3AID_P3mCh_L3_C_10_w1SpinningDisc - Green	191030_PKC3AID_P6mCh_L3_C_8_w1SpinningDisc - Green	191030_PKC3AID_P6mCh_L3_C_7_w1SpinningDisc - Green	191030_PKC3AID_P6mCh_L3_C_6_w1SpinningDisc - Green		191030_PKC3AID_P3mCh_L3_C_5_w1SpinningDisc - Green	191030_PKC3AID_P3mCh_L3_C_10_w1SpinningDisc - Green	191030_PKC3AID_P6mCh_L3_C_8_w1SpinningDisc - Green	191030_PKC3AID_P6mCh_L3_C_7_w1SpinningDisc - Green	191030_PKC3AID_P6mCh_L3_C_6_w1SpinningDisc - Green
0
1				847.721						478.404
2				879.749						510.432
3				883.324						514.007
4	755.521			833.409			378.322			464.092
5	761.595			817.435	1095.81		384.396			448.118	697.899
6	779.471			852.148	1056.7		402.272			482.831	658.79
7	776.259			802.917	1077.48		399.06			433.6	679.566
8	800.425		750.815	816.495	1023.78		423.226		381.452	447.178	625.864
9	838.237		749.285	849.588	1062.95		461.038		379.922	480.271	665.04		PKC-3 AID
10	805.912		706.361	843.83	1022.77		428.713		336.998	474.513	624.852		Average	Stdev
11	819.217	1018.56	762.701	831.633	1008.14		442.018	658.495	393.338	462.316	610.223		513.278	114.616
12	835.392	983.667	799.605	816.448	1021.8		458.193	623.599	430.242	447.131	623.889		516.611	98.304
13	854.469	1028.65	783.097	783.275	1014.13		477.27	668.582	413.734	413.958	616.218		517.952	117.98
14	846.943	945.851	828.598	829.8	983.937		469.744	585.783	459.235	460.483	586.023		512.254	67.3549
15	851.05	1007.53	837.032	798.706	950.635		473.851	647.463	467.669	429.389	552.721		514.219	86.9324
16	820.577	1052.45	803.678	885.77	1082.32		443.378	692.378	434.315	516.453	684.404		554.186	126.615
17	855.764	1056.82	758.198	825.761	1182.55		478.565	696.747	388.835	456.444	784.637		561.046	170.154
18	839.429	965.112	718.844	844.818	1218.22		462.23	605.044	349.481	475.501	820.308		542.513	179.776
19	840.821	973.777	698	808.912	1291.2		463.622	613.709	328.637	439.595	893.289		547.77	218.251
20	933.609	994.743	684.282	869.66	1180.88		556.41	634.675	314.919	500.343	782.964		557.862	172.412
21	906.238	1023.08	684.529	821.741	1027.67		529.039	663.008	315.166	452.424	629.759		517.879	140.607
22	905.109	1037.2	712.039	857.152	974.714		527.91	677.134	342.676	487.835	576.8		522.471	122.91
23	834.764	1061.34	698.791	882.667	986.705		457.565	701.268	329.428	513.35	588.791		518.08	139.492
24	871.818	1078.37	639.809	916.618	990.863		494.619	718.303	270.446	547.301	592.949		524.724	164.469
25	840.304	1075.31	664.009	955.048	943.446		463.105	715.24	294.646	585.731	545.532		520.851	155.812
26	859.152	1008.56	690.506	863.326	988.33		481.953	648.496	321.143	494.009	590.416		507.203	124.818
27	852.189	1121.37	722.739	827.473	1016.57		474.99	761.299	353.376	458.156	618.659		533.296	158.658
28	884.922	1246.39	738.479	834.96	1028.81		507.723	886.323	369.116	465.643	630.894		571.94	199.294
29	796.77	1223.31	758.778	960.655	1122.5		419.571	863.237	389.415	591.338	724.585		597.629	201.099
30	784.654	1256.72	797.766	911.786	1217.56		407.455	896.657	428.403	542.469	819.641		618.925	225.99
31	822.926	1255.21	870.838	1031.73	1192.86		445.727	895.146	501.475	662.413	794.948		659.942	190.101
32	922.846	1258.58	1108.75	1074.63	1384.7		545.647	898.511	739.385	705.317	986.789		775.13	172.363
33	1085.46	1192.37	1261.14	1125.63	1505.07		708.257	832.297	891.773	756.313	1107.15		859.159	155.432
34	1164.26	1316.66	1392.54	1183.14	1495.76		787.058	956.596	1023.18	813.82	1097.84		935.699	133.537
35	1129	1356.09	1357.15	1102.21	1383.31		751.802	996.025	987.788	732.898	985.392		890.781	135.72
36	1033.15	1201.98	1286.1	1148.34	1253.05		655.947	841.909	916.741	779.023	855.139		809.752	98.9204
37	988.888	1137.41	1206.18	1118.29	1232.13		611.689	777.341	836.816	748.975	834.217		761.808	91.9388
38	1002.56	1192.21	1068.27	1005.26	1141.34		625.36	832.146	698.902	635.943	743.43		707.156	84.8061
39	1080	1210.49	986.407	1004.1	1315.21		702.802	850.421	617.044	634.779	917.299		744.469	133.324
40	1076.3	1198.74	1017.01	994.137	1173.89		699.096	838.668	647.647	624.82	775.973		717.241	89.3143
41	1108.55	1098.01	1054.47	944.453	1078.29		731.35	737.945	685.108	575.136	680.377		681.983	65.1872
42	1138.45	1115.13	963.791	960.22	1024.03		761.251	755.059	594.428	590.903	626.115		665.551	85.6682
43	1099.04	1185.76	918.397	926.513	988.587		721.842	825.691	549.034	557.196	590.673		648.887	120.777
44	1069.72	1238.35	862.913	917.086	1029.06		692.517	878.284	493.55	547.769	631.147		648.653	149.328
45	1078.12	1219.22	927.851	847.798	1103.1		700.918	859.157	558.488	478.481	705.185		660.446	147.167
46	1008.87	1198.25	968.799	874.281	1159.07		631.666	838.186	599.436	504.964	761.155		667.081	132.513
47	933.688	1143.86	1041.18	821.033	1145.97		556.489	783.788	671.813	451.716	748.059		642.373	137.623
48	879.285	1224.88	972.892	922.295	1135.74		502.086	864.812	603.529	552.978	737.831		652.247	147.72
49	856.956	1083.39	993.597	933.912	1216.04		479.757	723.325	624.234	564.595	818.128		642.008	132.538
50	927.841	1140.24	865.774	775.96	1206.25		550.642	780.171	496.411	406.643	808.338		608.441	177.527
51	1030.44	1232.08	876.058	799.614	1369.19		653.24	872.016	506.695	430.297	971.273		686.704	231.618
52	1018.24	1155.05	934.296	826.132	1295.59		641.039	794.985	564.933	456.815	897.676		671.09	176.619
53	1004.06	1210.11	937.988	901.851	1206.03		626.86	850.043	568.625	532.534	808.114		677.235	143.409
54	951.914	1262.29	931.64	898.725	1284.25		574.715	902.22	562.277	529.408	886.333		690.991	186.395
55	1016.32		984.655	810.723	1228.92		639.124		615.292	441.406	831.009
56	1035.02		968.342	840.248	1135.47		657.823		598.979	470.931	737.553
57	1066.67		1039.25	887.757	1179.65		689.467		669.883	518.44	781.733
58	1095.6		960.522	825.832	1055.55		718.405		591.159	456.515	657.639
59	1019.94		922.455	882.667	988.258		642.738		553.092	513.35	590.344
60	1010.31		1009.96	825.272	1143.91		633.114		640.596	455.955	745.993
61	1126.14		1027.34	789.993			748.945		657.979	420.676
62			1000.61	810.628					631.25	441.311
63			1006.66	824.574					637.301	455.257
				852.031						482.714
				830.686						461.369
				886.927						517.61

## Sheet: Auxin
Pixel	191030_PKC3AID_P6mCh_L3_A_8_w1SpinningDisc - Green	191030_PKC3AID_P6mCh_L3_A_7_w1SpinningDisc - Green	191030_PKC3AID_P6mCh_L3_A_6_w1SpinningDisc - Green	191030_PKC3AID_P6mCh_L3_A_5_w1SpinningDisc - Green	191030_PKC3AID_P6mCh_L3_A_4_w1SpinningDisc - Green		191030_PKC3AID_P6mCh_L3_A_8_w1SpinningDisc - Green	191030_PKC3AID_P6mCh_L3_A_7_w1SpinningDisc - Green	191030_PKC3AID_P6mCh_L3_A_6_w1SpinningDisc - Green	191030_PKC3AID_P6mCh_L3_A_5_w1SpinningDisc - Green	191030_PKC3AID_P6mCh_L3_A_4_w1SpinningDisc - Green
0	670.062		655.612				295.807		284.186
1	609.725		627.901				235.47		256.475
2	622.172		634.57				247.917		263.144
3	629.489		642.846				255.234		271.42
4	589.375	634.435	629.446	654.737			215.12	286.759	258.02	299.897
5	627.927	651.184	580.629	626.631			253.672	303.508	209.203	271.791
6	570.903	656.855	630.459	596.873			196.648	309.179	259.033	242.033
7	596.689	621.528	615.856	598.952	639.777		222.434	273.852	244.43	244.112	293.718
8	580.539	618.149	623.783	586.671	602.844		206.284	270.473	252.357	231.831	256.785
9	578.928	603.345	548.955	594.773	550.443		204.673	255.669	177.529	239.933	204.384
10	575.18	628.234	572.155	565.612	602.161		200.925	280.558	200.729	210.772	256.102		PKC-3 AID
11	579.953	611.596	604.574	584.019	613.41		205.698	263.92	233.148	229.179	267.351		Average	Stdev
12	611.23	569.828	609.897	539.936	611.775		236.975	222.152	238.471	185.096	265.716		229.682	29.4682
13	674.962	599.01	626.891	556.208	615.218		300.707	251.334	255.465	201.368	269.159		255.607	35.9785
14	643.268	554.713	647.251	566.149	586.002		269.013	207.037	275.825	211.309	239.943		240.625	31.7528
15	614.367	562.033	617.555	535.719	609.447		240.112	214.357	246.129	180.879	263.388		228.973	32.1304
16	628.293	538.568	617.862	546.206	644.913		254.038	190.892	246.436	191.366	298.854		236.317	45.8566
17	650.561	586.935	635.31	536.663	597.857		276.306	239.259	263.884	181.823	251.798		242.614	36.6698
18	651.073	585.917	616.954	541.562	614.435		276.818	238.241	245.528	186.722	268.376		243.137	35.2979
19	558.852	607.236	661.32	519.273	676.069		184.597	259.56	289.894	164.433	330.01		245.699	69.9844
20	569.949	614.21	655.102	549.096	716.854		195.694	266.534	283.676	194.256	370.795		262.191	72.9937
21	607.88	597.559	602.945	513.908	712.572		233.625	249.883	231.519	159.068	366.513		248.122	74.8932
22	620.612	556.364	609.615	544.764	697.373		246.357	208.688	238.189	189.924	351.314		246.894	62.6196
23	597.153	577.332	678.704	554.606	652.25		222.898	229.656	307.278	199.766	306.191		253.158	50.1503
24	604.156	591.231	658.963	537.568	687.229		229.901	243.555	287.537	182.728	341.17		256.978	60.1011
25	568.505	604.051	608.52	567.818	636.43		194.25	256.375	237.094	212.978	290.371		238.214	37.4871
26	598.622	600.436	716.768	570.92	623.838		224.367	252.76	345.342	216.08	277.779		263.266	51.9546
27	577.555	599.841	688.459	604.805	593.542		203.3	252.165	317.033	249.965	247.483		253.989	40.6379
28	620.388	602.534	651.711	592.056	590.156		246.133	254.858	280.285	237.216	244.097		252.518	16.7505
29	588.141	591.633	626.75	562.492	603.346		213.886	243.957	255.324	207.652	257.287		235.621	23.3548
30	632.213	619.554	624.935	602.898	591.346		257.958	271.878	253.509	248.058	245.287		255.338	10.4619
31	641.276	595.659	642.207	578.765	602.045		267.021	247.983	270.781	223.925	255.986		253.139	18.6554
32	603.95	617.237	626.821	551.823	570.166		229.695	269.561	255.395	196.983	224.107		235.148	28.2949
33	617.356	605.348	616.896	556.874	612.322		243.101	257.672	245.47	202.034	266.263		242.908	24.7018
34	590.465	585.819	626.144	575.322	597.07		216.21	238.143	254.718	220.482	251.011		236.113	17.4117
35	642.572	595.671	600.848	586.679	637.798		268.317	247.995	229.422	231.839	291.739		253.862	26.2696
36	626.021	609.467	613.794	582.247	653.106		251.766	261.791	242.368	227.407	307.047		258.076	30.1625
37	667.893	607.059	660.219	585.83	628.799		293.638	259.383	288.793	230.99	282.74		271.109	25.9932
38	611.168	652.979	617.556	555.619	629.388		236.913	305.303	246.13	200.779	283.329		254.491	40.8576
39	607.886	616.323	623.833	551.428	586.138		233.631	268.647	252.407	196.588	240.079		238.27	26.8552
40	601.992	629.584	601.944	593.773	602.476		227.737	281.908	230.518	238.933	256.417		247.103	22.4443
41	589.458	650.984	666.642	619.32	657.161		215.203	303.308	295.216	264.48	311.102		277.862	39.239
42	603.001	670.255	630.808	653.406	642.994		228.746	322.579	259.382	298.566	296.935		281.242	37.0433
43	595.725	679.354	627.649	624.444	642.578		221.47	331.678	256.223	269.604	296.519		275.099	41.601
44	603.607	625.128	734.236	567.95	613.796		229.352	277.452	362.81	213.11	267.737		270.092	58.2302
45	653.693	584.924	696.613	549.828	621.494		279.438	237.248	325.187	194.988	275.435		262.459	48.9372
46	657.174	589.773	667.658	576.552	673.166		282.919	242.097	296.232	221.712	327.107		274.013	42.267
47	653.062	598.376	673.417	591.421	738.044		278.807	250.7	301.991	236.581	391.985		292.013	61.3348
48	587.337	610.464	660.205	574.364	721.691		213.082	262.788	288.779	219.524	375.632		271.961	65.8237
49	585.48	668.78	602.391	592.64	725.566		211.225	321.104	230.965	237.8	379.507		276.12	71.4689
50	591.911	630.482	599.408	579.675	703.486		217.656	282.806	227.982	224.835	357.427		262.141	59.2536
51	599.416	677.47	655.673	557.396	712.54		225.161	329.794	284.247	202.556	366.481		281.648	68.8617
52	717.119	656.715	597.933	601.037	647.669		342.864	309.039	226.507	246.197	301.61		285.243	47.7724
53	579.983	676.013	641.941	595.372	660.288		205.728	328.337	270.515	240.532	314.229		271.868	50.8465
54	588.452	683.198	650.286	596.935	688.233		214.197	335.522	278.86	242.095	342.174		282.57	56.3103
55	586.847	681.37	679.381	579.104	629.675		212.592	333.694	307.955	224.264	283.616		272.424	52.538
56	613.124	611.538	645.83	571.186	601.818		238.869	263.862	274.404	216.346	255.759		249.848	22.7884
57	623.931	614.11	639.176	555.137	613.844		249.676	266.434	267.75	200.297	267.785		250.388	29.0309
58	605.216	624.364	716.119	569.2	621.352		230.961	276.688	344.693	214.36	275.293		268.399	50.6429
	619.697	609.581	679.273	502.767	611.72		245.442	261.905	307.847	147.927	265.661		245.756	59.3357
	621.514	633.687	699.138	547.082	627.701		247.259	286.011	327.712	192.242	281.642		266.973	50.597
	624.391	642.27	727.181	579.722	586.197		250.136	294.594	355.755	224.882	240.138		273.101	52.9921
	602.471	611.165	712.214	582.161	615.29		228.216	263.489	340.788	227.321	269.231		265.809	46.1885
	607.711	544.64	704.707	559.105	640.249		233.456	196.964	333.281	204.265	294.19		252.431	59.2392
	611.839	589.723	733.684	582.009	655.419		237.584	242.047	362.258	227.169	309.36		275.684	58.2364
	648.178	610.845	735.276	609.425	645.61		273.923	263.169	363.85	254.585	299.551		291.016	44.0808
	639.193	610.818	734.415	601.121	603.246		264.938	263.142	362.989	246.281	257.187		278.907	47.5649
	625.384	612	666.677	566.05	591.665		251.129	264.324	295.251	211.21	245.606		253.504	30.4823
	628.99	638.451	711.242	531.718	595.098		254.735	290.775	339.816	176.878	249.039
	740.171	636.752	715.288	557.276	596.175		365.916	289.076	343.862	202.436	250.116
	706.869	626.214	756.31	610.273	617.622		332.614	278.538	384.884	255.433	271.563
	662.191	617.441	742.22	629.736	597.49		287.936	269.765	370.794	274.896	251.431
	600.516	671.827	769.573	575.721	574.051		226.261	324.151	398.147	220.881	227.992
	698.571	653.999	729.567	595.449			324.316	306.323	358.141	240.609
	668.696	638.674	756.498	588.215			294.441	290.998	385.072	233.375
	626.013	621.264	701.441	597.671			251.758	273.588	330.015	242.831
	602.241		766.186				227.986		394.76
	634.769		820.589				260.514		449.163
	589.572		712.482				215.317		341.056
	576.99		625.354				202.735		253.928
