# Supplementary material for: Epidermal PAR-6 and PKC-3 are essential for larval development of C. elegans and organize non-centrosomal microtubules
Source: eLife. 2020 Dec 10;9:e62067. doi: 10.7554/eLife.62067 (PMC7755398; doi:10.7554/eLife.62067)
Supplement: Figure 2—source data 1. — This zip archive contains the microscopy images shown in panel A and B, and the data graphed in panels C–J. The images are in TIFF and Adobe Photoshop format. The TIFF file is the unadjusted grayscale maximum intensity projection image generated in ImageJ from an image stack. The Photoshop file contains the original image with the adjustment layers used to arrive at the final image displayed in the main figure. The raw graph data are in Microsoft Excel format, and the summary data and actual graph in Graphpad Prism format. [file elife-62067-fig2-data1.zip › Fig 2/G/Growth curve P6.xlsx]

## Sheet: Sheet1
	Aux_con_BOX285	L4440	NGM_BOX285				Aux_con_BOX285	L4440	NGM_BOX285				Aux_con_BOX285	L4440	NGM_BOX285				Aux_con_BOX285	L4440	NGM_BOX285				Aux_con_BOX285	L4440	NGM_BOX285
1	231.926	209.413	214.416			1	483.12	554.348	550.753			1	1007.25	1045.56	1016.09			1	1362.06	1412.09	1344.4			1	1324.32	1395.02	1543.96
2	191.715	179.059	232.181			2	440.317	528.28	473.147			2	985.49	975.374	1123.62			2	1288.12	1277.15	1343.84			2	1388.6	1519.08	1494.41
3	234.418	165.905	201.023			3	505.627	558.91	541.254			3	1017.83	987.749	727.034			3	1217.73	1360.68	1286.38			3	1400.81	1468.15	1471.87
4	224.463	271.532	236.722			4	447.172	526.432	540.908			4	1049.64	1050.29	1156.88			4	1227.86	1217.3	1384.1			4	1396.59	1413.26	1435.62
5	229.21	240.667	214.071			5	503.238	593.655	502.409			5	1049.69	985.53	983.942			5	1334.15	1270.88	1422.38			5	1328.03	1509.33	1414.74
6	199.784	184.02	249.163			6	491.916	506.068	522.489			6	1051.05	1112.04	1045.76			6		1319				6	1444.46	1432.45	1596.95
7		234.328	251.39			7		558.49	458.88			7		1137.01	1068.59			7		1310.37				7	1402.75	1518.87	1592.85
8		212.36				8		509.659				8		1077.26				8		1384.84				8		1456.57	1531.2
9		247.026				9		551.577				9		1082				9		1296.21				9		1489.14	1517.83
10		237.931				10		567.395				10		1088.41				10		1429.27				10		1459.05
11		245.741				11						11		1074.86				11		1325.96				11		1508.58
12		250.473				12						12		1078.85				12		1336.47				12		1467.03
13		207.016				13						13		1104.23				13		1314.14				13
14						14						14						14		1394.86				14
Average	218.586	221.959	228.424				478.565	545.481	512.834				1026.82	1061.47	1017.42				1285.98	1332.09	1356.22				1383.65	1469.71	1511.05
stdev	18.1746	31.7769	19.1205				28.2437	27.4098	35.8741				27.5781	50.7945	141.182				63.5398	59.2475	50.8038				43.1362	41.2976	63.6221
	Auxin_BOX285	L4440	NGM_BOX285				Aux_con_BOX285	L4440	NGM_BOX285
	218.586	221.959	228.424				18.1746	31.7769	19.1205
	478.565	545.481	512.834				28.2437	27.4098	35.8741
	1026.82	1061.47	1017.42				27.5781	50.7945	141.182
	1285.98	1332.09	1356.22				63.5398	59.2475	50.8038
	1383.65	1469.71	1511.05				43.1362	41.2976	63.6221
