# Supplementary material for: Epidermal PAR-6 and PKC-3 are essential for larval development of C. elegans and organize non-centrosomal microtubules
Source: eLife. 2020 Dec 10;9:e62067. doi: 10.7554/eLife.62067 (PMC7755398; doi:10.7554/eLife.62067)
Supplement: Figure 2—source data 1. — This zip archive contains the microscopy images shown in panel A and B, and the data graphed in panels C–J. The images are in TIFF and Adobe Photoshop format. The TIFF file is the unadjusted grayscale maximum intensity projection image generated in ImageJ from an image stack. The Photoshop file contains the original image with the adjustment layers used to arrive at the final image displayed in the main figure. The raw graph data are in Microsoft Excel format, and the summary data and actual graph in Graphpad Prism format. [file elife-62067-fig2-data1.zip › Fig 2/H/Growth curve PKC3.xlsx]

## Sheet: Sheet1
	Aux_con_PKC3deg	L4440	NGM_PKC3deg				Aux_con_PKC3deg	L4440	NGM_PKC3deg				Aux_con_PKC3deg	L4440	NGM_PKC3deg				Aux_con_PKC3deg	L4440	NGM_PKC3deg				Aux_con_PKC3deg	L4440	NGM_PKC3deg
1	202.522	209.413	286.858			1	466.301	554.348	480.01			1	1014.47	1045.56	933.322			1	1264.9	1412.09	1262.47			1	1388.04	1395.02	1405.88
2	229.73	179.059	299.022			2	455.618	528.28	478.894			2	1032.3	975.374	952.736			2	968.537	1277.15	1269.2			2	1373.47	1519.08	1290.2
3	300.011	165.905	344.975			3	439.025	558.91	527.283			3	1106.8	987.749	1262.8			3	1301.57	1360.68	1338.4			3	1365.93	1468.15	1432.55
4	227.433	271.532	221.909			4	445.678	526.432	493.596			4	1037.53	1050.29	1083.62			4	1273.6	1217.3	1204.48			4	1344.93	1413.26	1454.95
5	168.283	240.667	259.12			5	474.502	593.655	565.034			5	993.246	985.53	916.403			5	1271.26	1270.88				5	1455.96	1509.33	1232.36
6	213.327	184.02	249.936			6	431.741	506.068	686.324			6	1066.68	1112.04	983.492			6	1315.81	1319				6	1337.81	1432.45	1366.35
7	216.076	234.328	247.156			7	454.288	558.49	687.683			7	929.896	1137.01	927.025			7	1300.86	1310.37				7	1461.74	1518.87	1407.97
8	221.339	212.36	264.811			8		509.659				8	1043.75	1077.26	1072.39			8	1456.28	1384.84				8	1434.73	1456.57	1420.42
9		247.026				9		551.577				9		1082				9		1296.21				9	1497.49	1489.14
10		237.931				10		567.395				10		1088.41				10		1429.27				10		1459.05
11		245.741				11						11		1074.86				11		1325.96				11		1508.58
12		250.473				12						12		1078.85				12		1336.47				12		1467.03
13		207.016				13						13		1104.23				13		1314.14				13
14						14						14						14		1394.86				14
Average	222.34	221.959	271.723				452.45	545.481	559.832				1028.08	1061.47	1016.47				1269.1	1332.09	1268.64				1406.68	1469.71	1376.34
stdev	36.9357	31.7769	37.997				14.9806	27.4098	91.9622				52.2057	50.7945	118.557				136.099	59.2475	54.8363				57.1844	41.2976	76.9087
	Aux_con_PKC3deg	L4440	NGM_PKC3deg				Aux_con_PKC3deg	L4440	NGM_PKC3deg
	222.34	221.959	271.723				36.9357	31.7769	37.997
	452.45	545.481	559.832				14.9806	27.4098	91.9622
	1028.08	1061.47	1016.47				52.2057	50.7945	118.557
	1269.1	1332.09	1268.64				136.099	59.2475	54.8363
	1406.68	1469.71	1376.34				57.1844	41.2976	76.9087
