# Supplementary material for: Epidermal PAR-6 and PKC-3 are essential for larval development of C. elegans and organize non-centrosomal microtubules
Source: eLife. 2020 Dec 10;9:e62067. doi: 10.7554/eLife.62067 (PMC7755398; doi:10.7554/eLife.62067)
Supplement: Figure 2—source data 1. — This zip archive contains the microscopy images shown in panel A and B, and the data graphed in panels C–J. The images are in TIFF and Adobe Photoshop format. The TIFF file is the unadjusted grayscale maximum intensity projection image generated in ImageJ from an image stack. The Photoshop file contains the original image with the adjustment layers used to arrive at the final image displayed in the main figure. The raw graph data are in Microsoft Excel format, and the summary data and actual graph in Graphpad Prism format. [file elife-62067-fig2-data1.zip › Fig 2/I/Growth curve P6 July 2019.xlsx]

## Sheet: 2.30 h after hatching
size(um)	N2 NGM	N2 auxin	P6 wrt2 NGM	P6 wrt2 auxin
1	246.011	233.004	272.07	256.302
2	275.314	246.552	205.034	225.76
3	261.549	214.907	250.151	245.637
4	254.116	254.085	253.884	233.196
5	266.412	227.497	239.348	232.771
6	239.313	225.479	257.69
7
8
9
10
11
12
13
Average	257.119	233.587	246.363	238.733
St dev	13.3154	14.4248	22.8795	12.1536

## Sheet: 24 h after hatching
size(um)	N2 NGM	N2 auxin	P6 wrt2 NGM	P6 wrt2 auxin
1	448.524	424.791	408.163	201.223
2	439.413	441.938	362.548	180.821
3	458.61	402.852	382.225	268.221
4	481.126	485.339	407.846	264.89
5	332.512	419.265	403.116	234.742
6	500.234	437.078		270.367
7	419.049	421.455		321.92
8				311.342
9
10
11
12
13
Average	439.924	433.245	392.78	256.691
St dev	54.362	26.2478	19.974	49.1985

## Sheet: 48 h after hatching
size(um)	N2 NGM	N2 auxin	P6 wrt2 NGM	P6 wrt2 auxin
1	880.81	880.303	758.524	333.451
2	847.323	913.363	670.749	342.578
3	879.191	749.707	682.558	383.561
4	881.02	689.228	610.819	379.038
5	904.11	865.916	541.72	311.457
6	701.104	796.759	710.897	339.085
7	848.369	857.103	689.987	331.845
8	846.552	879.997	600.926	357.501
9		842.527
10
11
12
13
Average	848.56	830.545	658.273	347.315
St dev	63.0948	72.0477	69.3808	24.5862

## Sheet: 72h after hatching
size(um)	N2 NGM	N2 auxin	P6 wrt2 NGM	P6 wrt2 auxin
1	1108.38	1135.45	956.933	382.306
2	1238.15	1247.5	844.571	345.702
3	1278.23	1331.6	910.003	309.981
4	1324.15	1187.9	802.654	352.906
5	1198.94	1327.42	1152.93	354.23
6	1267.62	1312.63	855.781	322.562
7	1252.52	1213.44	960.879	353.791
8	1225.3	1207.21	860.335	408.821
9		1138.26		247.063
10
11
12
13
Average	1236.66	1233.49	918.011	341.929
St dev	63.9224	76.4516	109.874	45.9985

## Sheet: Averages + graph
Average		N2 NGM	N2 auxin	P6 wrt2 NGM	P6 wrt2 auxin
	2.5	257.119	233.587	246.363	238.733
	24	439.924	433.245	392.78	259.826
	48	848.56	830.545	681.301	347.315
	72	1236.66	1233.49	918.011	341.929
St dev		N2 NGM	N2 auxin	P6 wrt2 NGM	P6 wrt2 auxin
	2.5	13.3154	14.4248	22.8795	12.1536
	24	54.362	26.2478	19.974	44.3329
	48	63.0948	72.0477	74.5464	24.5862
	72	63.9224	76.4516	109.874	45.9985
