# Supplementary material for: Epidermal PAR-6 and PKC-3 are essential for larval development of C. elegans and organize non-centrosomal microtubules
Source: eLife. 2020 Dec 10;9:e62067. doi: 10.7554/eLife.62067 (PMC7755398; doi:10.7554/eLife.62067)
Supplement: Figure 2—source data 1. — This zip archive contains the microscopy images shown in panel A and B, and the data graphed in panels C–J. The images are in TIFF and Adobe Photoshop format. The TIFF file is the unadjusted grayscale maximum intensity projection image generated in ImageJ from an image stack. The Photoshop file contains the original image with the adjustment layers used to arrive at the final image displayed in the main figure. The raw graph data are in Microsoft Excel format, and the summary data and actual graph in Graphpad Prism format. [file elife-62067-fig2-data1.zip › Fig 2/J/Growth curve PKC3 July 2019.xlsx]

## Sheet: 2.30 h after hatching
size(um)	N2 NGM	N2 auxin	PKC3 NGM	PKC3 auxin
1	246.011	233.004	268.448	237.233
2	275.314	246.552	247.937	248.66
3	261.549	214.907	249.595	252.584
4	254.116	254.085	264.072	217.436
5	266.412	227.497	239.917	209.467
6	239.313	225.479	247.584	217.663
7			244.09	241.898
8				233.805
9
10
11
12
13
Average	257.119	233.587	251.663	232.343
St dev	13.3154	14.4248	10.5344	15.8309

## Sheet: 24 h after hatching
size(um)	N2 NGM	N2 auxin	PKC3 NGM	PKC3 auxin
1	448.524	424.791	438.251	310.143
2	439.413	441.938	476.381	282.128
3	458.61	402.852	451.24	294.638
4	481.126	485.339	456.156	279.372
5	332.512	419.265	466.525	330.122
6	500.234	437.078	425.704	264.931
7	419.049	421.455	459.324	298.986
8
9
10
11
12
13
Average	439.924	433.245	453.369	294.331
St dev	54.362	26.2478	17.0504	21.5632

## Sheet: 48 h after hatching
size(um)	N2 NGM	N2 auxin	PKC3 NGM	PKC3 auxin
1	880.81	880.303	918.588	239.659
2	847.323	913.363	890.633	318.208
3	879.191	749.707	875.966	344.084
4	881.02	689.228	901.034	347.142
5	904.11	865.916	925.132	238.958
6	701.104	796.759	915.982	206.131
7	848.369	857.103	907.277	164.266
8	846.552	879.997	848.897	252.71
9		842.527	890.086	220.752
10			862.64	223.115
11				236.872
12				314.841
13
Average	848.56	830.545	893.624	258.895
St dev	63.0948	72.0477	25.0576	58.3541

## Sheet: 72h after hatching
size(um)	N2 NGM	N2 auxin	PKC3 NGM	PKC3 auxin
1	1108.38	1135.45	1221.23	373.174
2	1238.15	1247.5	1203.65	287.09
3	1278.23	1331.6	1248.25	350.658
4	1324.15	1187.9	1263.78	323.136
5	1198.94	1327.42	1223.89	176.414
6	1267.62	1312.63	1247.48	260.984
7	1252.52	1213.44	1055.43	210.486
8	1225.3	1207.21	1172.91	242.313
9		1138.26		187.909
10				225.87
11				300.074
12				199.953
13				186.209
Average	1236.66	1233.49	1204.58	255.713
St dev	63.9224	76.4516	66.709	66.0044

## Sheet: Averages + graph
Average		N2 NGM	N2 auxin	PKC3 NGM	PKC3 auxin
	2.5	257.119	233.587	251.663	232.343
	24	439.924	433.245	453.369	294.331
	48	848.56	830.545	893.624	258.895
	72	1236.66	1233.49	1204.58	255.713
St dev		N2 NGM	N2 auxin	PKC3 NGM	PKC3 auxin
	2.5	13.3154	14.4248	10.5344	15.8309
	24	54.362	26.2478	17.0504	21.5632
	48	63.0948	72.0477	25.0576	58.3541
	72	63.9224	76.4516	66.709	66.0044
