# Supplementary material for: Epidermal PAR-6 and PKC-3 are essential for larval development of C. elegans and organize non-centrosomal microtubules
Source: eLife. 2020 Dec 10;9:e62067. doi: 10.7554/eLife.62067 (PMC7755398; doi:10.7554/eLife.62067)
Supplement: Figure 2—figure supplement 1—source data 1. — This zip archive contains the data graphed in the figure. The raw graph data is in Microsoft Excel format, and the summary data and actual graph in Graphpad Prism format. [file elife-62067-fig2-figsupp1-data1.zip]

Archive with 3 entries (2 files):
- Fig 2S1/
- Fig 2S1/Growth curve PAR-6 - PKC-3.pzfx
- Fig 2S1/Growth curve PAR-6 - PKC-3.xlsx
