# Supplementary material for: Epidermal PAR-6 and PKC-3 are essential for larval development of C. elegans and organize non-centrosomal microtubules
Source: eLife. 2020 Dec 10;9:e62067. doi: 10.7554/eLife.62067 (PMC7755398; doi:10.7554/eLife.62067)
Supplement: Figure 3—source data 1. — This zip archive contains the microscopy images shown in panels A, B, and D, and the data graphed in panel C. The images are in Adobe Photoshop format. The Photoshop file contains the original unadjusted image with the adjustment layers used to arrive at the final image displayed in the main figure. The raw graph data are in Microsoft Excel format, and the summary data and actual graph in Graphpad Prism format. [file elife-62067-fig3-data1.zip]

Archive with 24 entries (19 files):
- Fig 3 - no TIFFs/
- Fig 3 - no TIFFs/A/
- Fig 3 - no TIFFs/A/PAR-6_AID_wrt2_auxin-09-22.psd
- Fig 3 - no TIFFs/A/PAR-6_AID_wrt2_auxin_13-14-STITCHED.psd
- Fig 3 - no TIFFs/A/PAR-6_AID_wrt2_NGM-0-4-STITCHED.psd
- Fig 3 - no TIFFs/A/PKC-3_AID_auxin-18-19-STITCHED.psd
- Fig 3 - no TIFFs/A/PKC-3_AID_NGM-0-4-STITCHED.psd
- Fig 3 - no TIFFs/B/
- Fig 3 - no TIFFs/B/191108_PAR6_22h_A-43-eGFP.psd
- Fig 3 - no TIFFs/B/191108_PAR6_22h_A-43-TL.psd
- Fig 3 - no TIFFs/B/191108_PAR6_22h_C-36-eGFP.psd
- Fig 3 - no TIFFs/B/191108_PAR6_22h_C-36-TL.psd
- Fig 3 - no TIFFs/C/
- Fig 3 - no TIFFs/C/PAR-6 molting - grouped data.pzfx
- Fig 3 - no TIFFs/C/PAR-6 molting.xlsx
- Fig 3 - no TIFFs/D/
- Fig 3 - no TIFFs/D/MAX_140119_P6deg_wrt-2TIR_scGreen_A3-33-to-46.psd
- Fig 3 - no TIFFs/D/MAX_140119_P6deg_wrt-2TIR_scGreen_C6-5-to-18.psd
- Fig 3 - no TIFFs/D/MAX_150119_P6deg_wrt-2TIR_scGreen_A52-8-to-22.psd
- Fig 3 - no TIFFs/D/MAX_160119_P6deg_wrt2TIR_scGreen_A37-1-17-to-26.psd
- Fig 3 - no TIFFs/D/MAX_160119_P6deg_wrt2TIR_scGreen_L2_C_2-4-to-21.psd
- Fig 3 - no TIFFs/D/MAX_190305_P6eGFPdeg_scm_C37-1-to-10.psd
- Fig 3 - no TIFFs/D/MAX_190307_P6eGFP_scm_beforeL2_A1_14-1-to-11.psd
- Fig 3 - no TIFFs/D/MAX_190307_P6eGFP_scm_beforeL2_C1_2-6-to-17.psd
