# Supplementary material for: Epidermal PAR-6 and PKC-3 are essential for larval development of C. elegans and organize non-centrosomal microtubules
Source: eLife. 2020 Dec 10;9:e62067. doi: 10.7554/eLife.62067 (PMC7755398; doi:10.7554/eLife.62067)
Supplement: Figure 3—figure supplement 1—source data 1. — This zip archive contains the data graphed in B. The raw graph data are in Microsoft Excel format, and the summary data and actual graph in Graphpad Prism format. [file elife-62067-fig3-figsupp1-data1.zip]

Archive with 5 entries (4 files):
- Fig 3S1/
- Fig 3S1/201124_P6aid_pwrt2_canal_length L2.pzfx
- Fig 3S1/201124_P6aid_pwrt2_canal_length L2.xlsx
- Fig 3S1/201130_P6aid_pwrt2_canal_length L1.pzfx
- Fig 3S1/201130_P6aid_pwrt2_canal_length L1.xlsx
