# Supplementary material for: Epidermal PAR-6 and PKC-3 are essential for larval development of C. elegans and organize non-centrosomal microtubules
Source: eLife. 2020 Dec 10;9:e62067. doi: 10.7554/eLife.62067 (PMC7755398; doi:10.7554/eLife.62067)
Supplement: Figure 3—figure supplement 2—source data 1. — This zip archive contains the microscopy images shown in panels A, C, and E, and the data graphed in panels B, D, and F. The images are in TIFF and Adobe Photoshop format. The TIFF file is the unadjusted grayscale image (A) or the unadjusted grayscale maximum intensity projection image generated in ImageJ from an image stack (C and E). The Photoshop file contains the original image with the adjustment layers used to arrive at the final image displayed in the main figure. The raw graph data are in Microsoft Excel format, and the summary data and actual graph in Graphpad Prism format. [file elife-62067-fig3-figsupp2-data1.zip › Fig 3S2/B/2020-11 - rescue Pdpy7-par6.xlsx]

## Sheet: 1st day - 1 h
Control	Size (um)		Auxin	Size (um)		Auxin + rescue	Size (um)			Average	St dev
201130_P6aid_pwrt2_NGM-04	259.468		201130_P6aid_pwrt2_A-04	204.745		201130_par6aid_pwrt2_pdpy7par6_Auxin-10	238.98		Control	258.098	20.3205
201130_P6aid_pwrt2_NGM-03	234.21		201130_P6aid_pwrt2_A-03	206.391		201130_par6aid_pwrt2_pdpy7par6_Auxin-08	265.093		Auxin	218.459	16.7442
201130_P6aid_pwrt2_NGM-02	260.054		201130_P6aid_pwrt2_A-02	235.841		201130_par6aid_pwrt2_pdpy7par6_Auxin-15	279.364		Rescue	267.54	17.1579
201130_P6aid_pwrt2_NGM	247.595		201130_P6aid_pwrt2_A	207.652		201130_par6aid_pwrt2_Pdpy7par6_A-10	273.128
201130_P6aid_pwrt2_NGM-05	289.163		201130_P6aid_pwrt2_A-05	237.664		201130_par6aid_pwrt2_Pdpy7par6_A-07	281.137

## Sheet: 2nd day - 25 h
Control	Size (um)		Auxin	Size (um)		Auxin + rescue	Size (um)			Average	St dev
201201_P6aid_pwrt2_C-04	376.773		201201_P6aid_pwrt2_A-04	368.306		201201_P6aid_pwrt2_pdpy7par6_A-04	368.342		Control	424.111	35.7036
201201_P6aid_pwrt2_C-03	445.024		201201_P6aid_pwrt2_A-03	383.806		201201_P6aid_pwrt2_pdpy7par6_A-03	416.931		Auxin	338.627	43.1615
201201_P6aid_pwrt2_C-02	456.644		201201_P6aid_pwrt2_A-02	355.357		201201_P6aid_pwrt2_pdpy7par6_A-02	404.275		Rescue	428.092	46.7674
201201_P6aid_pwrt2_C	446.976		201201_P6aid_pwrt2_A	287.564		201201_P6aid_pwrt2_pdpy7par6_A	475.761
201201_P6aid_pwrt2_C-05	395.136		201201_P6aid_pwrt2_A-05	298.101		201201_P6aid_pwrt2_pdpy7par6_A-05	475.151

## Sheet: 3rd day - 49 h
Control	Size (um)		Auxin	Size (um)		Auxin + rescue	Size (um)			Average	St dev
201202_P6aid_pwrt2_C-06-07	841.854		201202_P6aid_pwrt2_A-03	408.298		201202_P6aid_pwrt2_pdpy7par6_A	761.24		Control	819.18	26.4279
201202_P6aid_pwrt2_C-05-04	820.798		201202_P6aid_pwrt2_A-02	332.733		201202_P6aid_pwrt2_pdpy7par6_A-02	830.688		Auxin	349.768	33.1793
201202_P6aid_pwrt2_C-03-02	810.659		201202_P6aid_pwrt2_A	331.678		201202_P6aid_pwrt2_pdpy7par6_A-03	774.473		Rescue	781.326	36.544
201202_P6aid_pwrt2_C	779.046		201202_P6aid_pwrt2_A-05	331.495		201202_P6aid_pwrt2_pdpy7par6_A-04	736.923
201202_P6aid_pwrt2_C-08-09	843.545		201202_P6aid_pwrt2_A-04	344.634		201202_P6aid_pwrt2_pdpy7par6_A-05	803.308
