# Supplementary material for: Epidermal PAR-6 and PKC-3 are essential for larval development of C. elegans and organize non-centrosomal microtubules
Source: eLife. 2020 Dec 10;9:e62067. doi: 10.7554/eLife.62067 (PMC7755398; doi:10.7554/eLife.62067)
Supplement: Figure 4—source data 1. — This zip archive contains the microscopy images shown in panels A, C, E, and F, and the data graphed in panels B, D. The images are in TIFF and Adobe Photoshop format. The TIFF file is the unadjusted grayscale maximum intensity projection image generated in ImageJ from an image stack. The Photoshop file contains the original image with the adjustment layers used to arrive at the final image displayed in the main figure. The raw graph data are in Microsoft Excel format, and the summary data and actual graph in Graphpad Prism format. [file elife-62067-fig4-data1.zip › Fig 4/B/200211_pkc3aid_lgl1gfp_7h.xlsx]

## Sheet: Auxin
	200211_pkc3aid_lgl1gfp_L3_A_7h_3	200211_pkc3aid_lgl1gfp_L3_A_7h_5	200211_pkc3aid_lgl1gfp_L3_A_7h_6	200211_pkc3aid_lgl1gfp_L3_A_7h_8	200211_pkc3aid_lgl1gfp_L3_A_7h_7	200211_pkc3aid_lgl1gfp_L3_A_7h_9	200211_pkc3aid_lgl1gfp_L3_A_7h_2
0				652.567
1				654.322
2				655.418							Average first 5 values
3				647.455							954.057
4				594.238			1045.92
5				606.029		1139.42	943.35
6				611.44		1114.15	984.481
7				620.198		1101.3	990.344
8				609.63		1131.56	920.541
9	925.193			614.874		1097.75	1016.45
10	972.265	1012.67		642.504		1089.98	941.942
11	914.19	1019.55		682.894		1099.01	887.27
12	968.264	1054.33		735.192		1105.95	942.871
13	1030.51	1095.5		768.826		1240.38	1018.47
14	1019.19	1176.37		709.341		1150.25	1030.71
15	935.598	1104.8	852.935	696.367		1121.79	1090.12	Average	Stdev			Normalized intensity
16	919.937	1072.97	852.22	728.148	849.63	1083.77	1205.06	958.818	166.974			4.76051
17	878.554	1141.6	850.956	746.53	834.536	1153.77	1127.46	961.915	172.423			7.85794
18	866.632	1192.89	808.093	712.992	811.094	1120.93	1117.15	947.111	190.896			-6.9462
19	812.39	1151.11	824.966	685.605	794.183	1144.16	1115.53	932.563	196.709			-21.4948
20	844.94	1073.97	853.142	736.735	868.904	1199.66	1211.81	969.88	189.717			15.8225
21	869.539	956.374	842.292	694.52	865.676	1162.25	1077.59	924.034	156.58			-30.0235
22	826.004	989.101	941.983	703.761	889.621	1312.81	1117.32	968.658	199.349			14.6001
23	832.094	1055.87	914.312	695.902	901.484	1211.28	1094.55	957.927	174.177			3.86923
24	879.275	1071.77	977.579	684.764	892.776	1144.1	1161.49	973.109	169.746			19.0514
25	940.554	1031.57	912.895	660.931	838.518	1203.23	1089.69	953.913	176.844			-0.144486
26	908.609	1040.88	877.534	610.111	881.789	1234.52	1092.76	949.459	198.634			-4.59877
27	884.964	1085.9	864.45	676.294	888.963	1194.23	984.637	939.919	167.726			-14.1388
28	975.385	1046.81	981.297	676.29	809.955	1218.04	998.975	958.106	172.871			4.0488
29	900.293	1039.64	937.544	717.402	840.63	1250.31	968.875	950.67	166.964			-3.38791
30	923.851	1083.15	895.676	646.984	856.524	1255.12	886.605	935.416	190.416			-18.6411
31	920.146	1163.86	892.519	624.3	878.484	1275.79	917.059	953.166	211.455			-0.891914
32	935.65	1048.57	904.906	671.224	816.201	1329.66	933.334	948.505	204.929			-5.55206
33	963.977	1030.42	948.368	657.543	896.472	1405.01	953.063	979.265	222.153			25.2074
34	847.444	1160.79	1001.99	679.253	918.56	1473.3	976.369	1008.24	252.567			54.1868
35	916.389	1281.88	1098.26	733.171	898.728	1538.17	1003.05	1067.09	269.47			113.036
36	903.585	1337.1	1082.32	711.079	992.135	1612.54	951.157	1084.27	300.311			130.216
37	938.814	1429.9	1237.55	735.781	1056.51	1804.15	985.212	1169.7	356.67			215.646
38	1023.66	1480.2	1294.9	826.756	1040.88	1776.48	1077.01	1217.12	323.69			263.068
39	1170.85	1705.7	1497.05	961.49	1153.82	1827.6	1241.42	1365.42	318.302			411.362
40	1342.89	1714.52	1784.73	1124.07	1314.26	1893.46	1179.91	1479.12	311.398			525.062
41	1553.36	1749.43	1936.21	1347.98	1360.18	1855.13	1303.3	1586.51	261.542			632.455
42	1644.15	1865.88	2009.89	1344.96	1367.65	1830.25	1376.91	1634.24	275.156			680.183
43	1837.85	1954.26	2021.46	1362.84	1371.65	1993.54	1521.91	1723.36	295.11			769.299
44	1782.35	1763.98	1897.2	1354.9	1308.13	1827.3	1486.28	1631.45	242.007			677.392
45	1686.4	1643.61	1833.22	1289.6	1378.82	1889.87	1391.47	1587.57	236.451			633.512
46	1654.9	1629.59	1627.46	1209.57	1412.89	1893.53	1381.42	1544.2	225.175			590.138
47	1583.42	1567.62	1554.32	1141.1	1407.34	1837.63	1322.23	1487.66	222.264			533.607
48	1542.43	1498.99	1552.33	1152.78	1484.27	1954.21	1260.34	1492.19	254.516			538.136
49	1587.04	1589.41	1581.94	1187.55	1527.55	1783.55	1264.84	1503.13	206.68			549.068
50	1493.26	1640.25	1467.57	1121.92	1533.54	1947.48	1266.96	1495.85	264.341			541.797
51	1517.36	1481.65	1587.54	1060.09	1382.92	2052.35	1285.87	1481.11	306.589			527.054
52	1681.02	1515.01	1564.05	1007.73	1440.86	1954.21	1314.52	1496.77	295.398			542.714
53	1754.45	1378.25	1482.93	1120.43	1532.48	2047.09	1250.67	1509.47	312.473			555.415
54	1717.73	1365.84	1538.01	1152.46	1589.81	2080.28	1188.28	1518.91	323.287			564.857
55	1728.77	1346.73	1640.41	1262.65	1432.34	1911.25	1237.54	1508.53	256.242			554.471
56	1672.23	1528.56	1557.52	1293.47	1490.93	1990.43	1256.29	1541.35	246.465			587.291
57	1669.3	1386.59	1494.28	1333.34	1611.7	1914.85	1236.72	1520.97	230.994			566.911
58	1709.81	1363.88	1510.06	1327.13	1532.7	1833.64	1375.67	1521.84	190.192			567.783
59	1752.05	1306.71	1494.41	1193.04	1423.67	1926.2	1388.05	1497.73	256.617			543.676
60	1722.85	1353.99	1589.48	1219.91	1359.09	1874.07	1270.87	1484.32	247.657			530.265
61	1849.44	1323.91	1519.97	1243.69	1353.35	1973.98	1257	1503.05	295.624			548.991
62	1763.97	1402.75	1571.44	1202.03	1441.27	1995.16	1225.91	1514.65	287.31			560.59
63	1611.49	1385.21	1575.58	1168.8	1412.37	2021.41	1219.03	1484.84	288.067			530.784
64	1718.2	1299.86	1672.67	1161.11	1306.45	2053.05	1238.71	1492.86	327.507			538.807
65	1621.33	1324.21	1458.27	1162.06	1226.38	1948.93	1162.22	1414.77	289.028			460.713
66	1557.55	1436.18	1427.72	1087.16	1169.5	1919.14	1161.99	1394.18	289.775			440.12
	1541.79	1370.74	1347.51	1190.29	1065.88	1948.24	1109.24	1367.67	304.72			413.613
	1478.39	1218.82	1300.52	1143.48	1144.14	1945.88	1137.92	1338.45	294.475			384.393
	1575.01	1269.41	1385.22	1107.41	1122.35	2044.47	1143.56	1378.2	338.719			424.146
	1653.07	1225.61	1313.7	1189.51	1164.32	1991.15	1146.01	1383.34	319.84			429.281
	1672.9	1195.8	1317.25	1230.41	1161.64	1994.46	1117.63	1384.3	326.596			430.241
	1590.09	1138.85	1316.72	1214.19	1188.29	1976.75	1134.25	1365.59	312.407			411.533
	1544.43		1209.42	1353.77		1940.71	1129.36
	1596.89			1332.77			1038.49
	1643.71			1407.38			1085.07
				1337.39			1054.88
				1279.83			1125.8
				1249.18			1113.88
				1292.92			1136.06
				1246.02			1172.9
				1219.3
				1148.59
				1199.13
				1236.88
				1281.81

## Sheet: Control
	200211_lgl1gfp_L3_C_3	200211_lgl1gfp_L3_C_2	200211_lgl1gfp_L3_C_1	200205_lgl1gfp_L3_C_14	200205_lgl1gfp_L3_C_13	200205_lgl1gfp_L3_C_12	200205_lgl1gfp_L3_C_11
		664.423		660.004		709.231	840.389
		672.862	610.872	607.188		653.568	881.692			Average first 5 values
		656.37	562.308	599.255		672.796	857.53			659.05
		639.776	529.108	606.607		684.01	829.654
		621.995	530.14	589.375		720.141	877.941
		642.598	560.576	599.459	708.779	668.914	772.681
		631.121	589.123	595.578	731.504	737.347	889.811
		615.181	560.145	615.14	752.714	741.962	809.792	Average	Stdev
	588.964	643.308	527.162	609.363	792.89	661.521	771.41	656.374	96.1916		-2.6764
	584.985	640.718	580.514	656.877	773.801	678.695	754.67	667.18	75.5298		8.1296
	625.264	590.272	613.256	623.384	676.332	714.397	794.211	662.445	71.6366		3.39474
	608.894	608.595	556.911	597.674	733.583	710.804	768.152	654.945	80.9111		-4.10569
	613.348	677.742	584.407	596.803	699.753	658.161	749.943	654.308	60.0638		-4.74226
	615.291	616.835	613.447	594.056	696.185	712.307	702.31	650.062	50.8626		-8.98883
	625.054	656.095	528.824	621.125	706.829	724.186	782.085	663.457	82.7534		4.40646
	615.488	671.31	550.901	640.418	697.989	696.448	718.28	655.833	58.3694		-3.21697
	596.602	651.248	536.492	635.074	628.389	700.385	814.844	651.862	87.6686		-7.1884
	594.809	657.889	550.454	601.332	648.287	716.019	749.368	645.451	70.0914		-13.5993
	564.741	676.47	574.199	583.653	643.081	674.332	775.518	641.713	75.3121		-17.337
	535.808	690.171	566.167	623.511	652.184	677.512	699.878	635.033	63.3306		-24.0174
	537.874	656.299	582.518	576.291	637.418	722.165	755.121	638.241	79.6318		-20.8095
	567.23	676.345	558.65	607.539	677.874	687.784	760.716	648.02	73.1754		-11.0307
	588.452	680.495	610.05	609.865	657.681	696.862	774.1	659.644	64.459		0.593171
	587.394	698.845	570.195	597.938	667.564	698.952	715.277	648.024	60.9961		-11.0268
	558.172	692.693	558.348	586.762	691.267	687.156	698.849	639.035	67.4319		-20.0151
	533.094	750.548	554.719	648.059	662.753	677.318	807.83	662.046	98.0329		2.99546
	580.165	771.427	607.085	657.745	624.776	705.835	792.597	677.09	82.1318		18.0396
	558.247	777.928	666.42	659.379	677.378	684.616	738.642	680.373	68.9075		21.3225
	648.614	896.182	659.866	623.128	731.352	739.079	809.297	729.645	97.4268		70.595
	690.679	867.546	636.61	655.755	722.249	745.17	882.989	743	97.649		83.9493
	705.472	1011.27	673.746	710.004	704.565	786.465	931.358	788.983	131.217		129.933
	769.73	1163.72	682.159	775.964	699.991	824.707	909.129	832.2	164.79		173.149
	839.09	1375.78	723.485	813.342	821.262	1011.37	1154.99	962.76	232.665		303.71
	869.694	1546.99	792.978	1077.86	1070.63	1255.44	1467.35	1154.42	284.849		495.37
	894.076	1678.5	937.553	1550.51	1523.74	1525.98	1649.79	1394.31	332.511		735.256
	957.236	1648.42	1131.83	2125.43	1902.16	1715.51	1929.53	1630.02	431.601		970.965
	1045.34	1663.33	1298.75	2103.98	2115.64	1806.88	1923.57	1708.21	405.753		1049.16
	1035.26	1601.74	1265.9	1697.87	1845.97	1629.08	1797.16	1553.28	295.826		894.233
	972.819	1443.87	1027.59	1247.2	1402.16	1369.09	1397.04	1265.68	191.974		606.629
	926.667	1290.1	889.259	1045.38	1264.37	1139.78	1017.85	1081.92	156.332		422.865
	835.632	1148.54	731.87	901.68	1048.57	1017.39	840.602	932.039	145.131		272.989
	774.238	950.571	687.071	799.714	965.287	955.425	766.236	842.649	112.526		183.598
	669.273	851.656	663.636	771.581	891.203	852.056	783.597	783.286	89.9092		124.236
	614.29	771.712	652.914	741.9	835.8	858.081	831	757.957	94.4642		98.9063
	612.659	771.702	644.077	638.375	812.517	832.322	864.287	739.42	104.862		80.3695
	570.872	759.249	618.075	677.761	814.459	790.003	810.562	720.14	98.2995		61.0897
	596.214	747.643	613.213	635.633	771.489	772.552	802.523	705.61	86.969		46.5592
	539.658	684.962	573.123	635.071	775.635	742.597	770.498	674.506	95.0481		15.4559
	557.552	693.645	568.895	629.316	772.241	816.936	731.915	681.5	100.027		22.4496
	525.098	699.068	549.938	644.452	809.074	804.524	797.885	690.006	121.037		30.9552
	555.968	687.929	591.101	648.833	716.371	794.207	755.467	678.554	85.9922		19.5033
	584.283	675.251	595.117	640.588	719.53	738.01	735.073	669.693	64.7559		10.6427
	581.571	730.33	592.733	629.98	735.178	731.74	770.889	681.774	77.781		22.724
	581.215	687.962	556.799	626.85	738.889	762.706	694.658	664.154	78.0926		5.10374
	618.055	672.357	593.029	599.459	734.825	758.505	751.017	675.321	73.0358		16.2706
	539.385	676.405	584.036	576.78	721.803	719.34	755.216	653.281	85.2487		-5.76969
	520.372	725.179	565.117	591.699	701.44	796.218	703.725	657.679	99.6317		-1.37183
	577.28	763.488	566.967	591.142	735.758	762.992	772.599	681.461	97.2541		22.4105
	592.528	702.426	599.366	538.943	752.796	821.091	771.178	682.618	106.477		23.5679
	567.233	692.302	578.843	589.746	671.043	750.353	764.887	659.201	82.1114		0.1506
	589.399	724.033	532.651	699.689	602.498	735.77	757.111	663.022	86.883		3.97117
	621.115	768.158	582.012	636.812	688.578	727.006	776.441	685.732	75.3438		26.6813
	557.726	652.807	574.683	624.587	684.722	770.105	685.548	650.025	72.727		-9.02497
	574.438	649.674	583.323	629.947	745.842	762.05	803.001	678.325	91.3708		19.2746
	559.779	661.272	549.719	638.086	721.039	696.045	800.713	660.95	88.982		1.90003
	558.11	665.196	547.228	661.399	712.017	757.114	768.939	667.143	88.2945		8.09289
		734.43	564.716	666.906	743.82	747.632	809.707
		694.508	546.135	639.062	772.56	718.999	780.386
		652.904	531.367	606.877		768.62	738.514
		671.862	559.38	615.357		760.747	778.354
				677.615		815.81	773.524
				611.868		783.747	759.591
				599.143		818.665	727.483
				658.051		751.945	767.004
				690.77		766.145	746.062
				726.92		747.61	757.096
				758.734		778.854	710.444
				675.794		805.907	703.267
				677.033		923.03	761.245
				675.941			722.05
				698.083
				646.997
				732.229
				709.334
				702.25
				644.73
				672.509
				734.886
				724.711
				716.173
				748.402

## Sheet: Together - normalised
	Auxin		Control
	Normalized intensity	Stdev	Normalized average	Stdev
	4.76051	166.974	8.1296	75.5298
	7.85794	172.423	3.39474	71.6366
	-6.9462	190.896	-4.10569	80.9111
	-21.4948	196.709	-4.74226	60.0638
	15.8225	189.717	-8.98883	50.8626
	-30.0235	156.58	4.40646	82.7534
	14.6001	199.349	-3.21697	58.3694
	3.86923	174.177	-7.1884	87.6686
	19.0514	169.746	-13.5993	70.0914
	-0.144486	176.844	-17.337	75.3121
	-4.59877	198.634	-24.0174	63.3306
	-14.1388	167.726	-20.8095	79.6318
	4.0488	172.871	-11.0307	73.1754
	-3.38791	166.964	0.593171	64.459
	-18.6411	190.416	-11.0268	60.9961
	-0.891914	211.455	-20.0151	67.4319
	-5.55206	204.929	2.99546	98.0329
	25.2074	222.153	18.0396	82.1318
	54.1868	252.567	21.3225	68.9075
	113.036	269.47	70.595	97.4268
	130.216	300.311	83.9493	97.649
	215.646	356.67	129.933	131.217
	263.068	323.69	173.149	164.79
	411.362	318.302	303.71	232.665
	525.062	311.398	495.37	284.849
	632.455	261.542	735.256	332.511
	680.183	275.156	970.965	431.601
	769.299	295.11	1049.16	405.753
	677.392	242.007	894.233	295.826
	633.512	236.451	606.629	191.974
	590.138	225.175	422.865	156.332
	533.607	222.264	272.989	145.131
	538.136	254.516	183.598	112.526
	549.068	206.68	124.236	89.9092
	541.797	264.341	98.9063	94.4642
	527.054	306.589	80.3695	104.862
	542.714	295.398	61.0897	98.2995
	555.415	312.473	46.5592	86.969
	564.857	323.287	15.4559	95.0481
	554.471	256.242	22.4496	100.027
	587.291	246.465	30.9552	121.037
	566.911	230.994	19.5033	85.9922
	567.783	190.192	10.6427	64.7559
	543.676	256.617	22.724	77.781
	530.265	247.657	5.10374	78.0926
	548.991	295.624	16.2706	73.0358
	560.59	287.31	-5.76969	85.2487
	530.784	288.067	-1.37183	99.6317
	538.807	327.507	22.4105	97.2541
	460.713	289.028	23.5679	106.477
	440.12	289.775	0.1506	82.1114
	413.613	304.72	3.97117	86.883
	384.393	294.475	26.6813	75.3438
	424.146	338.719	-9.02497	72.727
	429.281	319.84	19.2746	91.3708
	430.241	326.596	1.90003	88.982
	411.533	312.407	8.09289	88.2945
