# Supplementary material for: Epidermal PAR-6 and PKC-3 are essential for larval development of C. elegans and organize non-centrosomal microtubules
Source: eLife. 2020 Dec 10;9:e62067. doi: 10.7554/eLife.62067 (PMC7755398; doi:10.7554/eLife.62067)
Supplement: Figure 4—source data 1. — This zip archive contains the microscopy images shown in panels A, C, E, and F, and the data graphed in panels B, D. The images are in TIFF and Adobe Photoshop format. The TIFF file is the unadjusted grayscale maximum intensity projection image generated in ImageJ from an image stack. The Photoshop file contains the original image with the adjustment layers used to arrive at the final image displayed in the main figure. The raw graph data are in Microsoft Excel format, and the summary data and actual graph in Graphpad Prism format. [file elife-62067-fig4-data1.zip › Fig 4/D/200211_pkc3aid_par1gfp_L3_7h.xlsx]

## Sheet: Auxin
	200211_pkc3aid_par1gfp_L3_A_7h_1	200211_pkc3aid_par1gfp_L3_A_7h_2	200211_pkc3aid_par1gfp_L3_A_7h_3	200211_pkc3aid_par1gfp_L3_A_7h_6	200211_pkc3aid_par1gfp_L3_A_7h_4	200211_pkc3aid_par1gfp_L3_A_7h_5
						1016.59
						994.478
						962.092			Average first 5
			970.227			954.843			976.945
			1035.69			999.243
			1087.84		963.578	1005.97
	899.288		1034.67		908.085	1025.08
	907.497		1014.12		1032.7	983.609
	849.684		905.223		1085.96	966.464
	903.616		975.575	979.91	1051.27	1067.38
	834.948		985.253	980.916	1031.52	1017.26
	898.594		916.458	924.538	971.66	1010.08	Average	Stdev		Normalised average
	882.759	936.791	984.006	939.005	1003.53	1004.86	958.492	47.7821		-18.4529
	942.939	872.138	979.634	970.807	960.148	985.021	951.781	41.7944		-25.1638
	885.596	912.747	971.327	987.58	1024.08	1029.48	968.468	58.5856		-8.47643
	931.854	953.782	1041.03	1019.91	1064.93	997.146	1001.44	51.13		24.4972
	917.829	970.612	1039.41	1082.03	1004.33	1013.03	1004.54	56.5032		27.5959
	959.526	903.823	1013.13	1059.66	991.727	1031.26	993.186	55.4731		16.2414
	902.635	900.345	983.967	982.809	937.027	1006.91	952.282	45.4204		-24.6628
	953.311	954.688	1006.69	983.088	1013.35	1055.59	994.452	39.1075		17.5066
	984.33	883.824	927.168	988.106	995.591	1027.61	967.772	52.4182		-9.1731
	983.45	854.805	882.732	1015.55	1016.02	965.97	953.088	68.6425		-23.8574
	940.179	884.837	933.264	1011.09	1147.53	1029.06	990.992	93.3155		14.0474
	980.617	968.369	853.105	1005.03	1092.99	1144.26	1007.4	102.089		30.4511
	1002.96	994.345	957.688	1065.29	1037.08	1063.94	1020.22	42.6702		43.2704
	966.527	949.926	977.193	986.579	1094.51	1122.25	1016.16	72.9899		39.2194
	986.355	987.586	965.523	1035.28	1086.4	1140.38	1033.59	68.0821		56.6411
	1024.74	992.861	981.781	1023.16	1174.83	1222.07	1069.91	102.071		92.9619
	978.513	1029.6	932.103	1040.14	1121.9	1222.43	1054.11	104.235		77.1699
	929.919	1058.7	990.673	1034.08	1132.85	1111.52	1042.96	75.6555		66.0117
	963.928	1038.51	982.687	1020.78	1084.46	1078.45	1028.14	49.0993		51.1909
	968.474	1037.06	975.088	1033.11	1202.6	1132.19	1058.09	92.0427		81.1417
	952.124	1060.94	936.615	1085.48	1268.9	1062.87	1061.16	119.29		84.2114
	950.127	1109.5	1014.89	1172.69	1118.28	1215.35	1096.81	98.6504		119.862
	1042.89	1287.83	1065.15	1278.11	1218.33	1152.43	1174.12	105.132		197.178
	1015.25	1445.49	1285	1468.55	1247.89	1139.8	1267	174.771		290.051
	1143.66	1835.88	1652.68	1990.66	1355.31	1259.43	1539.6	338.601		562.659
	1272.8	2020.19	2147.18	2224.99	1540.96	1322.32	1754.74	426.747		777.794
	1525.66	2145.49	2562.93	2644.78	1842.14	1617.17	2056.36	475.651		1079.42
	1613.3	2307.5	2407.52	2696.76	1886.06	1641.51	2092.11	444.123		1115.16
	1639.18	2258.94	1894.8	2257.52	1684.06	1562.18	1882.78	311.026		905.836
	1428	2129.17	1390.88	1663.65	1381.97	1463.91	1576.26	289.849		599.319
	1303.42	1601.63	1130.78	1336.96	1194.35	1416.05	1330.53	167.35		353.584
	1160.94	1249.24	1007.97	1243.32	1124.68	1250.81	1172.83	96.4643		195.881
	999.266	1144.84	962.267	1229.42	1151.16	1256.08	1123.84	119.537		146.893
	980.651	1126.34	975.693	1231.72	1158.74	1247.99	1120.19	118.868		143.245
	1030.92	1097.78	919.106	1258.35	1126.64	1142.15	1095.83	113.98		118.88
	1042.06	1086.37	931.003	1196.41	982.611	1116.32	1059.13	95.3127		82.1837
	968.422	1132.18	922.131	1102.55	948.706	1210.81	1047.47	117.134		70.5211
	1004.94	1016.42	887.583	1115.35	1078.29	1289.56	1065.36	134.599		88.4117
	959.764	1085.15	961.85	1114.9	1095.54	1198.24	1069.24	92.9378		92.2944
	931.241	1039.63	1009.9	1107.99	1074.24	1164.12	1054.52	80.8342		77.5752
	956.895	1076.1	1002.17	1059.21	1098.54	1242.92	1072.64	98.2053		95.6924
	916.189	1127.44	1049.23	1062.66	1085.81	1163.75	1067.51	85.3748		90.5667
	881.325	1107.58	986.289	1071.65	1138.05	1234.05	1069.82	122.935		92.8796
	878.883	1085.21	959.73	1040.2	1160.75	1226.12	1058.48	127.764		81.5379
	1015.48	1110.92	891.303	1054.5	1100.22	1213.08	1064.25	107.709		87.3042
	1012.66	1151.29	880.621	1049.93	1052.12	1144.84	1048.58	99.3267		71.6312
	1002.64	1088	882.104	1122.8	1164.92	1020	1046.75	101.213		69.8002
	1024.66	985.161	894.176	1208.39	1206.93	1003.5	1053.8	127.213		76.8571
	913.007	987.275	919.962	1244.84	1001.35	1035.83	1017.04	121.346		40.0981
	1014.11	1097.08	1059.72	1155.93	1004.26	1080.81	1068.65	56.1694		91.7062
	987.977	992.203	969.725	1190.03	1017.75	1124.61	1047.05	89.2128		70.1032
	919.552	1103.39	949.267	1103.79	964.293	1100.29	1023.43	87.8033		46.4857
	947.369	1096.85	966.766	1167.23	936.475	1110.43	1037.52	98.9987		60.5746
	999.497		964.482	1147.73	1004.62	1133.11
	958.971		969.683	1142.34	1051.02	1067.34
	949.354		974.42	1253.12	1030.88	1052.28
	969.665		982.382	1092.02	993.121	1011.5
	949.986		922.247	1156.6	904.658	1168.27
	972.303		900.773	1258.68	927.14	1103.33
	987.133		945.798	1236.27	978.744	1025.72
	1002.4		932.568		933.258	1011.89
	1023.57		908.936		960.788	1135.74
	1041		892.991			1209.16
	952.364		921.326			1259.87
	948.055					1179.68
						983.229
						1050.13

## Sheet: Control
	200211_par1gfp_L3_C_5	200211_par1gfp_L3_C_4	200211_par1gfp_L3_C_3	200211_par1gfp_L3_C_2	200211_par1gfp_L3_C_1	200211_par1gfp_L3_C_6
				847.825
				884.643					Average first 5
			695.316	945.181		720.994			777.826
			699.972	848.416		765.227
			630.574	861.826		827.554
			702.097	826.955		795.633
			671.76	758.936		770.352
			640.977	829.964		813.072
			649.034	842.834		851.062
		826.197	632.906	808.28		825.739
	779.31	795.298	646.312	860.367		825.363
	781.616	759.921	638.956	806.829		778.463
	844.036	732.181	678.981	821.432		809.335
	871.75	728.471	738.292	786.997		790.495	Average	Stdev		Normalised average
	830.589	712.072	726.98	838.72	802.611	776.208	781.197	52.8198		3.37063
	810.7	746.545	693.135	768.161	758.551	839.442	769.422	51.1263		-8.4037
	782.414	798.829	733.799	796.387	775.086	808.933	782.575	26.7765		4.74863
	728.894	794.227	756.202	789.454	799.811	858.016	787.767	43.788		9.9413
	750.671	733.588	691.85	760.817	799.492	872.597	768.169	62.0758		-9.65687
	787.051	662.736	734.775	805.097	823.478	808.067	770.201	60.9552		-7.62537
	753.681	725.455	679.667	814.036	838.357	819.322	771.753	62.3485		-6.07303
	857.75	757.622	687.074	846.113	792.172	832.784	795.586	64.8518		17.7598
	831.666	774.515	696.66	857.719	815.701	774.94	791.867	56.8164		14.0408
	794.483	701.266	750.094	842.773	803.48	723.218	769.219	53.5196		-8.60703
	858.501	716.584	787.005	907.14	753.787	781.655	800.779	69.9957		22.9526
	809.663	746.353	721.385	865.564	819.923	822.241	797.521	53.4884		19.6955
	841.611	738.675	711.347	868.37	862.302	815.737	806.34	66.2028		28.5143
	890.885	819.317	738.106	843.951	856.275	829.43	829.661	51.284		51.8346
	884.875	808.621	760.951	891.2	806.719	828.508	830.146	50.0512		52.3196
	783.941	784.504	737.971	884.545	839.269	826.191	809.404	51.3633		31.5775
	828.212	753.897	727.542	860.91	809.877	773.716	792.359	49.6381		14.533
	916.662	736.664	764.522	940.432	820.145	780.807	826.539	83.8447		48.7126
	829.667	792.192	719.707	981.584	813.763	731.34	811.375	94.3271		33.5495
	805.374	817.398	713.078	956.297	861.298	706.46	809.984	94.0477		32.1581
	890.997	807.438	735.51	946.223	859.781	748.41	831.393	82.7019		53.5671
	905.205	865.116	794.463	876.244	916.67	814.394	862.015	48.7763		84.1893
	872.097	926.765	825.131	981.508	1002.16	903.092	918.459	66.5516		140.633
	992.854	1114.16	953.347	1100.53	1084.45	1063.84	1051.53	64.2536		273.706
	1252.76	1422.04	1126.82	1328.4	1364.68	1205.83	1283.42	108.928		505.592
	1255.73	1471	1393.83	1561.06	1417.08	1373.31	1412	101.956		634.176
	1221.51	1730.75	1442.37	1531.38	1490.78	1442.09	1476.48	164.455		698.653
	1183.01	1551.99	1423.77	1456.42	1527.04	1265.76	1401.33	147.025		623.506
	1229.58	1358.67	1189.55	1293.52	1394.02	1094.67	1260	111.395		482.174
	978.435	1168.3	974.2	1099.05	1145.18	934.1	1049.88	99.7598		272.051
	947.368	1039.04	912.207	966.092	955.669	816.919	939.549	73.0877		161.723
	884.257	942.346	905.679	942.594	1024.8	809.559	918.206	71.6288		140.38
	865.672	916.17	823.828	994.757	969.849	805.374	895.942	77.4017		118.116
	850.585	860.505	745.991	922.978	971.408	870.691	870.36	76.0727		92.5336
	797.821	861.539	781.676	826.863	903.508	792.7	827.351	47.176		49.5251
	788.261	831.614	707.821	832.645	786.842	729.121	779.384	51.6658		1.55797
	769.252	807.811	703.341	858.462	884.1	725.236	791.367	72.0868		13.541
	824.767	789.55	711.666	828.36	824.736	738.069	786.191	50.2654		8.3653
	868.201	848.532	727.021	809.225	890.294	752.014	815.881	65.3608		38.0551
	905.124	829.43	697.454	865.744	792.159	737.715	804.604	78.1906		26.7783
	901.06	838.841	745.236	840.327	863.816	717.124	817.734	71.2756		39.908
	883.093	818.225	671.457	846.694	842.549	764.288	804.384	76.0403		26.5583
	897.908	807.759	634.455	833.147	821.495	733.383	788.024	91.858		10.1985
	852.949	855.482	594.539	816.311	857.422	773.835	791.756	101.918		13.9303
	826.194	899.455	628.506	847.827	870.096	797.664	811.624	96.3154		33.7976
	789.561	881.434	647.415	892.517	724.086	800.086	789.183	93.4269		11.3571
	813.756	932.09	634.099	893.336	727.571	815.959	802.802	108.927		24.9758
	803.001	920.593	688.369	961.696	716.558	777.623	811.307	109.412		33.4806
	749.033	919.161	674.31	934.405	762.142	762.229	800.213	103.459		22.3873
	741.67	923.54	651.563	872.424	771.44	704.989	777.604	102.739		-0.2217
	764.866	963.167	646.759	929.064	730.934	731.535	794.387	124.312		16.5615
	783.389	907.222	630.549	1008.05	846.028	738.727	818.994	132.271		41.1676
	749.86	900.226	624.116	896.283	774.461	721.682	777.771	106.382		-0.0547
	746.938	903.28	633.12	885.076	770.815	748.786	781.336	99.9537		3.5098
	706.522	902.76	609.542	880.115	717.222	747.128	760.548	111.624		-17.2779
	719.981	914.481	632.289	865.548	716.745	794.885	773.988	104.719		-3.83787
	704.608		689.513	833.173	676.936	815.523
	732.132		766.738	881.73	724.08	760.647
	708.757		735.814	811.523	694.48	762.954
	655.897		680.971	849.723		751.411
			648.532	812.061
			607.174	809.453
			636.451	814.901
			615.066

## Sheet: Together
Auxin		Control
Normalised average	Stdev	Normalised average	Stdev
-18.4529	47.7821	3.37063	52.8198
-25.1638	41.7944	-8.4037	51.1263
-8.47643	58.5856	4.74863	26.7765
24.4972	51.13	9.9413	43.788
27.5959	56.5032	-9.65687	62.0758
16.2414	55.4731	-7.62537	60.9552
-24.6628	45.4204	-6.07303	62.3485
17.5066	39.1075	17.7598	64.8518
-9.1731	52.4182	14.0408	56.8164
-23.8574	68.6425	-8.60703	53.5196
14.0474	93.3155	22.9526	69.9957
30.4511	102.089	19.6955	53.4884
43.2704	42.6702	28.5143	66.2028
39.2194	72.9899	51.8346	51.284
56.6411	68.0821	52.3196	50.0512
92.9619	102.071	31.5775	51.3633
77.1699	104.235	14.533	49.6381
66.0117	75.6555	48.7126	83.8447
51.1909	49.0993	33.5495	94.3271
81.1417	92.0427	32.1581	94.0477
84.2114	119.29	53.5671	82.7019
119.862	98.6504	84.1893	48.7763
197.178	105.132	140.633	66.5516
290.051	174.771	273.706	64.2536
562.659	338.601	505.592	108.928
777.794	426.747	634.176	101.956
1079.42	475.651	698.653	164.455
1115.16	444.123	623.506	147.025
905.836	311.026	482.174	111.395
599.319	289.849	272.051	99.7598
353.584	167.35	161.723	73.0877
195.881	96.4643	140.38	71.6288
146.893	119.537	118.116	77.4017
143.245	118.868	92.5336	76.0727
118.88	113.98	49.5251	47.176
82.1837	95.3127	1.55797	51.6658
70.5211	117.134	13.541	72.0868
88.4117	134.599	8.3653	50.2654
92.2944	92.9378	38.0551	65.3608
77.5752	80.8342	26.7783	78.1906
95.6924	98.2053	39.908	71.2756
90.5667	85.3748	26.5583	76.0403
92.8796	122.935	10.1985	91.858
81.5379	127.764	13.9303	101.918
87.3042	107.709	33.7976	96.3154
71.6312	99.3267	11.3571	93.4269
69.8002	101.213	24.9758	108.927
76.8571	127.213	33.4806	109.412
40.0981	121.346	22.3873	103.459
91.7062	56.1694	-0.2217	102.739
70.1032	89.2128	16.5615	124.312
46.4857	87.8033	41.1676	132.271
60.5746	98.9987	-0.0547	106.382
