# Supplementary material for: Epidermal PAR-6 and PKC-3 are essential for larval development of C. elegans and organize non-centrosomal microtubules
Source: eLife. 2020 Dec 10;9:e62067. doi: 10.7554/eLife.62067 (PMC7755398; doi:10.7554/eLife.62067)
Supplement: Figure 4—figure supplement 1—source data 1. — This zip archive contains the microscopy images shown in panels A and B. The images are in TIFF and Adobe Photoshop format. The TIFF file is the unadjusted grayscale maximum intensity projection image generated in ImageJ from an image stack. The Photoshop file contains the original image with the adjustment layers used to arrive at the final image displayed in the main figure. [file elife-62067-fig4-figsupp1-data1.zip]

Archive with 11 entries (8 files):
- Fig 4S1/
- Fig 4S1/A/
- Fig 4S1/A/MAX_190827_LGLdgpXPKC3deg_aux_26_w1SpinningDisc - Green-22-to-26.psd
- Fig 4S1/A/MAX_190827_LGLdgpXPKC3deg_aux_26_w1SpinningDisc - Green-22-to-26.tif
- Fig 4S1/A/MAX_200707_lgl1gfp2.psd
- Fig 4S1/A/MAX_200707_lgl1gfp2.tif
- Fig 4S1/B/
- Fig 4S1/B/MAX_190528_BOX431_Auxin_2_w2SpinningDisc - Red.psd
- Fig 4S1/B/MAX_190528_BOX431_Auxin_2_w2SpinningDisc - Red.tif
- Fig 4S1/B/MAX_190528_BOX431_Control9_w2SpinningDisc - Red.psd
- Fig 4S1/B/MAX_190528_BOX431_Control9_w2SpinningDisc - Red.tif
