# Supplementary material for: Epidermal PAR-6 and PKC-3 are essential for larval development of C. elegans and organize non-centrosomal microtubules
Source: eLife. 2020 Dec 10;9:e62067. doi: 10.7554/eLife.62067 (PMC7755398; doi:10.7554/eLife.62067)
Supplement: Figure 5—source data 1. — This zip archive contains the microscopy images shown in panels A, C, and E, and the data graphed in panels B, D, F, G, and H. The images are in TIFF and Adobe Photoshop format. The TIFF file is the unadjusted grayscale maximum intensity projection image generated in ImageJ from an image stack. The Photoshop file contains the original image with the adjustment layers used to arrive at the final image displayed in the main figure. The raw graph data are in Microsoft Excel format, and the summary data and actual graph in Graphpad Prism format. [file elife-62067-fig5-data1.zip]

Archive with 40 entries (31 files):
- Fig 5/
- Fig 5/A/
- Fig 5/A/MAX_190605_P6deg_actinSV_A_3_w2SpinningDisc - Red-11-to-13.psd
- Fig 5/A/MAX_190605_P6deg_actinSV_A_3_w2SpinningDisc - Red-11-to-13.tif
- Fig 5/A/MAX_190605_P6deg_actinSV_L3_C_7_w2SpinningDisc - Red-12-to-14.psd
- Fig 5/A/MAX_190605_P6deg_actinSV_L3_C_7_w2SpinningDisc - Red-12-to-14.tif
- Fig 5/B/
- Fig 5/B/Directionality.xlsx
- Fig 5/C/
- Fig 5/C/MAX_190605_P6deg_maph1_L3_A_10_w1SpinningDisc - Green-3-to-11.psd
- Fig 5/C/MAX_190605_P6deg_maph1_L3_A_10_w1SpinningDisc - Green-3-to-11.tif
- Fig 5/C/MAX_190605_P6deg_maph1_L3_C_3_w1SpinningDisc - Green-1-to-10.psd
- Fig 5/C/MAX_190605_P6deg_maph1_L3_C_3_w1SpinningDisc - Green-1-to-10.tif
- Fig 5/C/MAX_190905_PKC3AID_maph1_A_15_w1SpinningDisc - Green-4-to-10.psd
- Fig 5/C/MAX_190905_PKC3AID_maph1_A_15_w1SpinningDisc - Green-4-to-10.tif
- Fig 5/C/MAX_200326_nocako_maph1_4-6-to-13.psd
- Fig 5/C/MAX_200326_nocako_maph1_4-6-to-13.tif
- Fig 5/C/MAX_201103_P6aid_maph1_A_nocako_8-4-to-10.psd
- Fig 5/C/MAX_201103_P6aid_maph1_A_nocako_8-4-to-10.tif
- Fig 5/D/
- Fig 5/D/Microtubule bundle denisty.pzfx
- Fig 5/D/P6_PKC3_nocako_maph1_bundle_density.xlsx
- Fig 5/E/
- Fig 5/E/191002_P6AID_ebp2eGFP_A_L2short_1_t1.psd
- Fig 5/E/200310_nocako_ebp2_2_t1.psd
- Fig 5/E/201117_P6aid_ebp2_A_nocako_4_t1.psd
- Fig 5/E/MAX_191002_P6AID_ebp2eGFP_A_L2short_1.psd
- Fig 5/E/MAX_191002_P6AID_ebp2eGFP_C_L2short_3.psd
- Fig 5/E/MAX_191002_P6AID_ebp2eGFP_C_L2short_3.tif
- Fig 5/E/MAX_200310_nocako_ebp2_2.psd
- Fig 5/E/MAX_201117_P6aid_ebp2_A_nocako_4.psd
- Fig 5/F/
- Fig 5/F/191002 - Comet density hyp7 - L2 - 1 to 2 hours - noca1 - combined.pdf
- Fig 5/F/191002 - Comet density hyp7 - L2 - 1 to 2 hours - noca1 - combined.pzfx
- Fig 5/G/
- Fig 5/G/190925 - Microtubule growth rate - L1 - 1 to 2 hours - box whiskers.pzfx
- Fig 5/G/Microtubule growth rate in hyp7 1 to 2 hours.xlsx
- Fig 5/G/Microtubule growth rate in seam cells 1 to 2 hours.xlsx
- Fig 5/H/
- Fig 5/H/Directionality 1-2 hours L2.xlsx
