# Supplementary material for: Epidermal PAR-6 and PKC-3 are essential for larval development of C. elegans and organize non-centrosomal microtubules
Source: eLife. 2020 Dec 10;9:e62067. doi: 10.7554/eLife.62067 (PMC7755398; doi:10.7554/eLife.62067)
Supplement: Figure 5—source data 1. — This zip archive contains the microscopy images shown in panels A, C, and E, and the data graphed in panels B, D, F, G, and H. The images are in TIFF and Adobe Photoshop format. The TIFF file is the unadjusted grayscale maximum intensity projection image generated in ImageJ from an image stack. The Photoshop file contains the original image with the adjustment layers used to arrive at the final image displayed in the main figure. The raw graph data are in Microsoft Excel format, and the summary data and actual graph in Graphpad Prism format. [file elife-62067-fig5-data1.zip › Fig 5/D/P6_PKC3_nocako_maph1_bundle_density.xlsx]

## Sheet: Sheet1
	Time	Bundles	um	Bundles/um	Which side did i count			Time	Bundles	um	Bundles/um	Which side did i count				Bundles	um	Bundles/um	Which side did i count				Average		St dev
190605_P6deg_maph1_L3_A_24		43	90	0.477778	top		190605_P6deg_maph1_L3_C_10		82	90	0.911111	top		190905_PKC3AID_maph1_A_12		100	140	0.714286	top				P6deg	0.614923	0.205155
190605_P6deg_maph1_L3_A_11		52	70	0.742857	left		190605_P6deg_maph1_L3_C_19		51	70	0.728571	top		190905_PKC3AID_maph1_A_21		76	100	0.76	top				Control	0.866624	0.171267
190605_P6deg_maph1_L3_A_30		62	100	0.62	top		190605_P6deg_maph1_L3_C_4		73	70	1.04286	left		190905_PKC3AID_maph1_A_15		45	80	0.5625	top				PKC3 deg	0.655632	0.213342
190605_P6deg_maph1_L3_A_23		59	70	0.842857	left		190605_P6deg_maph1_L3_C_15		96	80	1.2	left		190905_PKC3AID_maph1_A_19		61	70	0.871429	top				Noca ko	0.56177	0.146086
190605_P6deg_maph1_L3_A_17		24	25	0.96	top		190605_P6deg_maph1_L3_C_3		74	70	1.05714	top		190905_PKC3AID_maph1_A_14		34	80	0.425	left				P6deg + nocako	0.524859	0.160197
190605_P6deg_maph1_L3_A_29		24	80	0.3	bottom		190605_P6deg_maph1_L3_C_13		34	50	0.68	top		190905_PKC3AID_maph1_A_17		86	80	1.075	left
190605_P6deg_maph1_L3_A_21		52	80	0.65	top		190605_P6deg_maph1_L3_C_12		64	70	0.914286	left		190905_PKC3AID_maph1_A_10		59	70	0.842857	top
190605_P6deg_maph1_L3_A_4		61	80	0.7625	left		190605_P6deg_maph1_L3_C_17		63	70	0.9	left		190905_PKC3AID_maph1_A_3		43	90	0.477778	top
190605_P6deg_maph1_L3_A_9		51	70	0.728571	top		190605_P6deg_maph1_L3_C_16		54	80	0.675	top		190905_PKC3AID_maph1_A_8		43	100	0.43	left
190605_P6deg_maph1_L3_A_19		67	70	0.957143	left		190605_P6deg_maph1_L3_C_9		64	70	0.914286	left		190905_PKC3AID_maph1_A_1		50	70	0.714286	top
190605_P6deg_maph1_L3_A_8		34	80	0.425	top		190605_P6deg_maph1_L3_C_7		49	70	0.7	top		190905_PKC3AID_maph1_A_11		37	50	0.74	top
190605_P6deg_maph1_L3_A_7		29	70	0.414286	top		190605_P6deg_maph1_L3_C_14		50	70	0.714286	top		190905_PKC3AID_maph1_A_7		34	70	0.485714	top
190605_P6deg_maph1_L3_A_6		30	70	0.428571	top		190605_P6deg_maph1_L3_C_18		58	70	0.828571	top		190905_PKC3AID_maph1_A_6		54	90	0.6	top
190605_P6deg_maph1_L3_A_2		22	70	0.314286	top									190905_PKC3AID_maph1_A_4		48	100	0.48	left
190605_P6deg_maph1_L3_A_1		42	70	0.6	top
								Time	Bundles	um	Bundles/um	Which side did i count
200326_nocako_maph1_1		57	140	0.407143	left		201029_P6aid_A_nocako_4		43	70	0.614286	bottom		weird worms
200326_nocako_maph1_4		39	100	0.39	left		201103_P6aid_A_nocako_9		36	60	0.6	bottom		201103_P6aid_maph1_A_nocako6
200320_nocako_maph1_2		79	100	0.79	top		201103_P6aid_A_nocako_7		39	70	0.557143	middle		201103_P6aid_maph1_A_nocako4
200526_nocako_maph1_21		55	80	0.6875	top		201103_P6aid_A_nocako_5		17	80	0.2125	middle
200526_nocako_maph1_20		49	70	0.7	left		201103_P6aid_A_nocako_4		60	80	0.75	right
200526_nocako_maph1_19		37	70	0.528571	top		201103_P6aid_A_nocako_1		30	60	0.5	right
200526_nocako_maph1_18		45	70	0.642857	bottom		201103_P6aid_A_nocako_2		91	150	0.606667	top + bottom
200526_nocako_maph1_17		56	80	0.7			201111_P6aid_A_maph1_nocako_7		20	70	0.285714
200526_nocako_maph1_16		52	80	0.65	left		201111_P6aid_A_maph1_nocako_3,5,6		108	200	0.54
200526_nocako_maph1_15		28	70	0.4	bottom		201111_P6aid_A_maph1_nocako_8		46	79	0.582278	top
200526_nocako_maph1_14		48	80	0.6	left
200526_nocako_maph1_13		29	80	0.3625	top
200526_nocako_maph1_11		40	90	0.444444	top
			80.6769
