# Supplementary material for: Epidermal PAR-6 and PKC-3 are essential for larval development of C. elegans and organize non-centrosomal microtubules
Source: eLife. 2020 Dec 10;9:e62067. doi: 10.7554/eLife.62067 (PMC7755398; doi:10.7554/eLife.62067)
Supplement: Figure 5—source data 1. — This zip archive contains the microscopy images shown in panels A, C, and E, and the data graphed in panels B, D, F, G, and H. The images are in TIFF and Adobe Photoshop format. The TIFF file is the unadjusted grayscale maximum intensity projection image generated in ImageJ from an image stack. The Photoshop file contains the original image with the adjustment layers used to arrive at the final image displayed in the main figure. The raw graph data are in Microsoft Excel format, and the summary data and actual graph in Graphpad Prism format. [file elife-62067-fig5-data1.zip › Fig 5/G/Microtubule growth rate in seam cells 1 to 2 hours.xlsx]

## Sheet: Auxin L1 animal 1
																Mean speed										Average
Track_0	52	2	2	0	0	0	58520	0	58520	2797	0	0	27353	49014	0	0.36	1380	0.029	0.209	0.353	390008	869354	203516	361820	143022	0.279049
Track_1	22	1	1	0	0	0	23408	0	23408	2867	1	1	47347	78136	0	0.235	0.605	0.034	0.209	0.123	388808	597434	218533	387234	103590
Track_3	14	2	2	0	0	0	17024	0	17024	2477	3	3	91685	47947	0	0.217	0.454	0.052	0.214	0.124	332008	519266	201506	313493	108349
Track_5	23	1	1	0	0	0	24472	0	24472	2268	5	5	45860	77395	0	0.213	0.411	0.02	0.231	0.11	402586	577944	241285	413662	88692
Track_6	32	2	1	0	0	0	35112	0	35112	3440	6	6	76532	77553	0	0.223	1031	0.018	0.162	0.207	402096	905467	201074	365165	168369
Track_7	10	1	2	0	0	0	11704	0	11704	2180	7	7	27647	48309	0	0.247	0.488	0.056	0.195	0.155	313067	440092	203224	345793	82155
Track_8	31	1	2	0	0	0	34048	0	34048	1896	8	8	49184	78383	0	0.321	1027	0.044	0.231	0.292	315163	559917	201599	291664	89033
Track_9	24	1	1	0	0	0	25536	0	25536	2850	9	9	27144	49240	0	0.32	1155	0.056	0.211	0.299	331946	653739	203914	306063	108822
Track_10	19	0	0	0	0	0	19152	0	19152	1704	10	10	52260	79602	0	0.265	0.821	0.017	0.191	0.209	402482	744187	237804	346355	135976
Track_11	11	0	0	0	0	0	10640	0	10640	0.549	11	11	28891	48058	0	0.19	0.707	0.02	0.152	0.196	437238	671930	219277	415027	130048
Track_12	15	3	2	0	0	0	19152	0	19152	0.339	12	12	73471	78476	0	0.191	0.845	0.032	0.14	0.217	393782	627062	204756	362621	148668
Track_13	26	1	1	0	0	0	27664	0	27664	0.14	13	13	90463	49895	0	0.309	1334	0.022	0.106	0.425	337561	662827	209193	332632	105670
Track_14	38	6	2	0	0	0	47880	0	47880	4740	14	14	75298	77840	0	0.354	1108	0.029	0.221	0.321	348351	578068	215949	337157	104507
Track_15	36	6	2	0	0	0	45752	0	45752	2474	15	15	91363	48325	0	0.219	0.932	0.033	0.128	0.201	353153	692292	205134	348426	95601
Track_16	14	1	1	0	0	0	14896	1064	15960	1355	16	16	46002	79088	0	0.368	1211	0.047	0.264	0.323	264945	356689	211160	262499	43598
Track_17	10	1	1	0	0	0	10640	0	10640	0.776	17	17	45289	77331	0	0.377	1216	0.078	0.252	0.368	287877	432549	215262	277883	65292
Track_18	28	2	1	0	0	0	30856	1064	31920	2979	18	18	27845	44296	0	0.279	1027	0.027	0.236	0.219	338007	563741	201485	356435	89549
Track_20	40	3	2	0	0	0	46816	0	46816	3825	20	20	78854	76102	0	0.181	1399	0.012	0.098	0.241	341660	616934	203030	341452	102129
Track_25	10	1	1	0	0	0	10640	0	10640	1848	25	25	93962	51917	0	0.308	1160	0.045	0.104	0.366	404479	639682	230151	378429	139066
Track_26	22	3	2	0	0	0	26600	0	26600	1147	26	26	57024	81021	0	0.309	1364	0.004	0.158	0.376	380268	716846	206458	378200	144507
Track_28	22	2	1	0	0	0	24472	0	24472	3370	28	28	91828	53148	0	0.178	0.788	0.027	0.101	0.173	359793	527068	261135	358309	66287
Track_29	41	0	0	0	0	0	42560	1064	43624	1518	29	29	58797	82043	0	0.255	1139	0.012	0.195	0.253	368951	667657	201399	340661	115034
Track_31	54	1	2	0	0	0	58520	0	58520	1951	31	31	90348	51319	0	0.306	1184	0.03	0.158	0.317	293699	431793	203111	296623	64191
Track_34	12	0	0	0	0	0	11704	0	11704	0.947	34	34	92046	54848	0	0.129	0.297	0.014	0.096	0.09	440203	918576	219197	392153	193993
Track_35	11	0	0	0	0	0	10640	0	10640	0.995	35	35	51003	81771	0	0.308	0.822	0.027	0.218	0.315	346539	616782	219282	304756	117594
Track_36	45	2	2	0	0	0	50008	0	50008	5260	36	36	93692	55700	0	0.262	1376	0.021	0.156	0.316	358883	623968	203212	352325	110174
Track_40	14	0	0	0	0	0	13832	0	13832	2798	40	40	29643	55927	0	0.358	1084	0.061	0.269	0.326	351739	418244	205902	368243	52008
Track_41	56	0	0	0	0	0	58520	0	58520	0.25	41	41	65599	81640	0	0.104	0.46	0.019	0.07	0.089	404830	597622	247647	402082	80209
Track_43	13	1	1	0	0	0	13832	0	13832	1154	43	43	28361	54754	0	0.251	0.914	0.046	0.212	0.235	395684	638757	200335	411464	130958
Track_44	38	2	1	0	0	0	41496	0	41496	1671	44	44	72981	79961	0	0.312	1294	0.05	0.178	0.328	321842	677325	203336	300748	98515
Track_45	15	0	0	0	0	0	14896	0	14896	0.6	45	45	27239	50181	0	0.36	1179	0.026	0.184	0.402	291676	411201	216025	269586	63860
Track_47	11	0	0	0	0	0	10640	0	10640	0.329	47	47	92518	51275	0	0.432	1242	0.059	0.317	0.432	307686	472148	228898	274841	76987
Track_49	19	0	0	0	0	0	19152	0	19152	1705	49	49	74944	79484	0	0.37	1104	0.035	0.215	0.336	378389	524453	243215	367988	85715
Track_50	17	1	2	0	0	0	19152	0	19152	1435	50	50	74621	80423	0	0.281	0.942	0.035	0.136	0.316	276381	448701	200892	239124	84294
Track_51	52	3	2	0	0	0	58520	0	58520	0.64	51	51	92591	53249	0	0.258	1275	0.018	0.163	0.29	374598	797374	206108	365010	116796
Track_52	32	0	0	0	0	0	32984	0	32984	3728	52	52	49175	81236	0	0.221	0.477	0.033	0.185	0.121	552954	1229737	300846	519703	222615
Track_53	26	2	1	0	0	0	28728	0	28728	1838	53	53	89806	52013	0	0.199	0.868	0.014	0.142	0.21	400940	748234	204742	381693	152556
Track_54	15	1	2	0	0	0	17024	0	17024	0.747	54	54	50849	79759	0	0.28	0.833	0.062	0.18	0.246	348857	553909	238613	326048	96741
Track_56	51	1	2	0	0	0	55328	0	55328	0.374	56	56	54995	81129	0	0.311	1288	0.016	0.191	0.314	358635	768018	202856	300903	139733
Track_57	11	0	0	0	0	0	10640	0	10640	1871	57	57	90027	52550	0	0.362	0.715	0.062	0.349	0.228	373539	625137	237895	377826	119715
Track_59	52	4	1	0	0	0	58520	0	58520	2293	59	59	48056	80198	0	0.215	0.702	0.021	0.161	0.156	422513	730723	242626	433556	116908
Track_60	15	0	0	0	0	0	14896	0	14896	1440	60	60	92640	57318	0	0.155	0.431	0.028	0.14	0.115	564106	804566	273196	591151	181134
Track_61	11	0	0	0	0	0	10640	0	10640	2833	61	61	56707	82608	0	0.355	1023	0.057	0.168	0.359	359765	525611	210443	355063	107234
Track_62	44	2	2	0	0	0	48944	0	48944	6826	62	62	30225	61269	0	0.287	1339	0.032	0.194	0.302	305816	500127	206253	290909	80892
Track_63	47	3	2	0	0	0	54264	0	54264	1906	63	63	60992	82760	0	0.216	1015	0.014	0.159	0.222	313349	619527	200530	306088	88805
Track_64	44	0	0	0	0	0	45752	0	45752	5234	64	64	90719	55218	0	0.206	1000	0.011	0.145	0.196	444487	840960	210636	424652	159093
Track_66	41	1	2	0	0	0	44688	0	44688	2548	66	66	56417	82150	0	0.246	1284	0.021	0.182	0.256	432929	1199113	203563	353359	224692
Track_68	14	0	0	0	0	0	13832	0	13832	0.294	68	68	57900	83471	0	0.143	0.381	0.01	0.07	0.123	444997	726229	219300	451745	166791
Track_70	14	0	0	0	0	0	13832	0	13832	1009	70	70	64573	82922	0	0.189	1151	0.047	0.081	0.303	339510	414090	236019	363150	54541
Track_72	12	1	2	0	0	0	13832	0	13832	1232	72	72	29893	58690	0	0.291	1243	0.048	0.168	0.335	342244	436574	229731	334193	68796
Track_73	24	1	1	0	0	0	25536	0	25536	0.314	73	73	63178	83146	0	0.358	1182	0.027	0.201	0.387	294144	586718	204074	267163	92316
Track_74	23	1	2	0	0	0	25536	0	25536	2633	74	74	90321	57722	0	0.206	0.811	0.028	0.155	0.198	490658	808514	247969	463144	155851
Track_75	17	0	0	0	0	0	17024	0	17024	0.851	75	75	61961	83057	0	0.343	0.914	0.025	0.237	0.284	301766	437373	211241	313627	64280
Track_76	18	0	0	0	0	0	18088	1064	19152	1736	76	76	88938	59094	0	0.215	0.896	0.04	0.171	0.192	540137	871807	265179	566359	189045
Track_80	24	0	0	0	0	0	24472	0	24472	0.785	80	80	67433	81815	0	0.22	0.534	0.028	0.179	0.15	346804	504160	212762	366651	75093
Track_81	37	1	2	0	0	0	40432	1064	41496	1537	81	81	89908	55782	0	0.221	1265	0.007	0.153	0.273	385485	1062282	210343	319817	184929
Track_83	53	2	1	0	0	0	57456	0	57456	2777	83	83	70886	80731	0	0.288	1026	0.01	0.209	0.254	352550	742948	201913	340268	111181
Track_84	28	0	0	0	0	0	28728	0	28728	1050	84	84	64597	81981	0	0.184	0.971	0.016	0.1	0.226	425045	833113	233162	404861	119510
Track_85	24	1	2	0	0	0	26600	0	26600	1030	85	85	55707	81213	0	0.244	0.695	0.022	0.251	0.18	355216	739012	201391	339051	124009
Track_87	11	1	2	0	0	0	12768	0	12768	0.158	87	87	67288	82666	0	0.287	0.552	0.074	0.276	0.162	273226	347606	206755	266952	43993
Track_89	26	1	1	0	0	0	27664	0	27664	2501	89	89	30864	56223	0	0.281	1038	0.01	0.183	0.293	320628	717500	206014	286548	125517
Track_92	32	1	2	0	0	0	35112	0	35112	1152	92	92	63035	82420	0	0.201	0.97	0.002	0.141	0.245	338806	581617	219928	316908	82987
Track_93	33	2	2	0	0	0	38304	0	38304	0.578	93	93	88731	57612	0	0.188	0.771	0.013	0.135	0.18	446717	850002	224352	431334	166694
Track_95	12	0	0	0	0	0	11704	0	11704	1692	95	95	31163	63395	0	0.31	1280	0.044	0.195	0.352	354254	553444	223842	322337	96634
Track_97	27	0	0	0	0	0	27664	0	27664	2693	97	97	89090	62305	0	0.196	0.58	0.01	0.138	0.154	428231	788985	208160	430148	134508
Track_98	13	1	1	0	0	0	13832	0	13832	1460	98	98	87782	63568	0	0.421	1217	0.057	0.315	0.363	406433	720337	243456	403888	142356
Track_100	28	2	1	0	0	0	30856	0	30856	1627	100	100	87346	63795	0	0.323	0.936	0.05	0.245	0.264	499305	961873	200790	425730	220735
Track_101	15	1	1	0	0	0	15960	0	15960	0.34	101	101	40675	12745	0	0.196	0.901	0.028	0.136	0.213	292336	421457	209564	275661	62731
Track_104	12	0	0	0	0	0	11704	0	11704	1149	104	104	34290	65537	0	0.276	1022	0.031	0.151	0.279	342615	495816	243606	335815	69667
Track_105	25	1	2	0	0	0	27664	0	27664	1542	105	105	88401	60981	0	0.263	0.931	0.017	0.144	0.246	423303	818738	206404	401570	150998
Track_107	43	2	2	0	0	0	48944	0	48944	2492	107	107	88196	61544	0	0.29	1038	0.046	0.201	0.252	457406	1023297	203582	414687	187800
Track_108	52	3	2	0	0	0	58520	0	58520	0.095	108	108	87525	61873	0	0.207	1228	0.004	0.127	0.242	637683	1212934	203243	591582	247463
Track_109	15	0	0	0	0	0	14896	0	14896	2854	109	109	33261	62251	0	0.281	1065	0.034	0.27	0.253	393301	619821	235788	348708	129211
Track_110	16	1	1	0	0	0	17024	0	17024	2575	110	110	88745	61544	0	0.573	1266	0.051	0.505	0.49	430657	935244	216800	393356	228640
Track_111	27	1	1	0	0	0	28728	0	28728	3354	111	111	35785	65711	0	0.23	0.635	0.024	0.212	0.156	418710	725445	227497	406272	114355
Track_112	11	0	0	0	0	0	10640	0	10640	0.848	112	112	36259	67522	0	0.187	0.476	0.041	0.159	0.149	333837	542597	202999	328055	89306
Track_114	27	3	1	0	0	0	30856	0	30856	2496	114	114	34154	66918	0	0.301	1228	0.019	0.158	0.339	309577	571195	202402	295654	82121
Track_115	15	1	1	0	0	0	15960	0	15960	0.055	115	115	86278	67533	0	0.121	0.27	0.016	0.11	0.074	346376	534530	219326	344610	95084
Track_116	28	1	2	0	0	0	30856	0	30856	1685	116	116	33997	67268	0	0.281	1022	0.01	0.183	0.294	293472	455826	203057	261642	74908
Track_117	21	0	0	0	0	0	21280	0	21280	2305	117	117	87257	65787	0	0.221	0.454	0.023	0.217	0.135	460567	636309	221426	506038	124864
Track_118	17	0	0	0	0	0	17024	0	17024	2517	118	118	31992	64025	0	0.202	0.379	0.068	0.224	0.111	485678	778528	230532	512772	153821
Track_119	13	0	0	0	0	0	12768	0	12768	0.224	119	119	86896	66378	0	0.298	0.715	0.018	0.218	0.25	371578	722543	206206	367635	135560
Track_123	26	1	2	0	0	0	28728	0	28728	1397	123	123	33821	64205	0	0.328	1078	0.049	0.25	0.266	345558	749121	205857	335896	116742
Track_125	11	1	1	0	0	0	11704	0	11704	0.115	125	125	83413	70170	0	0.22	0.557	0.096	0.214	0.129	319700	497109	214909	314365	74531
Track_126	21	1	2	0	0	0	23408	0	23408	0.391	126	126	28665	27574	0	0.29	1120	0.042	0.304	0.237	288257	436541	216170	285147	52648
Track_127	12	0	0	0	0	0	11704	0	11704	1748	127	127	38376	69896	0	0.24	1020	0.026	0.174	0.284	441215	840149	205301	460097	172101
Track_128	48	3	1	0	0	0	53200	0	53200	3289	128	128	28430	28579	0	0.263	1092	0.056	0.188	0.225	284594	459788	201992	270472	65270
Track_131	11	2	2	0	0	0	14896	1064	15960	0.536	131	131	26872	31081	0	0.228	0.638	0.097	0.185	0.161	304992	477147	204933	282238	81482
Track_132	24	1	1	0	0	0	25536	0	25536	1097	132	132	39147	71038	0	0.265	0.939	0.033	0.179	0.226	358984	600184	201061	366585	111967
Track_133	50	5	2	0	0	0	58520	0	58520	1382	133	133	84172	69768	0	0.31	1082	0.041	0.166	0.266	416086	945868	201034	373794	167708
Track_136	39	1	1	0	0	0	41496	0	41496	3568	136	136	85934	67509	0	0.209	0.886	0.034	0.184	0.169	518271	1220750	240455	479103	200669
Track_137	13	1	2	0	0	0	14896	1064	15960	1954	137	137	29569	27040	0	0.259	0.416	0.065	0.277	0.108	247925	333659	202164	216308	48726
Track_138	11	0	0	0	0	0	10640	0	10640	0.979	138	138	84270	70305	0	0.229	0.795	0.05	0.134	0.239	547075	1020821	205738	494299	243969
Track_139	25	0	0	0	0	0	25536	0	25536	1489	139	139	83584	72610	0	0.233	1094	0.028	0.137	0.285	379876	681770	228127	357716	120334
Track_140	21	2	2	0	0	0	25536	0	25536	0.352	140	140	26335	35743	0	0.281	1103	0.07	0.153	0.288	266344	418235	201524	263019	47071
Track_141	13	0	0	0	0	0	12768	0	12768	0.928	141	141	39195	73918	0	0.163	0.373	0.016	0.155	0.116	632944	787603	414983	689946	117510
Track_142	41	2	2	0	0	0	45752	0	45752	4365	142	142	82160	74198	0	0.187	0.652	0.031	0.134	0.145	483344	824470	203436	440054	181733
Track_144	12	1	1	0	0	0	12768	0	12768	0.734	144	144	39802	72305	0	0.417	1009	0.045	0.318	0.332	307992	420816	200558	323469	61622
Track_145	29	1	1	0	0	0	30856	0	30856	0.158	145	145	37646	72537	0	0.256	0.745	0.017	0.236	0.151	357687	630586	211710	341469	112909
Track_147	47	5	2	0	0	0	57456	1064	58520	6098	147	147	27843	31961	0	0.368	1353	0.039	0.228	0.364	272706	428243	202493	265631	48208
Track_149	41	1	2	0	0	0	44688	0	44688	0.279	149	149	26176	42981	0	0.307	1307	0.023	0.218	0.273	329927	534163	202446	309850	95628
Track_150	16	0	0	0	0	0	15960	0	15960	1323	150	150	81693	74778	0	0.181	0.621	0.008	0.157	0.148	434675	735114	223637	428946	152170
Track_152	11	1	1	0	0	0	11704	0	11704	1963	152	152	78712	75178	0	0.297	0.975	0.02	0.174	0.303	300363	400897	201801	296910	69282
Track_153	23	2	2	0	0	0	26600	0	26600	3185	153	153	27759	42878	0	0.173	0.446	0.016	0.177	0.111	331616	495092	204458	315978	89514
Track_156	40	5	2	0	0	0	47880	0	47880	0.936	156	156	25625	40352	0	0.289	1128	0.038	0.197	0.295	379106	862070	202493	320083	176438
Track_157	30	2	2	0	0	0	34048	0	34048	1092	157	157	40997	74712	0	0.267	0.75	0.022	0.231	0.209	539070	1253884	218395	452130	274041
Track_158	30	1	1	0	0	0	31920	0	31920	0.209	158	158	27391	40228	0	0.252	1233	0.013	0.181	0.225	290726	436578	203606	282786	64345
Track_162	29	3	2	0	0	0	34048	0	34048	2641	162	162	88681	59340	0	0.291	0.891	0.037	0.219	0.228	397882	888880	206485	372191	157808
Track_165	27	2	1	0	0	0	29792	0	29792	4090	165	165	89655	58959	0	0.315	1247	0.011	0.175	0.341	363070	628979	206145	322837	124258
Track_166	12	1	1	0	0	0	12768	0	12768	0.581	166	166	32179	22365	0	0.317	0.859	0.082	0.139	0.299	264078	337916	203353	258136	47403
Track_176	19	3	1	0	0	0	22344	0	22344	5102	176	176	78498	75063	0	0.298	1100	0.012	0.202	0.342	344761	578077	200362	318852	115089
Track_178	9	1	2	0	0	0	10640	0	10640	0.378	178	178	44298	76028	0	0.218	0.993	0.039	0.098	0.321	374584	485845	254305	385505	66443
Track_180	51	5	1	0	0	0	58520	0	58520	1257	180	180	27829	51466	0	0.388	1242	0.016	0.287	0.301	293436	516601	204076	276415	77276
Track_181	16	1	1	0	0	0	17024	0	17024	1174	181	181	50491	78610	0	0.228	0.649	0.042	0.196	0.168	459719	684994	221184	473204	139333
Track_182	34	2	1	0	0	0	37240	0	37240	2550	182	182	71939	81168	0	0.269	1166	0.007	0.161	0.285	310816	492878	206863	304016	74483
Track_184	47	5	2	0	0	0	56392	0	56392	1762	184	184	90882	54457	0	0.394	1297	0.007	0.229	0.351	301898	682602	204542	283922	86462
Track_185	27	1	1	0	0	0	28728	2128	30856	2200	185	185	92978	55373	0	0.331	1093	0.036	0.156	0.336	366001	766952	204423	331609	119751
Track_186	30	4	1	0	0	0	35112	2128	37240	2471	186	186	73137	80752	0	0.193	0.628	0.026	0.189	0.134	343257	583904	207179	328624	88378
Track_187	17	1	1	0	0	0	18088	2128	20216	3308	187	187	33162	60800	0	0.268	0.62	0.107	0.217	0.147	375741	598201	253329	336122	102569
Track_188	23	0	0	0	0	0	23408	2128	25536	3192	188	188	93010	57761	0	0.225	0.466	0.031	0.198	0.119	454543	921247	222875	397827	168991
Track_189	23	1	2	0	0	0	25536	2128	27664	1430	189	189	32977	62084	0	0.217	0.919	0.024	0.168	0.215	386616	842728	230064	316784	158396
Track_191	18	0	0	0	0	0	18088	2128	20216	2268	191	191	29150	31126	0	0.169	0.402	0.069	0.141	0.098	328436	473831	212312	311624	78875
Track_196	49	5	1	0	0	0	56392	2128	58520	1525	196	196	74032	79088	0	0.273	1236	0.005	0.188	0.275	337686	606178	201014	320613	92429
Track_197	13	1	1	0	0	0	13832	3192	17024	1769	197	197	89088	60451	0	0.284	0.956	0.126	0.243	0.223	318895	495583	205440	277855	94005
Track_199	51	1	2	0	0	0	55328	3192	58520	3478	199	199	87644	62082	0	0.241	1065	0.018	0.153	0.238	459427	1048397	201542	442309	183392
Track_200	15	1	1	0	0	0	15960	3192	19152	2704	200	200	30781	22050	0	0.26	1200	0.012	0.188	0.316	307803	399733	203133	328415	62857
Track_203	19	0	0	0	0	0	19152	3192	22344	1424	203	203	74107	79540	0	0.249	1262	0.02	0.156	0.312	333818	621082	200320	335015	114164
Track_205	12	0	0	0	0	0	11704	3192	14896	0.977	205	205	53218	82097	0	0.333	1215	0.059	0.205	0.391	433094	637976	214259	414788	128451
Track_207	38	1	1	0	0	0	40432	4256	44688	3749	207	207	86310	66310	0	0.424	1388	0.053	0.246	0.37	470460	1127507	202202	399765	227412
Track_208	16	1	1	0	0	0	17024	4256	21280	3983	208	208	41258	74010	0	0.372	1352	0.093	0.241	0.351	341770	548044	210228	345355	88877
Track_209	23	2	2	0	0	0	26600	4256	30856	1518	209	209	38851	73395	0	0.228	0.693	0.014	0.187	0.175	408844	810710	213113	382502	151899
Track_211	16	0	0	0	0	0	15960	5320	21280	1941	211	211	54154	80049	0	0.321	0.977	0.098	0.262	0.237	335428	596596	218089	324025	91528
Track_212	12	0	0	0	0	0	11704	6384	18088	0.288	212	212	93527	50445	0	0.191	0.819	0.022	0.096	0.235	397307	602293	242084	425444	125119
Track_213	11	1	1	0	0	0	11704	5320	17024	1702	213	213	47675	79634	0	0.282	1325	0.023	0.167	0.39	298259	403704	212892	305246	58187
Track_215	14	1	2	0	0	0	15960	4256	20216	1914	215	215	60954	82579	0	0.384	1094	0.049	0.191	0.379	322278	560547	209325	310532	109003
Track_220	26	2	2	0	0	0	29792	5320	35112	2277	220	220	29749	55130	0	0.374	1349	0.071	0.299	0.306	289572	450469	204839	272010	80162
Track_222	32	2	2	0	0	0	36176	6384	42560	3120	222	222	29616	57701	0	0.274	0.948	0.055	0.234	0.197	302573	462464	202604	282246	74665
Track_223	20	1	2	0	0	0	22344	4256	26600	1312	223	223	53247	82610	0	0.336	1198	0.071	0.175	0.363	521526	889421	291096	487297	157948
Track_224	20	1	1	0	0	0	21280	5320	26600	0.823	224	224	56612	83119	0	0.304	0.895	0.11	0.242	0.2	317199	433969	200490	321553	81182
Track_226	45	0	0	0	0	0	46816	4256	51072	1337	226	226	89121	60156	0	0.273	0.96	0.02	0.201	0.251	387252	1014265	235429	346014	158904
Track_227	12	2	2	0	0	0	15960	6384	22344	1824	227	227	33199	21029	0	0.47	1373	0.071	0.326	0.405	263602	419833	203017	244403	66008
Track_228	39	2	2	0	0	0	43624	4256	47880	3268	228	228	31606	24335	0	0.317	1120	0.027	0.201	0.307	292073	531120	202697	281504	77628
Track_235	18	1	1	0	0	0	19152	7448	26600	0.834	235	235	28141	46009	0	0.285	1015	0.017	0.22	0.247	333832	537716	217123	333342	82093
Track_236	11	0	0	0	0	0	10640	7448	18088	2144	236	236	42148	76030	0	0.382	0.957	0.05	0.343	0.298	385706	825209	211725	299461	215329
Track_238	36	2	2	0	0	0	40432	7448	47880	2974	238	238	78490	78278	0	0.224	1097	0.029	0.211	0.196	364263	558375	207474	353256	103482
Track_239	22	5	2	0	0	0	28728	4256	32984	2510	239	239	77210	77182	0	0.261	0.832	0.008	0.122	0.278	280209	379413	207471	279791	49702
Track_241	40	3	2	0	0	0	45752	7448	53200	0.246	241	241	31534	57800	0	0.37	1213	0.034	0.239	0.348	303142	626592	200314	289057	89059
Track_243	14	1	1	0	0	0	14896	7448	22344	1311	243	243	57395	82719	0	0.266	0.749	0.056	0.219	0.228	393524	724320	215351	372669	152689
Track_246	46	1	2	0	0	0	50008	8512	58520	2164	246	246	92770	51162	0	0.301	1332	0.012	0.171	0.3	342382	571938	205781	345291	93528
Track_249	48	0	0	0	0	0	50008	8512	58520	3624	249	249	92905	54672	0	0.172	0.772	0.006	0.131	0.161	468537	851906	210655	459313	135759
Track_250	38	0	0	0	0	0	39368	8512	47880	1629	250	250	90168	59923	0	0.303	1058	0.005	0.153	0.319	416732	693738	203814	429963	132509
Track_252	35	2	1	0	0	0	38304	8512	46816	3406	252	252	63971	82874	0	0.245	1383	0.024	0.157	0.257	358752	634496	201004	339155	118226
Track_253	13	1	2	0	0	0	14896	8512	23408	0.643	253	253	32043	20694	0	0.424	1111	0.032	0.34	0.324	282708	605982	203002	253156	101189
Track_254	24	3	2	0	0	0	28728	8512	37240	2182	254	254	27752	38891	0	0.423	1388	0.052	0.245	0.393	288983	467661	207846	262265	70554
Track_258	13	2	2	0	0	0	15960	9576	25536	2978	258	258	37317	69402	0	0.316	0.57	0.088	0.352	0.154	288615	401681	208142	275695	51928
Track_259	11	0	0	0	0	0	10640	9576	20216	2122	259	259	27194	49201	0	0.517	0.897	0.154	0.611	0.251	300228	565754	204839	291990	94813
Track_260	46	1	1	0	0	0	48944	9576	58520	0.597	260	260	51331	81976	0	0.34	1226	0.006	0.29	0.271	453951	734756	202752	446754	153143
Track_261	30	1	1	0	0	0	31920	9576	41496	2048	261	261	90205	53325	0	0.233	0.892	0.014	0.165	0.232	391070	750773	212969	354432	134431
Track_265	15	1	1	0	0	0	15960	10640	26600	1119	265	265	32038	64714	0	0.324	0.762	0.128	0.281	0.198	279033	369021	204694	265293	51195
Track_266	44	2	1	0	0	0	47880	10640	58520	2563	266	266	36321	67472	0	0.285	0.947	0.063	0.197	0.206	315859	566418	208476	311144	85835
Track_267	11	0	0	0	0	0	10640	10640	21280	1159	267	267	40386	73357	0	0.319	1050	0.068	0.257	0.291	350173	550005	214630	335185	113974
Track_268	26	2	1	0	0	0	28728	10640	39368	2965	268	268	25682	35713	0	0.188	0.494	0.015	0.164	0.116	393046	645137	242827	372266	102820
Track_269	41	4	2	0	0	0	47880	10640	58520	0.44	269	269	26201	46707	0	0.317	1265	0.062	0.262	0.25	310428	474230	200415	276642	76727
Track_276	11	1	2	0	0	0	12768	12768	25536	1236	276	276	27811	33859	0	0.345	1066	0.039	0.28	0.335	263170	386122	205016	235650	54881
Track_277	16	1	1	0	0	0	17024	11704	28728	1602	277	277	81417	75168	0	0.317	1078	0.081	0.235	0.318	415701	694099	209528	399931	121433
Track_279	13	1	1	0	0	0	13832	12768	26600	0.114	279	279	70489	80084	0	0.191	0.477	0.062	0.17	0.132	329374	461066	212193	321239	83029
Track_280	14	1	1	0	0	0	14896	11704	26600	2216	280	280	69952	81216	0	0.173	0.287	0.045	0.213	0.091	275365	382003	202009	266402	52938
Track_281	14	0	0	0	0	0	13832	12768	26600	0.892	281	281	53675	80091	0	0.291	1026	0.007	0.18	0.326	311958	473621	219289	289096	74307
Track_282	26	1	1	0	0	0	27664	12768	40432	2401	282	282	30198	59209	0	0.259	0.961	0.03	0.191	0.238	335409	628083	212241	325891	97940
Track_283	43	1	1	0	0	0	45752	12768	58520	9067	283	283	91998	59129	0	0.318	1137	0.072	0.263	0.207	463007	869740	225707	435593	162535
Track_284	12	2	2	0	0	0	14896	12768	27664	0.672	284	284	67619	82802	0	0.249	0.877	0.051	0.198	0.23	330876	538807	208331	302747	102152
Track_286	32	0	0	0	0	0	32984	11704	44688	2795	286	286	87897	63714	0	0.238	0.865	0.03	0.168	0.243	529997	988489	216652	547562	196690
Track_290	38	4	2	0	0	0	44688	13832	58520	1410	290	290	50252	79133	0	0.293	1292	0.029	0.216	0.269	322209	596448	205053	316689	84985
Track_292	11	1	1	0	0	0	11704	13832	25536	1889	292	292	50526	81795	0	0.294	1052	0.042	0.276	0.289	348945	516271	201200	340450	109669
Track_293	32	2	1	0	0	0	35112	13832	48944	0.619	293	293	31424	64123	0	0.25	0.864	0.041	0.219	0.181	299595	501396	204254	277375	83017
Track_294	38	3	2	0	0	0	44688	13832	58520	1497	294	294	31971	60002	0	0.269	1145	0.03	0.166	0.25	310355	493753	202894	306427	68140
Track_298	35	0	0	0	0	0	36176	13832	50008	1924	298	298	85763	68166	0	0.234	0.642	0.012	0.235	0.154	532895	882906	222862	505306	179884
Track_303	41	1	1	0	0	0	43624	14896	58520	3460	303	303	89708	56606	0	0.281	1049	0.041	0.147	0.277	341702	722480	225742	323463	113763
Track_304	30	1	1	0	0	0	31920	14896	46816	1059	304	304	89049	55871	0	0.186	0.448	0.024	0.171	0.114	423855	686648	208746	436655	138289
Track_305	17	1	1	0	0	0	18088	14896	32984	0.365	305	305	53841	82541	0	0.429	1196	0.077	0.231	0.411	345790	587195	207512	301076	118793
Track_307	11	0	0	0	0	0	10640	14896	25536	1446	307	307	79636	76695	0	0.199	0.353	0.072	0.215	0.088	352191	552329	206004	360737	126956
Track_308	11	2	1	0	0	0	12768	15960	28728	2381	308	308	31990	65989	0	0.39	1349	0.135	0.291	0.38	247205	302722	200764	232395	34363
Track_312	18	0	0	0	0	0	18088	15960	34048	1479	312	312	84915	68995	0	0.27	0.867	0.064	0.184	0.218	571562	1124989	204703	603204	202283
Track_313	16	1	1	0	0	0	17024	15960	32984	0.463	313	313	28785	31965	0	0.321	1094	0.023	0.239	0.31	291403	473255	200771	278231	74400
Track_315	14	1	2	0	0	0	15960	15960	31920	1388	315	315	77666	79082	0	0.142	0.337	0.018	0.126	0.095	277709	406679	206412	291504	50978
Track_316	12	1	2	0	0	0	13832	15960	29792	2300	316	316	46299	78651	0	0.464	1344	0.047	0.221	0.442	359068	575991	233506	364152	94615
Track_317	11	1	1	0	0	0	11704	15960	27664	1443	317	317	48352	80438	0	0.183	0.402	0.059	0.176	0.112	394415	593668	200926	358486	119987
Track_319	41	0	0	0	0	0	42560	15960	58520	0.579	319	319	64383	81771	0	0.162	0.606	0.01	0.112	0.144	329545	545065	209757	301941	92508
Track_321	8	2	2	0	0	0	11704	17024	28728	3765	321	321	37853	14709	0	0.514	1322	0.131	0.285	0.487	246575	286621	202471	239821	27344
Track_322	14	2	2	0	0	0	17024	17024	34048	1962	322	322	30967	61276	0	0.244	0.674	0.109	0.207	0.146	291056	395796	214550	301704	54922
Track_326	12	0	0	0	0	0	11704	17024	28728	1445	326	326	30110	23167	0	0.224	0.804	0.042	0.184	0.205	307544	380230	232446	310912	43760
Track_327	39	0	0	0	0	0	40432	17024	57456	0.486	327	327	84327	70735	0	0.222	0.787	0.016	0.137	0.206	379873	715291	200235	363474	120035
Track_330	13	0	0	0	0	0	12768	17024	29792	1283	330	330	47733	78266	0	0.27	1213	0.033	0.227	0.312	300716	441255	218928	298060	66300
Track_331	16	1	2	0	0	0	18088	17024	35112	0.683	331	331	28488	46421	0	0.269	0.976	0.102	0.144	0.261	313481	451117	216263	311732	64482
Track_337	24	1	1	0	0	0	25536	18088	43624	0.814	337	337	41586	75194	0	0.35	1019	0.065	0.25	0.288	334453	620544	208337	304207	116745
Track_339	11	0	0	0	0	0	10640	18088	28728	0.328	339	339	92929	50562	0	0.273	0.555	0.042	0.249	0.164	280019	351539	203427	273838	49663
Track_342	25	3	1	0	0	0	28728	18088	46816	2679	342	342	68580	82282	0	0.197	0.507	0.025	0.183	0.126	326818	563386	201144	314503	90486
Track_343	20	1	2	0	0	0	22344	18088	40432	1843	343	343	65254	82531	0	0.274	0.776	0.036	0.203	0.237	293421	442910	204779	292165	66506
Track_344	28	1	1	0	0	0	29792	18088	47880	1605	344	344	59870	83113	0	0.364	1305	0.04	0.19	0.367	275474	544647	202657	250962	72044
Track_345	14	1	1	0	0	0	14896	18088	32984	1830	345	345	31224	64014	0	0.318	0.899	0.024	0.199	0.307	282910	350045	222584	272399	39620
Track_346	20	0	0	0	0	0	20216	18088	38304	1304	346	346	85964	65804	0	0.23	1031	0.056	0.155	0.233	436966	628855	221255	449871	120306
Track_348	22	1	1	0	0	0	23408	18088	41496	1851	348	348	89160	61934	0	0.277	1107	0.029	0.198	0.268	396240	547166	228258	426198	102360
Track_351	28	3	1	0	0	0	31920	19152	51072	2058	351	351	49751	81445	0	0.248	1219	0.036	0.203	0.227	380149	771647	203343	385571	120436
Track_352	14	2	2	0	0	0	18088	19152	37240	0.649	352	352	52306	80206	0	0.229	0.994	0.048	0.118	0.276	280639	399062	203309	273598	62808
Track_353	26	2	1	0	0	0	28728	19152	47880	2471	353	353	89599	52864	0	0.244	0.729	0.013	0.171	0.173	404297	989078	209306	345369	201384
Track_354	18	0	0	0	0	0	18088	19152	37240	1396	354	354	30783	56884	0	0.416	1034	0.034	0.309	0.317	306581	554268	206522	276321	94215
Track_355	33	3	2	0	0	0	39368	19152	58520	0.788	355	355	93053	56016	0	0.159	0.844	0.007	0.122	0.15	430869	898215	205115	350190	200605
Track_356	37	1	1	0	0	0	39368	19152	58520	2788	356	356	88749	57179	0	0.208	0.871	0.02	0.168	0.187	495702	1046413	207998	477304	198082
Track_360	33	2	1	0	0	0	36176	20216	56392	2761	360	360	54892	81378	0	0.323	1269	0.028	0.157	0.316	279800	464485	200598	268147	63473
Track_363	14	0	0	0	0	0	13832	20216	34048	2541	363	363	80228	73677	0	0.213	1004	0.048	0.147	0.245	488909	609620	245371	495588	103276
Track_366	22	2	2	0	0	0	25536	20216	45752	0.967	366	366	44565	76161	0	0.23	0.754	0.025	0.147	0.196	355588	804418	215998	331076	134281
Track_367	29	2	2	0	0	0	32984	20216	53200	2853	367	367	76547	78472	0	0.292	1199	0.06	0.225	0.269	347601	549369	216557	335813	88121
Track_369	31	3	1	0	0	0	35112	21280	56392	3409	369	369	87248	65062	0	0.287	0.918	0.011	0.245	0.204	374608	561573	200367	374801	94115
Track_371	21	0	0	0	0	0	21280	21280	42560	1552	371	371	83177	72035	0	0.287	1115	0.042	0.214	0.259	293498	459361	205196	281696	75126
Track_374	16	4	2	0	0	0	22344	21280	43624	2722	374	374	72300	81486	0	0.301	1157	0.06	0.138	0.298	336479	635594	206150	294223	122734
Track_375	13	0	0	0	0	0	12768	21280	34048	0.952	375	375	66422	82565	0	0.223	0.881	0.044	0.201	0.215	342787	498722	210210	355743	74933
Track_378	14	0	0	0	0	0	13832	22344	36176	2265	378	378	45885	77291	0	0.284	0.665	0.092	0.245	0.154	291881	412427	226653	290041	46812
Track_381	18	1	1	0	0	0	19152	22344	41496	0.843	381	381	93408	51373	0	0.351	1107	0.047	0.186	0.358	346704	667643	201250	338987	114272
Track_382	14	1	1	0	0	0	14896	22344	37240	1533	382	382	61041	83004	0	0.405	1348	0.045	0.19	0.411	275109	342938	236069	279836	38450
Track_384	11	1	1	0	0	0	11704	22344	34048	2454	384	384	38707	14944	0	0.32	0.991	0.022	0.209	0.295	298604	487311	219080	306042	75470
Track_387	16	1	1	0	0	0	17024	23408	40432	3024	387	387	26719	48244	0	0.425	1371	0.054	0.313	0.394	322926	515105	204838	297103	95902
Track_388	31	2	2	0	0	0	35112	23408	58520	0.55	388	388	93763	53006	0	0.405	1321	0.019	0.265	0.37	320303	542000	202875	297062	92370
Track_389	23	1	2	0	0	0	25536	23408	48944	1129	389	389	91911	57214	0	0.263	1248	0.011	0.143	0.303	312613	562014	212857	296404	86333
Track_391	31	3	1	0	0	0	35112	23408	58520	0.724	391	391	84905	69177	0	0.291	1091	0.025	0.223	0.278	457648	925964	204852	400848	190778
Track_395	27	0	0	0	0	0	27664	23408	51072	0.392	395	395	80854	75826	0	0.172	0.479	0.033	0.163	0.108	450065	837438	208326	428933	154725
Track_397	26	3	2	0	0	0	31920	24472	56392	7057	397	397	36475	68886	0	0.374	1328	0.02	0.239	0.381	297158	490358	208927	276151	78754
Track_398	13	0	0	0	0	0	12768	24472	37240	2342	398	398	38962	12531	0	0.196	0.518	0.07	0.191	0.129	282351	339462	211305	285099	30334
Track_399	9	2	1	0	0	0	10640	24472	35112	1204	399	399	79572	74488	0	0.354	0.686	0.049	0.452	0.242	246413	381790	205879	219680	54757
Track_401	17	1	1	0	0	0	18088	24472	42560	1988	401	401	52755	81938	0	0.275	1256	0.027	0.204	0.286	407667	775037	227391	377917	133575
Track_402	11	2	1	0	0	0	12768	24472	37240	1552	402	402	51026	79509	0	0.218	0.485	0.009	0.235	0.159	289377	442509	210681	270643	74683
Track_405	16	2	2	0	0	0	19152	24472	43624	1033	405	405	29159	55336	0	0.423	1269	0.081	0.244	0.423	286695	457879	203594	255676	80723
Track_406	33	0	0	0	0	0	34048	24472	58520	3380	406	406	91160	59388	0	0.287	1284	0.028	0.251	0.273	430008	743658	204924	405347	146780
Track_407	32	0	0	0	0	0	32984	25536	58520	2168	407	407	88551	59278	0	0.299	1240	0.028	0.154	0.323	403342	692182	204353	403513	133563
Track_408	25	0	0	0	0	0	25536	25536	51072	1510	408	408	89755	60886	0	0.286	1217	0.022	0.15	0.339	414297	691464	216282	380108	141526
Track_410	26	1	2	0	0	0	28728	25536	54264	2640	410	410	33767	64101	0	0.242	0.748	0.039	0.195	0.167	310384	663063	207289	295297	95448
Track_411	14	0	0	0	0	0	13832	26600	40432	1451	411	411	33150	62268	0	0.191	0.398	0.019	0.171	0.123	327039	514210	202188	298095	93699
Track_412	13	0	0	0	0	0	12768	25536	38304	0.356	412	412	33382	63923	0	0.284	0.684	0.057	0.307	0.176	296107	408108	208461	290348	61044
Track_416	20	1	1	0	0	0	21280	26600	47880	2210	416	416	26335	44789	0	0.3	0.908	0.01	0.182	0.279	300118	519025	218741	288977	74652
Track_418	30	1	2	0	0	0	32984	25536	58520	2055	418	418	79322	76253	0	0.237	1291	0.05	0.154	0.255	401942	700636	200350	396645	145132
Track_422	31	1	1	0	0	0	32984	25536	58520	2353	422	422	53192	82057	0	0.288	1082	0.008	0.206	0.26	337528	548083	213273	323491	92413
Track_423	19	0	0	0	0	0	19152	25536	44688	2739	423	423	75845	80012	0	0.281	1151	0.051	0.186	0.285	311603	517161	218347	273276	95185
Track_424	24	1	1	0	0	0	25536	25536	51072	2175	424	424	48261	80863	0	0.274	0.88	0.024	0.209	0.213	370126	595564	200184	378774	100659
Track_433	16	1	1	0	0	0	17024	27664	44688	2000	433	433	89778	57883	0	0.261	0.86	0.036	0.144	0.245	331062	732143	203499	303298	127793
Track_434	12	0	0	0	0	0	11704	27664	39368	0.891	434	434	86715	66568	0	0.19	0.56	0.044	0.116	0.164	425758	718194	253684	395006	142040
Track_435	11	1	1	0	0	0	11704	27664	39368	2675	435	435	39500	71283	0	0.445	1254	0.067	0.408	0.369	260642	347620	201952	261464	39151
Track_441	27	1	2	0	0	0	29792	28728	58520	3740	441	441	44567	78027	0	0.251	0.764	0.043	0.209	0.167	400822	769805	218999	364730	122139
Track_442	12	0	0	0	0	0	11704	28728	40432	2757	442	442	27135	45990	0	0.447	0.98	0.108	0.286	0.33	291797	513634	207790	252012	85381
Track_443	29	0	0	0	0	0	29792	28728	58520	1452	443	443	74597	80286	0	0.232	0.913	0.026	0.187	0.182	486082	749339	210510	470899	138973
Track_446	23	3	2	0	0	0	28728	28728	57456	1605	446	446	92726	50435	0	0.213	1393	0.032	0.122	0.311	287873	453578	200448	287338	65562
Track_449	25	0	0	0	0	0	25536	28728	54264	0.786	449	449	57491	83117	0	0.292	1003	0.046	0.221	0.229	382659	756195	222723	347069	138769
Track_452	26	2	1	0	0	0	28728	29792	58520	2035	452	452	69749	81798	0	0.321	1182	0.057	0.186	0.308	339842	960853	202566	295234	156305
Track_453	27	1	1	0	0	0	28728	29792	58520	2181	453	453	90279	55443	0	0.268	1113	0.026	0.187	0.293	347590	504399	204260	358061	83773
Track_454	18	2	2	0	0	0	21280	29792	51072	4255	454	454	35336	68421	0	0.334	0.989	0.146	0.309	0.202	321023	552481	200090	283588	110224
Track_455	16	1	2	0	0	0	18088	29792	47880	0.897	455	455	39169	73534	0	0.249	0.619	0.016	0.222	0.17	393823	601182	245542	411170	86386
Track_457	18	2	1	0	0	0	20216	30856	51072	4027	457	457	30516	22684	0	0.414	1318	0.05	0.238	0.44	253304	410712	204633	238569	53915
Track_459	22	4	2	0	0	0	27664	30856	58520	0.365	459	459	32168	66305	0	0.212	0.73	0.005	0.188	0.165	304864	536074	207325	273801	79940
Track_460	10	1	1	0	0	0	10640	30856	41496	0.778	460	460	35729	18546	0	0.182	0.385	0.085	0.135	0.112	248302	307353	200508	252801	35118
Track_462	18	1	2	0	0	0	20216	30856	51072	0.602	462	462	37833	72657	0	0.191	0.848	0.008	0.153	0.186	423547	679435	239594	384350	142898
Track_465	18	0	0	0	0	0	18088	30856	48944	1371	465	465	78963	77993	0	0.344	1191	0.018	0.189	0.364	383957	618543	264782	370642	99233
Track_467	22	2	1	0	0	0	24472	30856	55328	2051	467	467	27495	43141	0	0.245	1099	0.041	0.18	0.232	299878	499442	201531	262315	92487
Track_468	13	2	1	0	0	0	14896	30856	45752	1529	468	468	76312	78043	0	0.257	1294	0.019	0.172	0.336	355597	494177	215065	323261	92365
Track_470	25	1	1	0	0	0	26600	31920	58520	1416	470	470	86283	67134	0	0.199	0.579	0.017	0.147	0.147	396723	587512	229371	394515	111464
Track_472	22	2	1	0	0	0	24472	31920	56392	0.362	472	472	27445	41844	0	0.274	0.901	0.047	0.22	0.206	263110	420917	210244	242839	61437
Track_475	20	2	2	0	0	0	23408	31920	55328	3144	475	475	69499	81489	0	0.357	1283	0.094	0.233	0.301	341304	580476	200884	294008	121186
Track_477	10	1	1	0	0	0	10640	31920	42560	0.948	477	477	31845	61777	0	0.384	1187	0.059	0.326	0.387	248195	302481	209477	251137	31488
Track_481	23	0	0	0	0	0	23408	32984	56392	2171	481	481	41453	74897	0	0.185	0.99	0.02	0.121	0.218	330914	501819	201842	321253	91304
Track_483	14	1	2	0	0	0	15960	32984	48944	2866	483	483	49579	79374	0	0.457	1284	0.075	0.24	0.448	312238	561372	202171	299004	97152
Track_487	11	0	0	0	0	0	10640	32984	43624	0.941	487	487	55236	82503	0	0.49	1367	0.049	0.178	0.508	347477	559498	221954	347961	105386
Track_491	24	1	1	0	0	0	25536	32984	58520	1826	491	491	88386	62793	0	0.219	0.943	0.05	0.141	0.191	433271	638228	204762	434350	117065
Track_494	11	1	2	0	0	0	12768	34048	46816	0.821	494	494	62357	83296	0	0.184	0.341	0.08	0.177	0.081	321302	449453	258835	299666	57475
Track_495	11	1	1	0	0	0	11704	35112	46816	0.37	495	495	31787	58378	0	0.29	0.695	0.044	0.29	0.193	326203	566147	210531	282760	111060
Track_498	11	0	0	0	0	0	10640	35112	45752	1981	498	498	37841	69073	0	0.257	0.39	0.093	0.251	0.09	336565	506861	221635	287518	92957
Track_501	18	1	1	0	0	0	19152	34048	53200	1695	501	501	82956	73444	0	0.221	1003	0.02	0.16	0.22	368955	486660	206305	381060	81597
Track_503	19	2	2	0	0	0	23408	35112	58520	1544	503	503	79242	75293	0	0.308	1009	0.051	0.218	0.266	346782	721311	204688	330378	127203
Track_505	23	1	1	0	0	0	24472	34048	58520	2191	505	505	46905	77723	0	0.263	1315	0.016	0.189	0.268	314432	464353	218994	292203	63041
Track_506	17	0	0	0	0	0	17024	34048	51072	2000	506	506	46140	77532	0	0.261	0.617	0.061	0.229	0.15	338045	438928	215164	354072	68166
Track_511	21	1	1	0	0	0	22344	36176	58520	1838	511	511	58637	82446	0	0.189	0.476	0.035	0.167	0.125	434411	1113579	206895	364533	220148
Track_512	20	2	1	0	0	0	22344	36176	58520	1870	512	512	90373	52882	0	0.442	1249	0.011	0.241	0.407	332628	603378	201065	339032	103562
Track_513	17	3	2	0	0	0	22344	36176	58520	2388	513	513	56645	82408	0	0.398	1355	0.038	0.199	0.454	287196	452125	200004	268936	60194
Track_515	20	1	1	0	0	0	21280	37240	58520	1669	515	515	30566	62768	0	0.204	0.674	0.03	0.142	0.169	315576	481418	208663	290303	83570
Track_516	15	1	1	0	0	0	15960	37240	53200	1881	516	516	36076	70338	0	0.208	0.459	0.049	0.193	0.099	323937	405619	209539	323285	55967
Track_517	18	1	1	0	0	0	19152	39368	58520	1824	517	517	40654	74652	0	0.282	1011	0.055	0.142	0.341	298954	450473	209596	300329	59229
Track_518	11	1	1	0	0	0	11704	38304	50008	1937	518	518	26451	34107	0	0.387	1292	0.018	0.232	0.433	275781	352309	206056	267292	46343
Track_519	10	1	1	0	0	0	10640	39368	50008	2518	519	519	29639	26472	0	0.401	1181	0.079	0.231	0.406	246145	312632	202367	247904	31213
Track_520	19	0	0	0	0	0	19152	39368	58520	1860	520	520	39232	73323	0	0.245	0.632	0.03	0.237	0.139	405686	623606	220916	387826	105191
Track_524	13	2	2	0	0	0	17024	39368	56392	1775	524	524	26241	32962	0	0.27	0.631	0.013	0.285	0.195	290296	420348	232233	266894	60571
Track_526	17	2	1	0	0	0	19152	39368	58520	1631	526	526	52410	79803	0	0.28	1022	0.049	0.231	0.269	285849	480475	223699	270392	63120
Track_532	12	1	1	0	0	0	12768	38304	51072	1057	532	532	65677	82754	0	0.312	0.992	0.082	0.203	0.292	318595	457263	203914	294339	81371
Track_534	17	1	2	0	0	0	19152	39368	58520	1081	534	534	85037	67972	0	0.297	1260	0.041	0.136	0.332	345587	519284	240104	346734	79370
Track_541	18	0	0	0	0	0	18088	40432	58520	0.358	541	541	33390	62151	0	0.246	0.724	0.025	0.159	0.218	386570	678835	227216	388024	114010
Track_542	15	2	2	0	0	0	18088	40432	58520	0.665	542	542	79599	74034	0	0.206	0.651	0.034	0.181	0.167	327831	622819	211278	269596	125419
Track_543	16	1	2	0	0	0	18088	40432	58520	1610	543	543	27959	44667	0	0.277	1205	0.039	0.131	0.341	289969	503104	203520	251682	78684
Track_544	16	2	1	0	0	0	18088	40432	58520	0.139	544	544	42958	76826	0	0.207	0.433	0.102	0.199	0.09	332999	485566	200743	348426	97243
Track_550	16	1	1	0	0	0	17024	41496	58520	0.984	550	550	49466	77981	0	0.375	0.81	0.086	0.284	0.221	336440	544343	203417	352052	100845
Track_552	17	0	0	0	0	0	17024	41496	58520	2257	552	552	88980	55815	0	0.208	1194	0.003	0.152	0.271	500507	735487	230344	464449	142086
Track_555	14	0	0	0	0	0	13832	42560	56392	2126	555	555	47868	80667	0	0.301	1232	0.019	0.199	0.325	398730	651382	214882	435632	141878
Track_556	15	0	0	0	0	0	14896	42560	57456	0.216	556	556	25719	42939	0	0.199	0.475	0.04	0.217	0.126	363512	519761	220726	375145	74823
Track_557	13	2	2	0	0	0	15960	42560	58520	3990	557	557	28437	52124	0	0.281	0.607	0.087	0.218	0.173	291438	392785	210202	288708	55931
Track_559	13	1	1	0	0	0	13832	42560	56392	1729	559	559	27004	49016	0	0.267	0.537	0.061	0.288	0.149	347590	487022	237206	347665	77461
Track_562	16	0	0	0	0	0	15960	42560	58520	0.046	562	562	83488	70241	0	0.373	0.968	0.046	0.295	0.303	318486	460009	216862	327265	67895
Track_566	10	1	1	0	0	0	10640	42560	53200	0.285	566	566	28562	28713	0	0.277	0.772	0.018	0.131	0.261	270078	414578	204609	256751	60440
Track_567	12	2	2	0	0	0	14896	43624	58520	1081	567	567	87168	64057	0	0.246	0.734	0.023	0.153	0.215	363865	578376	263281	334579	103196
Track_568	11	0	0	0	0	0	10640	43624	54264	1633	568	568	34599	63364	0	0.277	0.466	0.101	0.243	0.125	308512	429961	205105	302549	63715
Track_570	13	2	1	0	0	0	14896	43624	58520	0.879	570	570	77839	78432	0	0.384	1266	0.016	0.247	0.397	299689	502249	202670	253680	92379
Track_571	14	1	1	0	0	0	14896	43624	58520	0.962	571	571	55068	82837	0	0.235	0.603	0.029	0.189	0.17	311257	487461	202728	304527	73664
Track_573	14	0	0	0	0	0	13832	44688	58520	1296	573	573	27318	39697	0	0.411	0.849	0.038	0.351	0.28	275280	410125	203354	263200	56707
Track_574	13	1	1	0	0	0	13832	44688	58520	1635	574	574	26311	39800	0	0.308	1183	0.036	0.246	0.319	255711	353432	200704	243015	45830
Track_578	12	1	1	0	0	0	12768	44688	57456	2126	578	578	94313	54791	0	0.291	0.834	0.068	0.193	0.247	364523	804110	217572	303474	168761
Track_580	14	0	0	0	0	0	13832	44688	58520	1880	580	580	29675	53799	0	0.267	0.983	0.045	0.172	0.245	283222	397666	202225	272065	65387
Track_582	13	1	1	0	0	0	13832	44688	58520	3088	582	582	35002	65526	0	0.353	0.79	0.131	0.353	0.198	305861	446468	211949	326561	68994
Track_583	13	1	1	0	0	0	13832	44688	58520	1907	583	583	39787	12961	0	0.264	1087	0.056	0.21	0.299	288628	418287	200344	275689	62657
Track_584	12	0	0	0	0	0	11704	46816	58520	0.279	584	584	31966	64250	0	0.186	0.501	0.076	0.134	0.12	366313	524593	274526	358504	73599
Track_585	12	0	0	0	0	0	11704	46816	58520	1917	585	585	86689	65509	0	0.432	1094	0.123	0.286	0.337	447306	702709	222502	475787	138203
Track_587	11	1	1	0	0	0	11704	46816	58520	0.935	587	587	40083	74258	0	0.268	1052	0.044	0.195	0.289	360669	611812	202651	356310	113740
Track_588	12	1	1	0	0	0	12768	45752	58520	1375	588	588	79745	76758	0	0.412	1007	0.066	0.305	0.372	375762	563963	209978	350412	131014
Track_590	13	0	0	0	0	0	12768	45752	58520	0.756	590	590	81973	74671	0	0.214	0.593	0.055	0.159	0.166	593310	901079	285231	599814	175206
Track_592	12	0	0	0	0	0	11704	46816	58520	1464	592	592	73693	79007	0	0.443	1150	0.034	0.191	0.418	255787	373176	202895	241820	56031
Track_594	12	1	1	0	0	0	12768	45752	58520	0.101	594	594	78157	77254	0	0.242	1169	0.048	0.152	0.323	249508	330641	204031	250525	41254
Track_596	13	0	0	0	0	0	12768	45752	58520	1847	596	596	49759	80935	0	0.188	0.66	0.013	0.177	0.167	404563	599350	209892	418447	124129
Track_598	13	0	0	0	0	0	12768	45752	58520	1802	598	598	63335	82909	0	0.243	0.724	0.037	0.128	0.269	308212	438011	214031	291878	71090
Track_604	10	2	1	0	0	0	11704	46816	58520	1295	604	604	65217	82675	0	0.207	0.972	0.037	0.129	0.291	256376	351853	206341	242839	46788
Track_605	12	0	0	0	0	0	11704	46816	58520	0.692	605	605	61351	83359	0	0.158	0.265	0.055	0.144	0.062	333436	434471	200755	353327	62480
Track_608	12	1	1	0	0	0	12768	45752	58520	2462	608	608	88770	62427	0	0.231	1132	0.019	0.134	0.314	448768	668459	219937	470519	139663
Track_609	12	1	1	0	0	0	12768	45752	58520	0.864	609	609	90318	60074	0	0.149	0.623	0.013	0.087	0.176	356614	526150	220025	361278	92895
Track_612	11	0	0	0	0	0	10640	47880	58520	1236	612	612	89752	53509	0	0.264	0.814	0.054	0.216	0.22	369507	616603	242289	336208	103221
Track_613	11	0	0	0	0	0	10640	47880	58520	0.317	613	613	57300	82278	0	0.252	0.865	0.042	0.172	0.24	286645	448923	201356	272230	81160

## Sheet: Auxin L1 animal 2
																Mean speed										Average
Track_1	17	1	1	0	0	0	18088	0	18088	0.812	1	1	59756	46562	0	0.311	0.737	0.068	0.294	0.194	363761	584616	205240	328889	116936	0.293622
Track_2	12	0	0	0	0	0	11704	0	11704	1299	2	2	59258	48281	0	0.169	0.272	0.036	0.184	0.075	437965	630773	296529	431542	94723
Track_5	24	0	0	0	0	0	24472	0	24472	3310	5	5	56361	45398	0	0.293	1021	0.022	0.238	0.236	436629	772157	204799	406224	136815
Track_6	15	0	0	0	0	0	14896	0	14896	0.219	6	6	53432	45641	0	0.173	0.282	0.041	0.176	0.09	450697	644911	235259	471032	103136
Track_7	40	3	2	0	0	0	45752	0	45752	1916	7	7	63320	52082	0	0.327	1088	0.026	0.266	0.256	467202	882240	212808	453221	165432
Track_8	23	1	2	0	0	0	25536	0	25536	0.584	8	8	71496	53006	0	0.251	1007	0.058	0.193	0.226	364855	668893	200772	313963	127251
Track_10	12	2	1	0	0	0	13832	0	13832	1730	10	10	72158	53721	0	0.306	1104	0.062	0.196	0.307	386328	677945	227021	381482	140563
Track_12	56	4	2	0	0	0	63840	0	63840	2829	12	12	73320	54739	0	0.254	1036	0.016	0.192	0.224	399048	1005412	204306	367645	164706
Track_13	29	2	2	0	0	0	32984	0	32984	3387	13	13	71272	55980	0	0.345	1046	0.04	0.239	0.287	360495	620302	205768	347733	110026
Track_14	16	0	0	0	0	0	15960	0	15960	0.314	14	14	73416	54856	0	0.232	0.604	0.044	0.212	0.148	312686	443113	209035	319698	63740
Track_15	56	0	0	0	0	0	58520	1064	59584	2978	15	15	64868	51271	0	0.261	0.989	0.02	0.179	0.234	350235	811899	202377	324664	132772
Track_16	24	1	2	0	0	0	26600	0	26600	1031	16	16	65078	51596	0	0.255	1090	0.032	0.211	0.246	357325	645363	238522	356004	96555
Track_17	55	4	2	0	0	0	63840	0	63840	2425	17	17	70163	51991	0	0.278	0.871	0.009	0.223	0.216	358041	723477	201343	352078	111437
Track_18	61	0	0	0	0	0	63840	0	63840	1929	18	18	66737	51236	0	0.293	1171	0.017	0.214	0.25	394353	967645	201714	385706	132348
Track_19	15	0	0	0	0	0	14896	0	14896	0.923	19	19	63388	51282	0	0.18	0.373	0.042	0.149	0.11	446154	882087	223342	383321	173976
Track_20	16	2	2	0	0	0	19152	0	19152	1451	20	20	71065	52327	0	0.272	0.585	0.076	0.272	0.138	389341	569647	246252	384852	101777
Track_23	44	2	1	0	0	0	47880	0	47880	0.405	23	23	74479	57412	0	0.215	0.78	0.018	0.167	0.173	499199	764860	223309	497321	144287
Track_25	11	0	0	0	0	0	10640	0	10640	1265	25	25	73207	57198	0	0.277	1293	0.058	0.164	0.372	339789	437274	267271	340512	54905
Track_26	30	1	1	0	0	0	31920	0	31920	0.683	26	26	71878	58164	0	0.198	0.477	0.039	0.199	0.123	412205	739791	223273	400541	124397
Track_27	55	3	2	0	0	0	63840	0	63840	5458	27	27	72910	58194	0	0.273	1349	0.046	0.201	0.263	384087	988427	209000	360126	149897
Track_28	37	2	1	0	0	0	40432	1064	41496	2620	28	28	72085	56116	0	0.404	1333	0.04	0.238	0.365	351608	676865	213851	346070	102910
Track_30	10	1	1	0	0	0	10640	0	10640	3567	30	30	69084	54030	0	0.581	1359	0.022	0.598	0.551	305025	373076	205112	334045	52845
Track_31	36	1	2	0	0	0	39368	0	39368	1733	31	31	69725	55714	0	0.21	1112	0.031	0.167	0.195	468341	995483	203600	439038	200773
Track_33	14	0	0	0	0	0	13832	0	13832	1849	33	33	74567	56740	0	0.265	1387	0.061	0.176	0.346	409626	807989	221524	388752	159636
Track_34	24	0	0	0	0	0	24472	0	24472	2040	34	34	77856	66550	0	0.286	0.976	0.041	0.158	0.283	387045	660772	206253	395692	121949
Track_36	60	1	1	0	0	0	63840	0	63840	1647	36	36	78228	67303	0	0.316	1153	0.01	0.25	0.261	335617	516401	204182	334974	80534
Track_38	29	3	2	0	0	0	35112	0	35112	2583	38	38	74535	59944	0	0.21	0.576	0.018	0.171	0.16	392001	874668	200740	313410	186152
Track_42	9	1	2	0	0	0	10640	0	10640	1831	42	42	79789	64517	0	0.318	0.933	0.048	0.259	0.279	305578	582496	207057	255389	113105
Track_43	18	2	2	0	0	0	21280	0	21280	3647	43	43	80290	65737	0	0.268	1131	0.024	0.182	0.294	381830	654059	200114	392954	120475
Track_46	24	5	2	0	0	0	30856	0	30856	1346	46	46	84349	72770	0	0.24	1053	0.018	0.167	0.231	288321	446432	205618	263482	66307
Track_48	42	5	2	0	0	0	51072	0	51072	1468	48	48	81421	73537	0	0.282	1310	0.008	0.207	0.265	292316	488819	202678	284789	71384
Track_49	13	1	1	0	0	0	13832	0	13832	0.326	49	49	35018	28817	0	0.254	1214	0.07	0.163	0.314	442822	745764	223173	443818	129602
Track_51	23	3	2	0	0	0	27664	0	27664	0.957	51	51	35311	30140	0	0.311	1279	0.021	0.189	0.323	313063	545178	200560	292887	82313
Track_52	9	1	2	0	0	0	10640	0	10640	0.267	52	52	81729	74111	0	0.361	0.632	0.046	0.395	0.188	356152	556454	213589	305917	134272
Track_53	40	0	0	0	0	0	41496	0	41496	2741	53	53	84178	73411	0	0.327	1392	0.051	0.22	0.322	319882	589063	217240	303592	85894
Track_54	14	0	0	0	0	0	13832	0	13832	1432	54	54	34149	28499	0	0.15	0.355	0.052	0.14	0.095	488793	747251	223974	550205	159222
Track_55	26	1	2	0	0	0	28728	0	28728	1171	55	55	32058	29428	0	0.22	1234	0.024	0.161	0.271	393506	813670	210423	351572	157339
Track_56	10	1	2	0	0	0	11704	0	11704	1006	56	56	87488	74705	0	0.192	0.789	0.043	0.11	0.229	267936	318673	202676	277874	37992
Track_65	53	3	1	0	0	0	58520	0	58520	3272	65	65	79532	69311	0	0.27	1146	0.018	0.18	0.266	354722	692385	205921	333591	113255
Track_66	22	1	1	0	0	0	23408	0	23408	3714	66	66	82999	69607	0	0.381	1162	0.046	0.271	0.277	306299	489900	209018	316006	77260
Track_68	36	2	2	0	0	0	40432	0	40432	4420	68	68	81540	70065	0	0.459	1332	0.026	0.305	0.363	304371	545709	202933	296772	79988
Track_69	22	4	2	0	0	0	27664	0	27664	0.429	69	69	32867	27321	0	0.258	1068	0.022	0.13	0.301	318659	633575	209019	276266	107248
Track_70	28	1	2	0	0	0	30856	0	30856	1932	70	70	83074	70349	0	0.266	0.675	0.036	0.224	0.164	378927	713291	210323	369032	114509
Track_71	24	2	2	0	0	0	28728	0	28728	1269	71	71	84483	73479	0	0.362	1222	0.01	0.216	0.375	276199	387018	200343	278086	53139
Track_73	15	0	0	0	0	0	14896	0	14896	0.304	73	73	85540	71524	0	0.402	0.889	0.059	0.488	0.262	315575	470771	207538	298547	83311
Track_75	21	2	2	0	0	0	24472	1064	25536	2548	75	75	87593	82482	0	0.293	1328	0.053	0.225	0.339	325524	534739	215790	307245	83854
Track_78	29	4	2	0	0	0	35112	0	35112	2639	78	78	40795	36521	0	0.322	1303	0.025	0.207	0.336	373860	728181	200460	356375	141693
Track_79	24	0	0	0	0	0	24472	0	24472	2032	79	79	91032	86870	0	0.303	1368	0.049	0.141	0.364	322909	600362	200470	305663	105870
Track_80	21	1	1	0	0	0	22344	0	22344	0.321	80	80	37799	36453	0	0.213	0.595	0.031	0.199	0.15	556708	919854	368858	493109	164053
Track_81	11	1	1	0	0	0	11704	1064	12768	2324	81	81	89368	87096	0	0.386	1342	0.039	0.209	0.443	278036	414733	204803	238321	66361
Track_83	10	1	2	0	0	0	11704	0	11704	1765	83	83	91090	89297	0	0.388	0.917	0.171	0.253	0.281	310207	531648	200318	320728	104012
Track_84	21	3	2	0	0	0	25536	0	25536	2728	84	84	87343	79104	0	0.371	1220	0.057	0.275	0.325	273928	412392	201547	265831	64964
Track_86	37	1	1	0	0	0	39368	0	39368	1318	86	86	34511	32849	0	0.293	1202	0.028	0.171	0.309	387742	593237	234826	378131	96460
Track_88	35	3	1	0	0	0	39368	1064	40432	0.226	88	88	38337	32251	0	0.235	0.812	0.022	0.141	0.212	419844	785586	206246	405846	155681
Track_89	53	6	2	0	0	0	62776	1064	63840	2464	89	89	89392	77855	0	0.365	1300	0.017	0.282	0.328	298106	492046	202692	263893	77201
Track_92	14	1	1	0	0	0	14896	0	14896	1933	92	92	35098	33041	0	0.309	0.789	0.039	0.287	0.21	353884	497846	227134	352347	85115
Track_93	21	0	0	0	0	0	21280	0	21280	0.31	93	93	84277	77892	0	0.314	0.922	0.054	0.269	0.26	351883	551254	205110	331469	105860
Track_94	9	2	1	0	0	0	10640	0	10640	0.885	94	94	88909	79355	0	0.29	0.889	0.071	0.238	0.259	257264	355031	206520	224775	54494
Track_95	37	2	1	0	0	0	40432	0	40432	1189	95	95	37646	33838	0	0.32	1103	0.015	0.239	0.293	371021	796894	203817	341857	140728
Track_96	20	1	2	0	0	0	22344	0	22344	1521	96	96	86046	80767	0	0.351	0.902	0.026	0.226	0.278	272472	427668	200556	245956	64033
Track_97	15	0	0	0	0	0	14896	0	14896	1891	97	97	86920	81583	0	0.323	0.926	0.025	0.202	0.301	346554	576473	248201	326153	98948
Track_98	45	3	2	0	0	0	52136	0	52136	3214	98	98	88888	80589	0	0.284	1054	0.014	0.19	0.255	295835	517492	202560	270943	78097
Track_102	15	0	0	0	0	0	14896	0	14896	0.679	102	102	47580	39495	0	0.274	0.768	0.036	0.17	0.253	375749	481951	246671	375362	68147
Track_103	15	1	2	0	0	0	17024	0	17024	1843	103	103	92235	94615	0	0.334	0.973	0.083	0.228	0.273	317452	434361	202469	336076	80431
Track_104	32	1	1	0	0	0	34048	0	34048	2756	104	104	40700	37205	0	0.222	0.789	0.071	0.194	0.152	409269	683115	221264	402056	118210
Track_105	34	2	1	0	0	0	37240	0	37240	0.413	105	105	49232	39474	0	0.329	0.975	0.026	0.276	0.241	364550	729275	202270	353704	137781
Track_106	32	2	2	0	0	0	36176	0	36176	1145	106	106	92649	95483	0	0.198	0.747	0.037	0.11	0.182	318256	596620	200926	297864	86442
Track_107	53	1	1	0	0	0	56392	0	56392	3980	107	107	47674	40398	0	0.212	0.733	0.004	0.151	0.177	476549	1063130	200383	444744	201531
Track_110	39	0	0	0	0	0	40432	0	40432	2317	110	110	46720	41052	0	0.232	0.846	0.031	0.166	0.203	572687	1080173	254573	523702	194967
Track_112	17	3	1	0	0	0	20216	0	20216	2877	112	112	91642	96268	0	0.277	0.604	0.027	0.264	0.18	297681	469935	204611	281557	77376
Track_113	12	0	0	0	0	0	11704	0	11704	0.127	113	113	42539	39862	0	0.184	0.878	0.051	0.089	0.245	349411	530139	208674	337426	96270
Track_118	41	0	0	0	0	0	42560	0	42560	1296	118	118	51545	40304	0	0.23	1275	0.037	0.141	0.254	363829	651442	211707	344060	101581
Track_119	38	2	1	0	0	0	41496	0	41496	0.823	119	119	92854	97703	0	0.362	1208	0.052	0.228	0.317	316774	572514	202827	287108	104592
Track_120	25	1	2	0	0	0	27664	0	27664	2349	120	120	92886	89814	0	0.221	0.944	0.036	0.145	0.232	331205	514687	204641	332016	89092
Track_122	18	1	2	0	0	0	20216	0	20216	0.713	122	122	92946	89724	0	0.354	0.866	0.043	0.279	0.282	298224	434828	204436	298285	71984
Track_123	25	3	1	0	0	0	28728	0	28728	2328	123	123	94178	91416	0	0.344	1042	0.026	0.231	0.311	313344	508482	204483	283217	92970
Track_124	41	0	0	0	0	0	42560	0	42560	1357	124	124	95283	93205	0	0.239	1302	0.023	0.119	0.303	373898	604673	205459	365043	104805
Track_125	12	2	1	0	0	0	13832	0	13832	1725	125	125	43307	37938	0	0.207	0.623	0.013	0.163	0.155	366062	538750	242469	355118	86370
Track_127	15	2	2	0	0	0	18088	0	18088	2263	127	127	91986	91563	0	0.275	0.909	0.029	0.167	0.28	254387	317158	203274	239052	38287
Track_129	14	2	2	0	0	0	17024	0	17024	0.17	129	129	39106	37884	0	0.265	0.695	0.082	0.158	0.23	338419	479496	203902	293615	93262
Track_132	12	1	1	0	0	0	12768	0	12768	1332	132	132	41038	38790	0	0.182	0.353	0.07	0.159	0.097	383136	730966	209153	387086	143660
Track_134	18	2	1	0	0	0	20216	0	20216	2678	134	134	89971	93223	0	0.406	1407	0.067	0.33	0.36	301819	459302	204657	312919	66936
Track_135	16	1	1	0	0	0	17024	1064	18088	2471	135	135	94794	107590	0	0.407	1083	0.061	0.239	0.362	317175	422270	216423	301680	67404
Track_136	38	2	2	0	0	0	42560	0	42560	1493	136	136	93626	106123	0	0.455	1149	0.038	0.442	0.326	272114	460129	200187	259884	62695
Track_138	10	1	1	0	0	0	10640	0	10640	2769	138	138	93481	106627	0	0.339	1237	0.068	0.103	0.458	273874	311803	235730	271450	23844
Track_139	16	0	0	0	0	0	15960	0	15960	2660	139	139	94291	108827	0	0.384	1132	0.051	0.222	0.349	300658	520816	206503	288547	80515
Track_140	14	0	0	0	0	0	13832	0	13832	1837	140	140	51996	42734	0	0.165	0.301	0.027	0.16	0.065	517432	797278	288711	509412	157275
Track_146	60	0	0	0	0	0	62776	0	62776	0.841	146	146	55700	43327	0	0.165	0.55	0.005	0.124	0.13	358157	614852	205680	348096	88094
Track_148	21	2	2	0	0	0	24472	0	24472	1268	148	148	53241	43597	0	0.268	0.763	0.065	0.17	0.23	432947	739896	216639	446960	171714
Track_154	42	1	1	0	0	0	44688	1064	45752	4222	154	154	93424	99256	0	0.394	1151	0.018	0.224	0.36	313280	571349	201614	294906	90637
Track_157	14	0	0	0	0	0	13832	0	13832	1208	157	157	94915	100359	0	0.285	1149	0.081	0.173	0.309	352478	539906	205923	336690	104649
Track_159	17	0	0	0	0	0	17024	0	17024	1131	159	159	94964	103298	0	0.413	1231	0.079	0.308	0.361	274954	405196	201301	264407	59805
Track_160	29	1	1	0	0	0	30856	0	30856	1961	160	160	53497	41171	0	0.318	1013	0.059	0.163	0.31	495554	840766	204529	488903	193256
Track_161	37	1	1	0	0	0	39368	0	39368	1641	161	161	44590	40813	0	0.213	0.91	0.016	0.17	0.171	545942	1052725	205238	540892	217554
Track_164	11	0	0	0	0	0	10640	0	10640	1176	164	164	48671	41496	0	0.194	0.965	0.011	0.103	0.289	550773	835097	210436	594998	173848
Track_165	53	5	2	0	0	0	61712	0	61712	1570	165	165	50642	40293	0	0.231	0.819	0.004	0.191	0.21	333776	644051	207008	312687	103902
Track_166	31	4	2	0	0	0	37240	0	37240	4586	166	166	94055	108274	0	0.308	1026	0.043	0.221	0.257	288679	425108	200502	283710	65659
Track_168	35	1	2	0	0	0	38304	2128	40432	1595	168	168	81253	71251	0	0.413	1328	0.024	0.29	0.341	325780	614851	201165	312921	102573
Track_169	53	4	2	0	0	0	61712	2128	63840	3602	169	169	81206	68990	0	0.356	1044	0.012	0.278	0.297	336839	620586	204024	292602	114237
Track_176	27	3	2	0	0	0	31920	2128	34048	2828	176	176	94376	99293	0	0.377	0.981	0.007	0.275	0.296	321072	477401	204558	323952	74571
Track_179	38	1	1	0	0	0	40432	2128	42560	2376	179	179	54065	43565	0	0.246	1032	0.009	0.181	0.225	394359	679084	203663	424018	129226
Track_180	19	1	2	0	0	0	21280	2128	23408	1618	180	180	70690	52172	0	0.313	0.954	0.067	0.242	0.27	368971	595923	220749	366545	113428
Track_181	12	0	0	0	0	0	11704	2128	13832	0.853	181	181	70443	51758	0	0.266	0.735	0.081	0.225	0.195	453174	751208	231506	453145	137857
Track_182	23	2	1	0	0	0	25536	2128	27664	0.448	182	182	73499	55577	0	0.318	0.971	0.041	0.236	0.27	313529	488466	207452	302647	88446
Track_183	18	0	0	0	0	0	18088	2128	20216	1331	183	183	79835	63831	0	0.188	1095	0.033	0.137	0.242	359516	499014	228442	365182	71893
Track_187	23	1	1	0	0	0	24472	0	24472	0.447	187	187	88499	76670	0	0.299	1292	0.012	0.127	0.343	344096	661660	202520	314225	115755
Track_189	17	1	2	0	0	0	19152	3192	22344	2608	189	189	78645	67731	0	0.278	0.738	0.092	0.199	0.221	289172	461341	202876	268622	84427
Track_190	45	5	2	0	0	0	53200	0	53200	0.588	190	190	84080	70054	0	0.333	1185	0.039	0.22	0.309	305704	466541	201947	319477	68821
Track_191	55	3	1	0	0	0	60648	3192	63840	4025	191	191	32185	29064	0	0.321	1386	0.027	0.188	0.324	406469	930131	200306	355091	172320
Track_196	17	1	1	0	0	0	18088	3192	21280	0.25	196	196	92500	86587	0	0.25	1210	0.026	0.127	0.327	271886	440236	204267	236003	70553
Track_197	33	2	1	0	0	0	36176	3192	39368	4969	197	197	39811	35527	0	0.231	1171	0.017	0.17	0.24	386664	674219	203091	387113	125112
Track_198	29	2	1	0	0	0	31920	0	31920	3799	198	198	38173	35244	0	0.241	1055	0.024	0.176	0.231	519431	1122355	218560	535275	223261
Track_200	11	1	1	0	0	0	11704	3192	14896	1819	200	200	85274	79697	0	0.191	0.36	0.037	0.189	0.092	399268	572159	243750	409546	97679
Track_201	56	2	1	0	0	0	60648	3192	63840	4935	201	201	94494	91664	0	0.327	1119	0.044	0.265	0.252	326433	612553	205788	313891	93024
Track_204	11	1	1	0	0	0	11704	3192	14896	1017	204	204	49090	40312	0	0.227	0.922	0.031	0.149	0.26	282285	414356	200347	279555	59788
Track_205	28	1	1	0	0	0	29792	3192	32984	0.737	205	205	96611	95913	0	0.231	1136	0.009	0.138	0.25	413782	681846	232363	418890	103295
Track_206	17	2	1	0	0	0	19152	0	19152	3206	206	206	96518	97966	0	0.42	1377	0.01	0.249	0.447	385856	793510	205272	325488	166454
Track_208	11	0	0	0	0	0	10640	3192	13832	0.666	208	208	45975	38201	0	0.142	0.237	0.041	0.139	0.067	447935	804278	208043	392449	205530
Track_209	22	1	1	0	0	0	23408	0	23408	1877	209	209	93623	93419	0	0.249	0.696	0.025	0.197	0.184	270722	406117	201794	268584	55226
Track_212	53	3	2	0	0	0	60648	3192	63840	2454	212	212	51747	43145	0	0.229	0.899	0.019	0.166	0.183	410552	876321	205432	375821	157521
Track_213	30	3	1	0	0	0	34048	0	34048	1417	213	213	96812	109371	0	0.242	1299	0.038	0.164	0.263	287211	455029	200105	281234	68527
Track_214	45	6	2	0	0	0	54264	0	54264	1059	214	214	96604	99926	0	0.246	1011	0.004	0.153	0.261	349239	631555	203397	317678	114506
Track_216	14	0	0	0	0	0	13832	3192	17024	1423	216	216	92399	101199	0	0.167	0.289	0.052	0.195	0.082	327987	486025	222626	332559	86288
Track_217	18	2	2	0	0	0	21280	0	21280	2631	217	217	54413	41898	0	0.199	0.483	0.02	0.177	0.136	689615	1268824	233613	654938	313175
Track_218	21	1	1	0	0	0	22344	3192	25536	3830	218	218	95293	100932	0	0.325	0.911	0.046	0.281	0.23	351933	768994	209020	307729	139351
Track_220	16	0	0	0	0	0	15960	3192	19152	2103	220	220	60901	47491	0	0.331	1130	0.035	0.246	0.292	488199	759429	216501	487052	174907
Track_222	52	5	2	0	0	0	60648	3192	63840	5859	222	222	56476	44130	0	0.316	1041	0.012	0.195	0.291	333545	641847	205251	309402	103252
Track_223	12	1	1	0	0	0	12768	0	12768	1500	223	223	62405	51835	0	0.363	0.773	0.171	0.348	0.19	588451	837046	387223	615529	145328
Track_225	12	1	2	0	0	0	13832	3192	17024	2052	225	225	75404	59293	0	0.207	0.469	0.05	0.179	0.143	306773	563787	216971	277910	98196
Track_228	13	1	2	0	0	0	14896	0	14896	1369	228	228	70237	56405	0	0.304	0.941	0.03	0.214	0.296	460329	659159	231013	473399	133069
Track_230	29	3	2	0	0	0	35112	0	35112	2719	230	230	79282	66665	0	0.452	1041	0.045	0.407	0.326	311354	666096	205664	261651	109833
Track_232	10	2	2	0	0	0	12768	0	12768	1142	232	232	88933	87756	0	0.38	0.908	0.13	0.232	0.297	279645	413593	229029	266873	60374
Track_233	18	1	2	0	0	0	20216	0	20216	1904	233	233	92787	93552	0	0.164	0.503	0.016	0.125	0.127	388537	652199	217503	363073	111981
Track_236	11	0	0	0	0	0	10640	4256	14896	2245	236	236	61833	50206	0	0.231	0.337	0.153	0.243	0.071	506810	768293	276477	514637	145034
Track_237	23	1	1	0	0	0	24472	4256	28728	1448	237	237	66738	50718	0	0.434	1365	0.041	0.283	0.38	349192	611214	206126	327153	107268
Track_238	47	1	1	0	0	0	50008	4256	54264	2779	238	238	63944	52394	0	0.282	1157	0.027	0.209	0.247	386752	804635	203792	355122	147746
Track_239	13	2	2	0	0	0	15960	4256	20216	1573	239	239	64957	49334	0	0.307	0.848	0.056	0.259	0.232	287127	511230	203387	251621	88988
Track_240	55	2	1	0	0	0	59584	4256	63840	1795	240	240	67675	52427	0	0.328	1149	0.009	0.192	0.331	385224	837955	200507	332679	165198
Track_241	27	4	2	0	0	0	32984	4256	37240	2125	241	241	76356	59832	0	0.263	1380	0.028	0.177	0.271	318366	455423	210616	304722	64381
Track_242	13	1	2	0	0	0	14896	4256	19152	1175	242	242	76851	66716	0	0.379	1069	0.043	0.131	0.377	437468	802070	226723	403280	152498
Track_245	39	5	2	0	0	0	46816	4256	51072	3261	245	245	43968	38424	0	0.329	1175	0.031	0.18	0.324	289821	565981	201270	271362	77446
Track_246	47	1	1	0	0	0	50008	4256	54264	3051	246	246	49170	42081	0	0.264	1291	0.014	0.149	0.316	547336	1086861	238248	544347	232391
Track_247	48	6	2	0	0	0	58520	4256	62776	1739	247	247	47523	39998	0	0.295	1116	0.028	0.222	0.273	329117	620927	208278	305283	92642
Track_248	10	2	2	0	0	0	13832	4256	18088	1817	248	248	91928	90788	0	0.227	0.627	0.064	0.17	0.181	279673	339059	214838	289525	41837
Track_249	29	2	1	0	0	0	31920	5320	37240	1952	249	249	76432	63969	0	0.173	0.719	0.017	0.144	0.148	359400	600327	216718	358313	100116
Track_252	23	1	2	0	0	0	25536	5320	30856	3116	252	252	33739	31748	0	0.261	1021	0.047	0.137	0.262	403856	764157	233174	386662	127185
Track_254	24	3	1	0	0	0	27664	5320	32984	5111	254	254	87780	83994	0	0.424	1361	0.01	0.155	0.495	257267	378945	203529	252152	45334
Track_255	12	0	0	0	0	0	11704	5320	17024	1650	255	255	90369	83503	0	0.378	0.662	0.053	0.439	0.213	282535	426464	202050	273321	74141
Track_257	20	2	1	0	0	0	22344	5320	27664	4734	257	257	89618	87010	0	0.417	1318	0.051	0.17	0.441	305683	508615	211902	289526	89524
Track_259	12	0	0	0	0	0	11704	5320	17024	2143	259	259	96914	103729	0	0.297	0.895	0.063	0.156	0.282	343940	530425	209077	314824	100690
Track_260	27	0	0	0	0	0	27664	5320	32984	1824	260	260	96670	97742	0	0.201	1264	0.021	0.142	0.256	509393	1006911	205187	495349	170299
Track_262	33	3	2	0	0	0	39368	5320	44688	2552	262	262	71466	55548	0	0.301	1119	0.005	0.238	0.246	356071	710782	203514	306458	146464
Track_263	13	0	0	0	0	0	12768	6384	19152	1819	263	263	95786	99985	0	0.186	0.482	0.028	0.156	0.135	448484	718311	264054	419379	147485
Track_266	27	0	0	0	0	0	27664	6384	34048	1479	266	266	95409	95330	0	0.26	0.857	0.026	0.208	0.241	293292	558755	201080	286237	72296
Track_267	53	2	1	0	0	0	57456	6384	63840	0.611	267	267	96477	95263	0	0.276	1069	0.011	0.193	0.256	390354	727645	202621	379222	106307
Track_269	15	0	0	0	0	0	14896	6384	21280	0.517	269	269	96023	96487	0	0.301	1220	0.044	0.179	0.348	355599	623145	208646	340716	111475
Track_270	13	2	2	0	0	0	15960	7448	23408	2084	270	270	93471	103031	0	0.239	1281	0.039	0.181	0.333	325996	527512	213267	331345	86369
Track_273	10	1	2	0	0	0	11704	6384	18088	0.065	273	273	79398	62852	0	0.147	0.41	0.021	0.102	0.128	385627	580419	202414	408317	108485
Track_275	13	0	0	0	0	0	12768	7448	20216	0.378	275	275	33405	29533	0	0.43	1238	0.026	0.194	0.44	347163	568683	209440	324805	94700
Track_277	12	2	2	0	0	0	14896	6384	21280	1924	277	277	80255	71459	0	0.187	0.396	0.031	0.118	0.128	309595	484845	213398	330739	79657
Track_281	33	0	0	0	0	0	34048	7448	41496	3120	281	281	92901	90470	0	0.337	0.891	0.042	0.253	0.253	286399	494028	202118	249938	78879
Track_282	17	0	0	0	0	0	17024	6384	23408	1710	282	282	89559	89617	0	0.343	1028	0.097	0.227	0.304	326213	566689	229137	294387	95558
Track_284	19	0	0	0	0	0	19152	6384	25536	0.554	284	284	42574	37281	0	0.14	0.34	0.014	0.126	0.084	408035	831823	217792	402354	143397
Track_289	14	1	1	0	0	0	14896	8512	23408	1246	289	289	73601	55161	0	0.244	0.822	0.028	0.168	0.223	312851	514068	211752	302858	73759
Track_291	11	1	1	0	0	0	11704	8512	20216	1542	291	291	78579	65730	0	0.446	1235	0.077	0.412	0.35	277721	367890	203811	247242	53676
Track_294	12	0	0	0	0	0	11704	9576	21280	0.799	294	294	80300	66869	0	0.202	0.418	0.025	0.208	0.121	316016	452333	202928	312004	66002
Track_295	17	0	0	0	0	0	17024	9576	26600	1168	295	295	80972	72707	0	0.307	0.993	0.047	0.184	0.268	376108	575639	248660	383510	90307
Track_297	19	3	2	0	0	0	24472	9576	34048	1926	297	297	40722	38305	0	0.225	0.825	0.081	0.167	0.183	350024	674372	204069	328182	108212
Track_298	51	1	1	0	0	0	54264	9576	63840	2625	298	298	53110	43890	0	0.292	1082	0.032	0.18	0.264	364981	702789	204281	350881	120700
Track_299	26	3	2	0	0	0	30856	9576	40432	2735	299	299	58822	46898	0	0.238	0.877	0.015	0.168	0.218	300893	453256	202228	286833	74762
Track_302	14	0	0	0	0	0	13832	11704	25536	2076	302	302	41343	37191	0	0.187	0.384	0.042	0.164	0.117	426588	650907	306405	422359	94218
Track_303	38	4	1	0	0	0	43624	12768	56392	0.577	303	303	50432	42444	0	0.302	0.842	0.051	0.207	0.252	362519	649450	202404	327188	131891
Track_304	19	0	0	0	0	0	19152	11704	30856	0.954	304	304	92451	96623	0	0.298	0.987	0.073	0.213	0.256	339731	618784	206834	323749	122472
Track_309	20	0	0	0	0	0	20216	12768	32984	2255	309	309	43291	40035	0	0.337	1300	0.01	0.159	0.414	455095	807954	205677	405045	196424
Track_313	14	0	0	0	0	0	13832	11704	25536	1761	313	313	94430	103370	0	0.226	0.564	0.139	0.191	0.115	295872	423574	202897	287271	74023
Track_314	36	2	1	0	0	0	39368	10640	50008	3045	314	314	65390	52310	0	0.334	1035	0.046	0.271	0.239	372286	727910	213465	358081	120144
Track_316	18	1	1	0	0	0	19152	10640	29792	1844	316	316	69282	51436	0	0.302	1053	0.035	0.222	0.288	325754	469949	216291	316780	83090
Track_317	48	1	1	0	0	0	51072	12768	63840	1487	317	317	73890	58352	0	0.188	0.901	0.02	0.169	0.153	521183	960579	231353	487087	187863
Track_319	45	4	2	0	0	0	52136	11704	63840	1379	319	319	67599	54259	0	0.272	1040	0.04	0.168	0.27	377777	739938	214896	327230	130316
Track_321	21	1	2	0	0	0	23408	11704	35112	0.919	321	321	72769	58803	0	0.201	0.799	0.007	0.113	0.249	363848	666437	212377	314092	124859
Track_322	18	1	2	0	0	0	20216	11704	31920	1059	322	322	31724	28071	0	0.469	1189	0.095	0.396	0.365	310377	587832	200769	290700	89025
Track_323	12	0	0	0	0	0	11704	11704	23408	0.977	323	323	33797	28627	0	0.283	0.734	0.082	0.178	0.225	347544	447292	262032	346744	63839
Track_324	11	0	0	0	0	0	10640	11704	22344	0.421	324	324	77147	67071	0	0.273	0.817	0.08	0.184	0.235	343341	623631	202876	324561	116343
Track_325	42	5	1	0	0	0	48944	12768	61712	3023	325	325	38091	35067	0	0.28	1220	0.059	0.247	0.202	422244	790585	204632	384357	158569
Track_328	11	2	1	0	0	0	12768	11704	24472	1574	328	328	76299	58968	0	0.168	0.232	0.038	0.178	0.06	285529	331706	203562	295344	38851
Track_331	9	1	2	0	0	0	10640	10640	21280	0.619	331	331	88117	81103	0	0.131	0.258	0.01	0.138	0.096	326434	539992	218681	264711	112727
Track_332	9	2	1	0	0	0	10640	10640	21280	0.676	332	332	75671	62440	0	0.431	1169	0.078	0.206	0.446	263928	386045	209042	230503	62791
Track_333	34	2	2	0	0	0	38304	10640	48944	0.412	333	333	54280	41647	0	0.22	0.788	0.016	0.141	0.193	378080	607487	224566	362224	107430
Track_339	12	0	0	0	0	0	11704	14896	26600	2488	339	339	55249	45225	0	0.287	0.447	0.107	0.324	0.106	477044	641072	224247	504419	113358
Track_340	17	2	2	0	0	0	20216	14896	35112	1047	340	340	68199	54523	0	0.196	0.76	0.013	0.147	0.186	434582	652625	245881	425648	127660
Track_341	45	1	1	0	0	0	47880	14896	62776	3609	341	341	80266	67880	0	0.337	0.882	0.021	0.25	0.257	305965	552083	201890	282202	91879
Track_342	16	1	1	0	0	0	17024	14896	31920	1763	342	342	80154	68699	0	0.332	0.853	0.063	0.263	0.23	317991	592852	206823	288836	94034
Track_344	14	0	0	0	0	0	13832	14896	28728	0.88	344	344	75369	63667	0	0.12	0.3	0.018	0.116	0.077	513607	751234	324114	509010	113211
Track_345	21	0	0	0	0	0	21280	14896	36176	1586	345	345	82568	75409	0	0.301	0.87	0.03	0.3	0.219	347952	494331	223354	332150	77765
Track_346	15	2	1	0	0	0	17024	14896	31920	1960	346	346	88945	77108	0	0.277	1055	0.026	0.177	0.315	351835	503917	207434	329330	89880
Track_348	15	1	1	0	0	0	15960	13832	29792	0.45	348	348	91418	85293	0	0.403	1391	0.034	0.323	0.411	252205	361392	204588	234860	50003
Track_350	26	1	2	0	0	0	28728	14896	43624	1383	350	350	39564	36144	0	0.259	1097	0.043	0.213	0.217	556712	850240	239806	599040	200411
Track_353	42	5	1	0	0	0	48944	14896	63840	2716	353	353	85235	78859	0	0.303	1209	0.062	0.224	0.278	287413	496572	203243	265688	69320
Track_357	16	1	2	0	0	0	18088	13832	31920	1082	357	357	38486	35880	0	0.186	1070	0.01	0.091	0.271	505688	1021485	209337	504236	178578
Track_358	11	1	1	0	0	0	11704	15960	27664	0.708	358	358	79994	64160	0	0.355	1272	0.038	0.262	0.365	325830	603634	203463	271220	124079
Track_360	13	1	1	0	0	0	13832	15960	29792	1814	360	360	88772	78836	0	0.33	1063	0.052	0.259	0.272	254524	380939	211126	243777	49282
Track_362	23	0	0	0	0	0	23408	15960	39368	0.331	362	362	91010	89498	0	0.475	1226	0.069	0.446	0.398	287020	470420	203105	273971	69769
Track_363	13	0	0	0	0	0	12768	15960	28728	2039	363	363	91325	90364	0	0.254	0.848	0.038	0.164	0.24	353848	507200	225199	346616	68762
Track_366	14	2	2	0	0	0	17024	15960	32984	3600	366	366	96487	108663	0	0.299	0.939	0.038	0.21	0.26	284963	403281	216588	279426	56569
Track_367	14	0	0	0	0	0	13832	17024	30856	1274	367	367	96127	102917	0	0.37	1053	0.052	0.222	0.333	350399	683204	219024	324967	129914
Track_370	18	2	1	0	0	0	20216	17024	37240	2742	370	370	85759	73291	0	0.324	1390	0.066	0.176	0.381	296377	487355	205425	261520	94576
Track_371	26	1	1	0	0	0	27664	17024	44688	0.888	371	371	91158	88320	0	0.227	0.726	0.022	0.122	0.207	315292	480745	201475	331668	74615
Track_374	15	1	1	0	0	0	15960	17024	32984	2035	374	374	96087	101118	0	0.301	0.789	0.012	0.283	0.205	292900	397593	201971	303411	67687
Track_375	20	1	2	0	0	0	22344	17024	39368	0.834	375	375	90047	92204	0	0.335	1399	0.052	0.202	0.358	352635	614926	204461	354172	106482
Track_376	11	0	0	0	0	0	10640	17024	27664	0.544	376	376	92600	93958	0	0.356	0.917	0.048	0.21	0.303	295123	338774	229160	298779	35781
Track_378	16	2	2	0	0	0	19152	18088	37240	2919	378	378	84780	74154	0	0.332	0.878	0.012	0.207	0.276	282689	434043	203257	279886	65670
Track_379	15	1	2	0	0	0	17024	18088	35112	3089	379	379	90664	90020	0	0.489	1288	0.078	0.495	0.38	284649	409069	207776	258036	67854
Track_383	18	0	0	0	0	0	18088	18088	36176	3047	383	383	68958	51338	0	0.291	0.837	0.07	0.163	0.246	331472	522411	201301	341870	90097
Track_384	14	0	0	0	0	0	13832	18088	31920	2339	384	384	57643	44885	0	0.48	1249	0.171	0.346	0.37	341246	538283	213498	327081	92280
Track_387	26	1	1	0	0	0	27664	18088	45752	1390	387	387	79531	67091	0	0.431	1359	0.03	0.304	0.392	328423	606751	206212	304471	100838
Track_389	17	0	0	0	0	0	17024	18088	35112	2611	389	389	77157	65962	0	0.399	1124	0.02	0.364	0.311	347057	454588	246172	358601	54868
Track_390	32	1	2	0	0	0	35112	19152	54264	2922	390	390	71669	53062	0	0.36	1039	0.045	0.299	0.28	356324	610310	221669	338624	93620
Track_392	21	1	2	0	0	0	23408	19152	42560	1505	392	392	78475	65781	0	0.338	1152	0.04	0.25	0.316	315795	607929	200574	292418	117418
Track_396	12	0	0	0	0	0	11704	19152	30856	0.738	396	396	36726	32732	0	0.117	0.274	0.038	0.086	0.068	321698	468900	238868	303826	64501
Track_397	11	0	0	0	0	0	10640	19152	29792	1094	397	397	29917	28071	0	0.116	0.215	0.012	0.13	0.066	334368	572592	205923	310936	109588
Track_398	37	3	2	0	0	0	42560	19152	61712	1564	398	398	89285	77885	0	0.301	1283	0.023	0.238	0.264	318092	604148	200772	285079	102599
Track_403	19	0	0	0	0	0	19152	20216	39368	0.558	403	403	89313	80710	0	0.369	1114	0.049	0.229	0.307	328030	606599	201203	305280	104590
Track_404	32	1	1	0	0	0	34048	20216	54264	1508	404	404	94604	92084	0	0.204	0.71	0.015	0.143	0.18	400719	687693	232747	384710	114376
Track_406	16	0	0	0	0	0	15960	20216	36176	1360	406	406	92258	96733	0	0.342	0.995	0.033	0.25	0.302	335098	631097	224346	294025	102664
Track_413	38	0	0	0	0	0	39368	20216	59584	2258	413	413	53128	45162	0	0.267	1196	0.022	0.133	0.322	403215	926281	212596	363769	171339
Track_414	10	1	2	0	0	0	11704	20216	31920	0.914	414	414	62596	52110	0	0.256	0.769	0.033	0.122	0.26	316650	463870	201270	332012	98776
Track_415	18	1	1	0	0	0	19152	20216	39368	1821	415	415	79750	64281	0	0.248	0.893	0.02	0.187	0.197	308359	461342	211104	318722	75605
Track_416	31	4	2	0	0	0	39368	21280	60648	2638	416	416	77871	67855	0	0.295	0.998	0.032	0.183	0.255	345989	515544	204194	343047	88548
Track_419	37	3	1	0	0	0	41496	21280	62776	3904	419	419	90176	93346	0	0.239	1188	0.026	0.218	0.208	342655	599491	202532	314791	97563
Track_424	37	2	2	0	0	0	42560	21280	63840	1822	424	424	44729	39577	0	0.274	1115	0.035	0.18	0.266	318328	592784	213705	302328	75904
Track_427	16	0	0	0	0	0	15960	22344	38304	3586	427	427	84720	75245	0	0.393	1395	0.046	0.157	0.447	284658	387189	216360	267206	51260
Track_428	10	1	2	0	0	0	11704	22344	34048	1700	428	428	46356	38635	0	0.187	0.515	0.039	0.173	0.134	356680	501304	233747	388580	101841
Track_429	27	0	0	0	0	0	27664	22344	50008	3371	429	429	91604	90161	0	0.293	1072	0.037	0.229	0.233	345540	676494	205484	295827	126204
Track_432	31	2	2	0	0	0	36176	22344	58520	1876	432	432	73903	56486	0	0.254	0.931	0.024	0.177	0.251	367192	586406	201812	352722	105105
Track_433	40	0	0	0	0	0	41496	22344	63840	1748	433	433	76827	63947	0	0.325	1172	0.007	0.208	0.312	368755	802433	208455	365783	119337
Track_436	11	0	0	0	0	0	10640	23408	34048	0.856	436	436	52903	43583	0	0.296	0.83	0.05	0.17	0.29	391940	613449	202141	400968	133354
Track_437	35	1	1	0	0	0	37240	23408	60648	1665	437	437	72867	54069	0	0.231	0.886	0.01	0.123	0.25	371631	641351	206294	355762	116321
Track_438	13	1	1	0	0	0	13832	23408	37240	1298	438	438	92821	99573	0	0.266	1158	0.018	0.155	0.305	313770	513241	201230	307264	92437
Track_441	20	1	1	0	0	0	21280	23408	44688	2350	441	441	84371	77708	0	0.348	0.948	0.058	0.321	0.234	318312	490878	208728	310112	76057
Track_442	32	5	2	0	0	0	40432	23408	63840	1991	442	442	36562	30339	0	0.279	1345	0.034	0.17	0.286	307697	494043	210206	290877	70727
Track_443	20	2	1	0	0	0	22344	23408	45752	1528	443	443	43742	37611	0	0.296	1091	0.025	0.179	0.314	292751	459931	200145	277270	73685
Track_446	13	1	1	0	0	0	13832	24472	38304	0.606	446	446	74642	57594	0	0.281	0.891	0.047	0.204	0.239	399818	762930	237584	352709	166074
Track_448	12	2	1	0	0	0	13832	24472	38304	2669	448	448	88025	76341	0	0.573	1288	0.035	0.443	0.445	270818	363648	205023	275677	46734
Track_450	10	1	2	0	0	0	11704	24472	36176	0.085	450	450	86922	74100	0	0.227	1057	0.021	0.1	0.322	288431	385449	213898	287816	53786
Track_455	10	2	2	0	0	0	12768	25536	38304	0.256	455	455	87493	83500	0	0.156	0.322	0.019	0.113	0.117	286017	373325	209330	287401	54779
Track_457	27	0	0	0	0	0	27664	25536	53200	3185	457	457	96278	95597	0	0.468	1377	0.04	0.395	0.365	290847	501305	205397	279982	62448
Track_458	11	0	0	0	0	0	10640	25536	36176	2182	458	458	93657	98191	0	0.363	1038	0.111	0.245	0.297	293413	544791	205786	271399	86490
Track_461	10	1	2	0	0	0	11704	25536	37240	1518	461	461	50941	43747	0	0.155	0.201	0.122	0.155	0.03	337203	462238	207974	341047	95076
Track_464	13	0	0	0	0	0	12768	25536	38304	1549	464	464	97361	104567	0	0.186	0.42	0.059	0.141	0.125	283083	431069	213267	257591	61722
Track_466	21	2	1	0	0	0	23408	25536	48944	0.923	466	466	65637	50806	0	0.484	1144	0.091	0.27	0.38	308374	473775	205270	303421	71735
Track_467	37	0	0	0	0	0	38304	25536	63840	0.52	467	467	68619	51420	0	0.314	1170	0.024	0.243	0.271	321665	555827	209370	282011	100293
Track_468	36	1	1	0	0	0	38304	25536	63840	1226	468	468	75048	62191	0	0.272	0.943	0.037	0.168	0.252	321164	513150	202446	313628	73593
Track_470	17	1	1	0	0	0	18088	25536	43624	3058	470	470	78947	65146	0	0.258	0.734	0.052	0.199	0.214	347041	673109	210817	318709	118463
Track_472	12	0	0	0	0	0	11704	25536	37240	1817	472	472	87861	81094	0	0.295	0.821	0.029	0.202	0.268	298176	515650	214279	276331	89073
Track_473	27	2	1	0	0	0	29792	26600	56392	1730	473	473	68962	55283	0	0.303	1010	0.006	0.227	0.272	349046	572160	202360	346869	93045
Track_476	11	1	2	0	0	0	12768	26600	39368	2215	476	476	82739	69977	0	0.482	1214	0.098	0.35	0.4	283018	456653	224983	263833	66758
Track_479	15	1	2	0	0	0	17024	26600	43624	2643	479	479	92586	91090	0	0.449	1392	0.039	0.295	0.459	273334	357392	210333	270330	48315
Track_480	10	2	2	0	0	0	13832	26600	40432	1576	480	480	96753	106467	0	0.364	1122	0.016	0.14	0.411	278461	368325	222447	279053	41527
Track_483	18	0	0	0	0	0	18088	26600	44688	3946	483	483	59697	47813	0	0.305	0.829	0.08	0.256	0.198	468278	855042	204698	478811	162497
Track_484	16	1	1	0	0	0	17024	26600	43624	2707	484	484	60854	49229	0	0.247	0.593	0.048	0.168	0.166	398019	576338	267346	403226	84813
Track_488	29	0	0	0	0	0	29792	27664	57456	1579	488	488	79849	64803	0	0.323	1180	0.042	0.165	0.324	357270	763155	201812	333388	122476
Track_493	15	2	2	0	0	0	18088	28728	46816	0.85	493	493	94362	109152	0	0.281	0.701	0.027	0.218	0.2	264911	441582	202791	249141	63912
Track_498	27	3	2	0	0	0	32984	28728	61712	3726	498	498	72936	55515	0	0.351	1193	0.013	0.278	0.298	277510	466658	201511	265676	63459
Track_499	30	1	1	0	0	0	31920	29792	61712	1191	499	499	65299	53143	0	0.206	0.684	0.021	0.175	0.151	420245	750330	225942	415109	127004
Track_501	30	2	2	0	0	0	34048	29792	63840	4082	501	501	77951	64513	0	0.452	1399	0.037	0.463	0.381	294486	521263	205460	278993	79579
Track_505	25	2	2	0	0	0	28728	29792	58520	2797	505	505	90447	86752	0	0.228	1237	0.031	0.19	0.241	294141	448502	209400	283728	58710
Track_506	25	2	2	0	0	0	29792	29792	59584	3220	506	506	85465	73042	0	0.374	1192	0.048	0.187	0.384	280111	439803	201087	261419	61907
Track_507	17	2	2	0	0	0	20216	29792	50008	2146	507	507	88504	86251	0	0.426	1334	0.031	0.255	0.437	255773	424658	200485	233294	54523
Track_509	26	0	0	0	0	0	26600	30856	57456	5172	509	509	71392	55285	0	0.393	1360	0.037	0.264	0.34	344501	603281	206310	325777	114280
Track_513	24	2	1	0	0	0	26600	30856	57456	3141	513	513	83856	69975	0	0.483	1402	0.028	0.3	0.426	268989	459260	204970	246826	65105
Track_514	11	0	0	0	0	0	10640	30856	41496	1446	514	514	34293	29539	0	0.23	0.719	0.019	0.173	0.222	281234	427982	211399	253655	59965
Track_515	25	3	1	0	0	0	28728	30856	59584	3210	515	515	86745	78614	0	0.219	0.746	0.061	0.172	0.16	299988	442442	224336	295841	52729
Track_518	32	0	0	0	0	0	32984	30856	63840	2649	518	518	37183	35991	0	0.25	1009	0.008	0.187	0.234	324335	638372	203630	321546	102469
Track_520	31	1	1	0	0	0	32984	30856	63840	0.861	520	520	53384	41144	0	0.229	0.787	0.025	0.185	0.209	457497	653206	225503	460773	137534
Track_521	14	0	0	0	0	0	13832	30856	44688	0.715	521	521	96881	97560	0	0.264	0.785	0.04	0.162	0.239	385808	606313	221801	405892	121502
Track_522	25	4	2	0	0	0	32984	30856	63840	3145	522	522	95683	99575	0	0.295	1172	0.037	0.231	0.264	325347	426502	208255	319995	63200
Track_525	17	1	1	0	0	0	18088	31920	50008	1524	525	525	35940	30765	0	0.168	0.489	0.017	0.119	0.148	339339	552417	221802	315285	99396
Track_526	12	0	0	0	0	0	11704	31920	43624	1280	526	526	87384	81555	0	0.204	0.43	0.039	0.201	0.128	292052	344316	216904	318210	41261
Track_530	29	1	2	0	0	0	31920	31920	63840	3092	530	530	94149	92521	0	0.334	0.93	0.044	0.236	0.281	291909	457960	204656	283916	56699
Track_531	29	2	1	0	0	0	31920	31920	63840	2878	531	531	91273	88496	0	0.307	1008	0.064	0.245	0.262	332260	556423	203054	303773	93696
Track_533	27	3	1	0	0	0	30856	31920	62776	3167	533	533	96155	100912	0	0.365	1224	0.026	0.273	0.353	299087	469082	201274	281888	76180
Track_535	14	0	0	0	0	0	13832	31920	45752	1887	535	535	73920	59435	0	0.305	0.808	0.099	0.222	0.244	341574	634493	219602	323808	119541
Track_536	29	0	0	0	0	0	29792	31920	61712	1218	536	536	74527	59938	0	0.234	1008	0.022	0.176	0.241	373052	622538	209579	370473	106747
Track_537	29	1	2	0	0	0	31920	31920	63840	3661	537	537	78409	65513	0	0.404	1131	0.028	0.303	0.345	303354	511026	209502	290341	80421
Track_538	13	0	0	0	0	0	12768	31920	44688	2105	538	538	83589	75971	0	0.483	1224	0.153	0.349	0.356	270272	407793	200555	249726	61558
Track_540	21	1	1	0	0	0	22344	32984	55328	1258	540	540	96226	97845	0	0.337	1311	0.037	0.231	0.378	325328	646769	208414	285617	110459
Track_541	20	1	1	0	0	0	21280	34048	55328	1657	541	541	93961	100128	0	0.205	0.969	0.036	0.152	0.229	327634	547947	201867	300363	96059
Track_542	11	0	0	0	0	0	10640	34048	44688	1542	542	542	93515	90225	0	0.503	1144	0.101	0.637	0.379	268108	514284	204992	229441	83894
Track_543	21	1	2	0	0	0	23408	34048	57456	0.711	543	543	46202	41148	0	0.302	1403	0.067	0.196	0.314	382148	558477	204939	372999	90711
Track_544	10	1	1	0	0	0	10640	32984	43624	1794	544	544	96195	107133	0	0.288	0.882	0.068	0.224	0.234	338283	532004	237495	347990	90042
Track_546	27	0	0	0	0	0	27664	34048	61712	3616	546	546	46270	38982	0	0.3	1301	0.036	0.184	0.331	388104	674669	207256	370110	133967
Track_547	28	1	2	0	0	0	30856	32984	63840	1360	547	547	95851	109196	0	0.27	1105	0.078	0.191	0.28	311487	546791	206321	311881	74762
Track_548	10	1	2	0	0	0	11704	32984	44688	0.612	548	548	66644	53168	0	0.255	0.48	0.1	0.236	0.127	285981	458158	220488	262911	73306
Track_549	28	0	0	0	0	0	28728	32984	61712	5405	549	549	71720	52902	0	0.272	0.956	0.04	0.192	0.248	413359	766168	200525	400591	143072
Track_550	19	1	2	0	0	0	21280	34048	55328	1309	550	550	68650	54925	0	0.372	1163	0.025	0.315	0.3	296219	419889	220492	288147	60519
Track_551	27	2	1	0	0	0	29792	34048	63840	2589	551	551	80591	68326	0	0.285	1225	0.008	0.136	0.342	311522	676773	201570	271355	132111
Track_554	14	2	2	0	0	0	17024	36176	53200	0.687	554	554	96713	103012	0	0.393	0.921	0.043	0.241	0.307	350123	859354	208060	262645	181321
Track_555	15	1	1	0	0	0	15960	35112	51072	2711	555	555	95288	102498	0	0.309	1131	0.11	0.226	0.281	308673	493874	203449	309018	86667
Track_558	19	2	2	0	0	0	23408	35112	58520	1405	558	558	67894	53198	0	0.276	0.994	0.032	0.146	0.288	288156	647492	202356	263394	100493
Track_559	22	2	2	0	0	0	25536	35112	60648	2008	559	559	76566	60009	0	0.22	0.646	0.077	0.143	0.177	313703	472271	213858	293095	74622
Track_560	27	1	1	0	0	0	28728	35112	63840	1961	560	560	75030	58741	0	0.309	1317	0.033	0.186	0.322	378840	629273	202502	340086	123894
Track_562	24	2	2	0	0	0	27664	35112	62776	2285	562	562	82796	75326	0	0.213	0.6	0.009	0.155	0.151	315221	452168	202664	318232	72093
Track_563	28	0	0	0	0	0	28728	35112	63840	0.763	563	563	78721	69362	0	0.342	0.837	0.035	0.274	0.265	326326	533470	204014	311582	90688
Track_567	24	1	2	0	0	0	26600	35112	61712	2240	567	567	84695	76411	0	0.226	0.587	0.044	0.166	0.148	344168	537071	209157	332326	82912
Track_569	13	2	1	0	0	0	14896	35112	50008	1341	569	569	29606	27227	0	0.169	0.421	0.012	0.185	0.114	308581	425126	212672	300558	67585
Track_572	12	1	2	0	0	0	13832	35112	48944	0.679	572	572	89703	88428	0	0.305	0.912	0.032	0.186	0.274	285345	455506	206561	266332	72483
Track_576	13	1	2	0	0	0	14896	37240	52136	1482	576	576	33631	31637	0	0.204	0.352	0.074	0.222	0.08	332826	487048	201118	293049	105636
Track_577	19	3	1	0	0	0	22344	37240	59584	3496	577	577	34234	32989	0	0.281	0.779	0.025	0.186	0.227	281030	447232	206585	269250	67828
Track_579	25	1	1	0	0	0	26600	37240	63840	1903	579	579	93217	98214	0	0.281	1270	0.038	0.156	0.319	422979	732611	216939	382466	156213
Track_581	18	2	1	0	0	0	20216	37240	57456	0.293	581	581	92364	102267	0	0.175	0.522	0.037	0.138	0.127	300101	478946	219295	291495	70393
Track_582	24	0	0	0	0	0	24472	37240	61712	2059	582	582	93643	105815	0	0.486	1318	0.079	0.349	0.364	299207	463784	200683	285016	75447
Track_584	17	0	0	0	0	0	17024	38304	55328	1543	584	584	86267	81393	0	0.417	1358	0.022	0.272	0.453	304253	480487	216607	293504	68902
Track_586	17	2	2	0	0	0	20216	38304	58520	1341	586	586	95771	94419	0	0.192	0.488	0.013	0.214	0.143	253798	397293	201363	234746	50133
Track_588	13	0	0	0	0	0	12768	38304	51072	1082	588	588	96733	97176	0	0.316	1276	0.057	0.093	0.403	385355	699692	206184	410814	159907
Track_589	19	0	0	0	0	0	19152	38304	57456	0.46	589	589	35743	33370	0	0.217	0.965	0.023	0.169	0.208	341235	526630	206863	339020	83130
Track_590	16	2	1	0	0	0	18088	38304	56392	3047	590	590	91217	89645	0	0.34	0.913	0.013	0.207	0.286	275764	413067	202767	247117	68426
Track_591	12	2	2	0	0	0	15960	38304	54264	2715	591	591	48192	39456	0	0.341	1326	0.072	0.24	0.356	282978	473053	209129	254795	77689
Track_593	23	2	1	0	0	0	25536	38304	63840	3563	593	593	55961	44832	0	0.314	0.835	0.029	0.272	0.211	378486	642458	208248	348888	125179
Track_595	18	3	2	0	0	0	23408	38304	61712	1823	595	595	54104	41523	0	0.205	0.49	0.058	0.138	0.132	326431	432251	220210	332898	61291
Track_596	15	2	1	0	0	0	17024	38304	55328	5163	596	596	55115	46142	0	0.326	0.884	0.108	0.227	0.26	471757	780390	290903	419400	135451
Track_597	17	1	2	0	0	0	19152	39368	58520	3787	597	597	43672	40070	0	0.306	1134	0.055	0.231	0.294	326053	540381	209879	295605	102780
Track_599	12	0	0	0	0	0	11704	39368	51072	0.634	599	599	42347	39612	0	0.307	0.806	0.095	0.249	0.203	418930	836635	203413	402996	180318
Track_600	14	0	0	0	0	0	13832	39368	53200	0.419	600	600	54236	46219	0	0.193	0.49	0.088	0.141	0.116	425860	682439	211602	440166	134117
Track_601	14	0	0	0	0	0	13832	39368	53200	0.335	601	601	50243	42257	0	0.228	0.542	0.061	0.23	0.156	484980	786090	251411	506650	153764
Track_606	10	1	1	0	0	0	10640	39368	50008	0.873	606	606	31113	28330	0	0.449	1379	0.079	0.199	0.452	247451	415242	200908	243480	60332
Track_609	22	2	1	0	0	0	24472	39368	63840	1464	609	609	39276	36704	0	0.277	1020	0.01	0.173	0.28	320136	567719	208406	300576	105348
Track_615	12	2	1	0	0	0	13832	40432	54264	2506	615	615	92568	91974	0	0.402	1060	0.006	0.351	0.307	259343	374849	210381	254886	50198
Track_616	21	1	2	0	0	0	23408	40432	63840	0.577	616	616	92799	93238	0	0.34	1279	0.027	0.248	0.323	297276	469839	203829	295515	77408
Track_620	18	0	0	0	0	0	18088	40432	58520	3023	620	620	71630	57195	0	0.244	0.97	0.046	0.172	0.22	356030	596717	208401	352581	111048
Track_624	12	0	0	0	0	0	11704	41496	53200	2314	624	624	91746	96814	0	0.214	0.901	0.023	0.144	0.249	305672	411042	229316	314615	60864
Track_626	18	0	0	0	0	0	18088	41496	59584	0.561	626	626	95367	92895	0	0.159	0.347	0.032	0.147	0.097	410147	592615	235782	423285	88630
Track_628	20	0	0	0	0	0	20216	41496	61712	4195	628	628	58497	45074	0	0.224	0.719	0.042	0.228	0.152	409395	641609	209893	405930	132598
Track_631	11	0	0	0	0	0	10640	44688	55328	1274	631	631	75008	61322	0	0.199	0.526	0.055	0.184	0.138	292243	352634	221853	263440	51906
Track_632	21	0	0	0	0	0	21280	42560	63840	3481	632	632	83510	70716	0	0.279	1172	0.047	0.132	0.333	308680	535108	208026	279106	91940
Track_634	20	0	0	0	0	0	20216	43624	63840	1818	634	634	78147	68470	0	0.258	0.965	0.038	0.149	0.269	353026	563559	220398	353107	89448
Track_636	9	2	2	0	0	0	11704	44688	56392	0.944	636	636	87635	84176	0	0.175	0.427	0.041	0.127	0.151	246373	400828	204008	225196	57502
Track_637	18	1	1	0	0	0	19152	42560	61712	0.259	637	637	38152	31110	0	0.286	1151	0.03	0.171	0.303	342350	492602	232996	354273	62060
Track_638	17	3	1	0	0	0	20216	43624	63840	2712	638	638	36240	34016	0	0.262	0.906	0.015	0.234	0.222	308513	485489	208416	298989	74633
Track_640	10	1	1	0	0	0	10640	43624	54264	1224	640	640	89728	91008	0	0.313	1013	0.109	0.271	0.275	264003	394133	206548	261286	53641
Track_642	20	0	0	0	0	0	20216	43624	63840	1154	642	642	92686	90137	0	0.428	0.994	0.007	0.316	0.304	294180	413395	204540	300217	60593
Track_643	15	4	2	0	0	0	20216	43624	63840	1618	643	643	49192	40519	0	0.516	1152	0.029	0.506	0.387	331211	550153	201439	283008	106205
Track_644	14	1	1	0	0	0	14896	44688	59584	0.972	644	644	91758	98489	0	0.338	1002	0.129	0.198	0.3	279271	406486	202934	269259	69928
Track_647	16	2	2	0	0	0	19152	44688	63840	0.331	647	647	69526	51634	0	0.394	1021	0.043	0.307	0.306	303577	476429	208885	262705	83193
Track_648	20	1	1	0	0	0	21280	42560	63840	1293	648	648	72682	58021	0	0.225	0.625	0.015	0.173	0.174	415443	668782	220997	412736	118076
Track_656	17	1	1	0	0	0	18088	45752	63840	2882	656	656	73122	56823	0	0.216	0.615	0.033	0.22	0.134	413527	581048	202192	407703	93186
Track_657	16	1	1	0	0	0	17024	45752	62776	1522	657	657	83914	72596	0	0.305	1294	0.014	0.133	0.357	299537	479742	206468	262851	85802
Track_660	18	0	0	0	0	0	18088	45752	63840	3455	660	660	95176	109262	0	0.198	0.314	0.083	0.203	0.067	300424	406796	222333	294104	54199
Track_663	17	1	1	0	0	0	18088	45752	63840	2618	663	663	94472	101052	0	0.272	1357	0.062	0.178	0.316	353291	533152	217156	360566	78247
Track_664	18	0	0	0	0	0	18088	45752	63840	1422	664	664	47819	41347	0	0.146	0.311	0.014	0.123	0.092	575605	812140	374432	583908	139450
Track_665	16	1	1	0	0	0	17024	46816	63840	2551	665	665	78907	68255	0	0.379	1052	0.048	0.24	0.337	319815	526742	214037	292153	90816
Track_667	17	0	0	0	0	0	17024	46816	63840	0.493	667	667	80918	73007	0	0.172	0.657	0.015	0.166	0.145	384191	636254	253440	346844	111428
Track_668	16	0	0	0	0	0	15960	46816	62776	1601	668	668	84809	70704	0	0.424	1216	0.037	0.344	0.42	265593	452543	203878	255508	67512
Track_669	15	0	0	0	0	0	14896	46816	61712	0.237	669	669	89197	79853	0	0.41	1326	0.082	0.367	0.34	278272	419621	208413	268207	65261
Track_671	13	2	2	0	0	0	17024	46816	63840	2423	671	671	89678	80374	0	0.497	0.987	0.023	0.545	0.347	251528	323734	214712	226564	36044
Track_672	14	2	1	0	0	0	15960	46816	62776	1465	672	672	96211	96359	0	0.429	1397	0.053	0.272	0.427	299950	678941	206587	294052	114520
Track_674	14	0	0	0	0	0	13832	46816	60648	1364	674	674	95648	99648	0	0.308	1191	0.063	0.173	0.337	272997	421022	201900	260492	67990
Track_677	16	1	1	0	0	0	17024	46816	63840	1543	677	677	64840	51209	0	0.264	0.97	0.021	0.153	0.282	342092	524870	208362	306889	99066
Track_681	15	1	1	0	0	0	15960	47880	63840	0.716	681	681	70705	55049	0	0.15	0.464	0.036	0.112	0.131	317199	510483	205577	297109	98817
Track_685	15	0	0	0	0	0	14896	48944	63840	1309	685	685	92150	96890	0	0.347	1125	0.108	0.193	0.352	367156	602402	210693	332756	111981
Track_686	14	1	1	0	0	0	14896	48944	63840	1467	686	686	40875	38237	0	0.208	0.536	0.024	0.145	0.169	395177	790672	250634	397787	139547
Track_689	15	0	0	0	0	0	14896	48944	63840	1464	689	689	93779	90184	0	0.33	1012	0.071	0.2	0.32	321267	513555	202330	301944	79663
Track_691	15	0	0	0	0	0	14896	48944	63840	1658	691	691	53798	41932	0	0.3	0.892	0.09	0.232	0.247	355834	664483	209960	328120	102492
Track_692	15	0	0	0	0	0	14896	48944	63840	0.702	692	692	92360	100890	0	0.224	0.657	0.073	0.187	0.176	422677	745949	213647	402287	171762
Track_693	13	0	0	0	0	0	12768	48944	61712	2140	693	693	95527	102843	0	0.26	0.859	0.064	0.158	0.252	315787	516333	203973	269587	104950
Track_698	12	1	2	0	0	0	13832	48944	62776	0.648	698	698	84337	75583	0	0.276	0.943	0.118	0.212	0.229	300723	465245	202990	284488	87081
Track_700	13	2	1	0	0	0	14896	48944	63840	0.877	700	700	32544	29159	0	0.327	1312	0.081	0.142	0.449	398505	782566	251511	373879	137295
Track_701	14	1	1	0	0	0	14896	48944	63840	2269	701	701	34259	31153	0	0.29	1084	0.033	0.128	0.335	284665	403637	214354	289481	59643
Track_702	14	0	0	0	0	0	13832	50008	63840	2269	702	702	71337	55033	0	0.415	1269	0.054	0.218	0.378	269677	358746	208946	268062	51429
Track_707	9	2	2	0	0	0	11704	50008	61712	1894	707	707	88348	82596	0	0.271	0.447	0.111	0.249	0.106	254841	309777	204846	252210	30617
Track_708	14	0	0	0	0	0	13832	50008	63840	1850	708	708	49112	39784	0	0.376	1301	0.017	0.218	0.431	279518	420774	211910	262787	54434
Track_711	11	2	1	0	0	0	12768	51072	63840	2529	711	711	77357	65392	0	0.271	1349	0.077	0.128	0.397	315709	546660	214147	287402	98183
Track_714	12	1	1	0	0	0	12768	51072	63840	0.882	714	714	89067	78901	0	0.427	1157	0.017	0.273	0.389	320847	447613	245601	323393	71043
Track_716	11	1	2	0	0	0	12768	51072	63840	0.313	716	716	42924	36996	0	0.289	1103	0.065	0.22	0.297	289339	340335	255957	281548	28780
Track_717	10	2	2	0	0	0	12768	51072	63840	2310	717	717	37992	33717	0	0.309	0.854	0.05	0.254	0.264	347924	462754	241171	338470	82880
Track_718	12	1	1	0	0	0	12768	51072	63840	1167	718	718	92702	95201	0	0.158	0.368	0.042	0.137	0.114	307979	608317	227897	275650	100262
Track_720	12	1	1	0	0	0	12768	51072	63840	0.834	720	720	96561	107331	0	0.415	1204	0.013	0.241	0.409	341889	484304	210622	375703	91080
Track_723	13	0	0	0	0	0	12768	51072	63840	1490	723	723	66978	53618	0	0.179	0.33	0.027	0.18	0.099	313405	528736	204260	284720	94754
Track_724	12	0	0	0	0	0	11704	51072	62776	1256	724	724	70244	51852	0	0.18	0.353	0.033	0.179	0.099	336230	448164	227800	352431	71992
Track_728	11	1	1	0	0	0	11704	52136	63840	1714	728	728	90275	89087	0	0.466	1373	0.061	0.274	0.449	269160	410371	201983	249901	55027
Track_729	10	2	1	0	0	0	11704	52136	63840	0.532	729	729	38555	35610	0	0.297	0.678	0.054	0.212	0.217	259059	386320	209488	244844	52731
Track_730	10	1	1	0	0	0	10640	52136	62776	0.487	730	730	91062	90339	0	0.17	0.483	0.029	0.101	0.151	346903	521410	211731	377082	88091
Track_732	12	0	0	0	0	0	11704	52136	63840	0.322	732	732	46858	39396	0	0.242	0.613	0.02	0.152	0.219	294228	391325	220557	277802	51087
Track_736	10	1	1	0	0	0	10640	53200	63840	0.955	736	736	65874	51212	0	0.546	1395	0.045	0.319	0.527	325559	443498	211838	374059	84904
Track_737	9	1	2	0	0	0	10640	53200	63840	0.274	737	737	79296	69963	0	0.176	0.446	0.012	0.171	0.145	298634	613359	203431	237118	125273

## Sheet: Control animal 1
																Mean speed										Average
Track_0	12	0	0	0	0	0	11704	0	11704	0.704	0	0	64951	53791	0	0.3	0.926	0.037	0.189	0.271	478418	837248	279597	485174	160737	0.284151
Track_5	12	0	0	0	0	0	11704	0	11704	0.416	5	5	64666	54590	0	0.266	0.76	0.056	0.259	0.206	416168	519389	253823	413716	72297
Track_7	11	1	1	0	0	0	11704	0	11704	0.856	7	7	63848	55616	0	0.187	0.418	0.029	0.156	0.152	324026	608839	227616	282434	104605
Track_8	39	3	2	0	0	0	45752	0	45752	4169	8	8	84622	9075	0	0.349	1244	0.03	0.263	0.29	366975	661380	209049	343488	107896
Track_9	43	1	1	0	0	0	45752	0	45752	0.95	9	9	65449	53277	0	0.22	0.77	0.015	0.163	0.195	520255	945630	240222	501388	172828
Track_11	12	0	0	0	0	0	11704	0	11704	0.392	11	11	83180	11846	0	0.399	0.84	0.069	0.249	0.28	408738	821872	208788	383925	147299
Track_12	19	0	0	0	0	0	19152	0	19152	1156	12	12	65665	53016	0	0.181	0.505	0.017	0.157	0.144	433770	905484	204779	357073	193688
Track_13	42	2	1	0	0	0	45752	0	45752	2506	13	13	84641	11964	0	0.247	0.933	0.047	0.201	0.159	349656	617106	208100	324441	107472
Track_15	39	3	2	0	0	0	45752	0	45752	3101	15	15	66945	51766	0	0.205	1183	0.007	0.12	0.256	568899	1086687	225656	546354	232304
Track_16	40	3	2	0	0	0	45752	0	45752	0.624	16	16	82957	14236	0	0.398	1215	0.026	0.301	0.344	377388	670574	212981	354490	112360
Track_17	15	2	1	0	0	0	17024	0	17024	0.749	17	17	84671	12988	0	0.396	0.997	0.109	0.333	0.28	394570	608241	242966	377070	96715
Track_18	40	3	1	0	0	0	44688	0	44688	0.838	18	18	82937	12716	0	0.365	1034	0.056	0.256	0.281	388784	689344	215778	371572	129113
Track_19	12	0	0	0	0	0	11704	0	11704	1597	19	19	80819	22043	0	0.31	1191	0.032	0.206	0.32	411465	893616	225528	431491	181473
Track_21	21	0	0	0	0	0	21280	0	21280	0.177	21	21	80738	21356	0	0.297	0.793	0.023	0.276	0.209	394330	589801	222032	363517	119109
Track_23	41	3	1	0	0	0	45752	0	45752	1331	23	23	80693	23676	0	0.337	1392	0.05	0.226	0.333	377237	746806	205763	344649	143574
Track_25	17	1	1	0	0	0	18088	0	18088	0.484	25	25	80173	24036	0	0.285	0.978	0.081	0.258	0.266	314214	614633	207641	313524	96709
Track_26	43	1	1	0	0	0	45752	0	45752	0.597	26	26	60220	59740	0	0.235	1112	0.017	0.142	0.236	575943	1289103	206603	562638	231713
Track_27	30	0	0	0	0	0	30856	0	30856	2111	27	27	61709	58928	0	0.273	0.923	0.036	0.177	0.245	436050	836804	212405	423773	172824
Track_28	18	0	0	0	0	0	18088	0	18088	1131	28	28	81041	24989	0	0.282	0.868	0.035	0.197	0.265	396916	686995	244858	341284	138532
Track_30	37	2	1	0	0	0	40432	0	40432	2839	30	30	65453	54541	0	0.288	1034	0.067	0.224	0.229	343033	610124	205910	344270	100093
Track_32	29	1	1	0	0	0	30856	0	30856	1207	32	32	82209	21508	0	0.346	1031	0.034	0.181	0.317	345483	577695	225217	323115	97867
Track_34	26	0	0	0	0	0	26600	0	26600	0.77	34	34	81743	20445	0	0.26	0.923	0.038	0.187	0.198	329766	522441	217710	354354	75335
Track_35	20	0	0	0	0	0	20216	0	20216	1071	35	35	63472	57686	0	0.192	1010	0.019	0.1	0.292	508916	1031432	203473	520364	212945
Track_36	28	2	2	0	0	0	31920	0	31920	4791	36	36	61333	59568	0	0.386	1172	0.007	0.304	0.321	386235	827885	209725	349540	166395
Track_37	40	3	1	0	0	0	44688	0	44688	0.226	37	37	61042	61072	0	0.247	1245	0.04	0.173	0.247	399456	769452	232632	376738	137831
Track_38	43	1	1	0	0	0	45752	0	45752	0.939	38	38	79187	29464	0	0.316	1038	0.018	0.221	0.305	351204	654048	226473	337602	101502
Track_40	23	1	1	0	0	0	24472	0	24472	1319	40	40	59047	62093	0	0.259	0.88	0.02	0.152	0.272	399236	635563	219099	398613	103528
Track_42	21	1	1	0	0	0	22344	0	22344	1235	42	42	79289	32140	0	0.387	1363	0.043	0.273	0.341	471176	712160	222315	498207	143816
Track_44	24	0	0	0	0	0	24472	0	24472	0.224	44	44	60962	62375	0	0.327	1045	0.028	0.143	0.312	584888	1112242	236220	570993	245515
Track_45	11	0	0	0	0	0	10640	0	10640	1431	45	45	59105	63011	0	0.272	1072	0.044	0.173	0.333	349705	613568	227138	291697	130831
Track_46	27	0	0	0	0	0	27664	0	27664	1163	46	46	79867	31443	0	0.331	1117	0.011	0.19	0.334	536350	942621	220964	527107	193679
Track_48	14	1	1	0	0	0	14896	0	14896	0.469	48	48	80399	26343	0	0.266	0.748	0.032	0.255	0.205	345826	495477	214498	350330	84762
Track_49	43	1	1	0	0	0	45752	0	45752	0.74	49	49	59409	60606	0	0.195	0.905	0.014	0.148	0.179	647537	1038303	216444	660375	190014
Track_51	20	2	2	0	0	0	23408	0	23408	2836	51	51	60439	62075	0	0.417	1101	0.042	0.245	0.364	386155	678478	216726	364744	140391
Track_52	43	1	1	0	0	0	45752	0	45752	2885	52	52	80311	28697	0	0.323	1330	0.035	0.207	0.316	499512	892336	232415	481581	161573
Track_54	14	1	2	0	0	0	15960	0	15960	0.761	54	54	80425	28623	0	0.255	0.861	0.03	0.128	0.244	311699	632890	201184	273489	117944
Track_55	10	1	1	0	0	0	10640	0	10640	0.569	55	55	58431	61701	0	0.192	0.635	0.019	0.121	0.192	375930	505046	220745	372243	90378
Track_57	12	0	0	0	0	0	11704	0	11704	0.965	57	57	55606	65809	0	0.129	0.389	0.026	0.12	0.099	370503	524423	221604	357624	92360
Track_58	43	1	1	0	0	0	45752	0	45752	1025	58	58	76672	36585	0	0.314	1098	0.015	0.222	0.257	495455	809617	247166	484261	145223
Track_59	43	1	1	0	0	0	45752	0	45752	1040	59	59	55624	66217	0	0.215	0.927	0.011	0.156	0.21	452929	1075049	244783	417509	150546
Track_60	40	3	2	0	0	0	45752	0	45752	1463	60	60	76863	37037	0	0.297	0.939	0.043	0.259	0.235	735172	1491385	299686	639645	326111
Track_61	19	0	0	0	0	0	19152	0	19152	0.909	61	61	57463	66386	0	0.157	0.478	0.017	0.134	0.119	471469	835625	247514	434932	165029
Track_62	34	1	1	0	0	0	36176	0	36176	0.45	62	62	77753	33693	0	0.308	1288	0.014	0.193	0.322	746459	1417583	400674	685501	287104
Track_65	17	0	0	0	0	0	17024	0	17024	0.642	65	65	58432	63469	0	0.391	1176	0.039	0.221	0.354	326777	491644	220133	300278	82071
Track_66	39	1	1	0	0	0	41496	0	41496	3497	66	66	58028	63192	0	0.243	1301	0.02	0.167	0.272	483429	825138	202106	511834	199017
Track_67	15	0	0	0	0	0	14896	0	14896	2689	67	67	77736	33386	0	0.373	1275	0.04	0.342	0.318	388362	1062206	219548	350213	201159
Track_68	12	0	0	0	0	0	11704	0	11704	0.547	68	68	57262	64464	0	0.318	0.757	0.028	0.354	0.272	327307	418085	203872	343297	67598
Track_69	43	1	1	0	0	0	45752	0	45752	0.946	69	69	76689	35541	0	0.292	1144	0.015	0.204	0.273	651408	1479799	225040	589607	287364
Track_70	33	1	1	0	0	0	35112	0	35112	1768	70	70	77741	33670	0	0.235	0.765	0.019	0.215	0.182	673280	1101458	218937	615192	226953
Track_72	39	3	2	0	0	0	45752	0	45752	1843	72	72	78325	34420	0	0.233	0.972	0.041	0.192	0.203	637408	1419423	248513	550634	327074
Track_73	26	3	2	0	0	0	30856	0	30856	0.838	73	73	54560	68498	0	0.381	1308	0.027	0.206	0.364	330813	703267	202152	297758	114300
Track_74	20	0	0	0	0	0	20216	0	20216	0.205	74	74	73627	40881	0	0.166	0.401	0.029	0.131	0.118	763217	1213577	274191	791923	279533
Track_75	12	0	0	0	0	0	11704	0	11704	0.37	75	75	74643	40576	0	0.214	0.646	0.013	0.191	0.206	499556	855079	297121	416987	184223
Track_77	40	2	2	0	0	0	44688	0	44688	1518	77	77	74982	40514	0	0.289	1168	0.035	0.164	0.29	563308	984308	257950	524551	229237
Track_79	43	1	1	0	0	0	45752	0	45752	1057	79	79	54647	67475	0	0.21	1134	0.022	0.121	0.232	552740	1030261	209753	534549	169935
Track_80	19	0	0	0	0	0	19152	0	19152	1444	80	80	75683	38093	0	0.302	0.747	0.04	0.17	0.262	789340	1313454	200050	725847	266116
Track_81	16	1	1	0	0	0	17024	0	17024	0.429	81	81	77027	37634	0	0.405	1110	0.059	0.154	0.389	452896	803953	210494	433782	184852
Track_83	16	0	0	0	0	0	15960	0	15960	0.386	83	83	56426	67599	0	0.392	0.993	0.03	0.226	0.373	289131	439221	202015	291146	69313
Track_84	43	1	1	0	0	0	45752	0	45752	1285	84	84	75383	38645	0	0.208	1092	0.014	0.155	0.221	644887	1064807	228548	600556	211441
Track_86	40	3	2	0	0	0	45752	0	45752	1833	86	86	54037	68081	0	0.264	1024	0.007	0.143	0.262	369047	603604	216573	391229	97482
Track_88	37	4	2	0	0	0	45752	0	45752	2174	88	88	52745	69676	0	0.196	0.867	0.024	0.15	0.183	339317	637630	207466	331840	91560
Track_89	15	1	1	0	0	0	15960	0	15960	0.448	89	89	53974	69059	0	0.292	1191	0.038	0.213	0.319	392087	547752	240831	402880	90962
Track_91	11	0	0	0	0	0	10640	0	10640	1461	91	91	71543	43458	0	0.347	0.981	0.043	0.192	0.382	392389	647572	259837	316499	134009
Track_92	31	4	2	0	0	0	37240	0	37240	1052	92	92	51572	73897	0	0.301	1052	0.027	0.207	0.257	413894	825331	225786	434981	118002
Track_94	30	0	0	0	0	0	30856	0	30856	1374	94	94	50175	75425	0	0.182	0.676	0.005	0.131	0.157	654842	1257495	294973	699989	224105
Track_95	39	4	2	0	0	0	45752	0	45752	2198	95	95	72929	45613	0	0.191	0.833	0.027	0.135	0.177	473617	1024215	238833	439289	169410
Track_97	21	1	2	0	0	0	23408	0	23408	1084	97	97	49175	75156	0	0.16	1213	0.012	0.084	0.258	427862	1307999	202145	280993	340658
Track_98	22	0	0	0	0	0	22344	0	22344	1837	98	98	49445	76273	0	0.187	1202	0.024	0.112	0.255	567725	1067311	200460	596006	211592
Track_99	19	0	0	0	0	0	19152	0	19152	2384	99	99	71051	45353	0	0.282	1051	0.005	0.15	0.334	516127	822007	203779	575347	164607
Track_101	25	0	0	0	0	0	25536	0	25536	1484	101	101	52542	71545	0	0.18	0.826	0.011	0.131	0.207	463447	709677	264363	480917	115091
Track_102	25	1	1	0	0	0	26600	0	26600	1110	102	102	74163	42245	0	0.265	1116	0.037	0.176	0.269	415466	704888	247238	391567	116969
Track_103	13	0	0	0	0	0	12768	0	12768	2679	103	103	73552	42730	0	0.324	0.943	0.021	0.201	0.323	406669	687962	226138	357667	144724
Track_104	43	1	1	0	0	0	45752	0	45752	1165	104	104	50851	72877	0	0.312	1196	0.018	0.146	0.329	445070	896951	215192	430232	183682
Track_105	21	1	2	0	0	0	23408	0	23408	0.603	105	105	72371	42259	0	0.11	0.599	0.014	0.081	0.123	603531	972246	227118	587411	229459
Track_106	41	2	2	0	0	0	45752	0	45752	2437	106	106	74249	43682	0	0.18	0.875	0.017	0.126	0.19	590065	1145626	239686	572083	224827
Track_107	12	0	0	0	0	0	11704	0	11704	0.614	107	107	52230	73404	0	0.096	0.266	0.028	0.079	0.067	555466	841384	237014	557039	163714
Track_108	18	0	0	0	0	0	18088	0	18088	0.948	108	108	73980	43400	0	0.317	1068	0.008	0.128	0.383	654481	1454510	239023	425610	398545
Track_109	37	2	2	0	0	0	41496	0	41496	1692	109	109	50668	74611	0	0.195	0.666	0.025	0.145	0.16	545536	1162370	212489	552090	229390
Track_110	38	4	2	0	0	0	45752	0	45752	1294	110	110	68316	48235	0	0.324	1058	0.029	0.2	0.295	448449	857982	221804	421925	144664
Track_111	23	0	0	0	0	0	23408	0	23408	0.133	111	111	48632	79075	0	0.134	0.446	0.031	0.087	0.107	535425	895132	253038	523090	172325
Track_113	12	0	0	0	0	0	11704	0	11704	0.219	113	113	44799	79708	0	0.285	0.789	0.046	0.167	0.279	383563	637203	211730	373376	132673
Track_114	42	2	1	0	0	0	45752	0	45752	1372	114	114	69090	47522	0	0.281	1253	0.026	0.171	0.29	446082	767337	203043	433456	151993
Track_115	36	1	1	0	0	0	38304	0	38304	2315	115	115	46382	79803	0	0.174	1119	0.003	0.142	0.187	517020	852834	313388	505939	142976
Track_118	27	1	1	0	0	0	28728	0	28728	2000	118	118	85768	1043	0	0.381	1253	0	0.305	0.327	335051	616387	220843	284891	103200
Track_119	40	2	2	0	0	0	44688	0	44688	0.433	119	119	69192	48755	0	0.241	0.942	0.013	0.121	0.261	434264	912681	204359	421971	148391
Track_121	33	1	2	0	0	0	36176	0	36176	1764	121	121	44574	80481	0	0.263	1050	0.018	0.135	0.325	385163	640424	211618	348152	121805
Track_122	25	0	0	0	0	0	25536	0	25536	1381	122	122	46631	80144	0	0.237	1059	0.025	0.124	0.281	420210	924840	201700	388894	178948
Track_124	41	3	1	0	0	0	45752	0	45752	2845	124	124	71181	45950	0	0.275	1209	0.024	0.177	0.299	429249	994804	218093	399921	171060
Track_125	42	2	1	0	0	0	45752	0	45752	1065	125	125	47245	77659	0	0.209	0.814	0.009	0.124	0.226	430309	908253	238380	420796	133660
Track_126	34	1	1	0	0	0	36176	0	36176	2276	126	126	47673	78266	0	0.266	1033	0.019	0.163	0.284	545630	921327	201048	561804	191837
Track_127	17	0	0	0	0	0	17024	0	17024	2592	127	127	46275	79606	0	0.388	1157	0.03	0.361	0.328	377828	716444	210805	341410	140235
Track_128	35	1	2	0	0	0	38304	0	38304	2709	128	128	46677	78844	0	0.286	0.909	0.031	0.184	0.243	402896	761209	202509	368682	150661
Track_129	34	0	0	0	0	0	35112	0	35112	0.656	129	129	72974	45623	0	0.23	1018	0.022	0.131	0.251	541079	1044446	206954	526981	231826
Track_131	21	0	0	0	0	0	21280	0	21280	1962	131	131	70242	46750	0	0.266	1342	0.008	0.154	0.352	460670	920722	226149	395611	200021
Track_132	36	2	2	0	0	0	41496	0	41496	3007	132	132	69652	46795	0	0.216	0.95	0.02	0.128	0.243	458085	997468	202717	423963	192106
Track_133	27	1	1	0	0	0	28728	0	28728	1164	133	133	45469	79419	0	0.3	0.85	0.026	0.162	0.273	366310	573196	202193	365609	103901
Track_134	29	1	2	0	0	0	31920	0	31920	1006	134	134	85659	6751	0	0.375	1126	0.006	0.324	0.288	360856	581144	205253	330378	111449
Track_135	41	1	2	0	0	0	44688	0	44688	1338	135	135	84516	6737	0	0.361	1080	0.033	0.224	0.285	354108	683901	203265	346645	115445
Track_136	21	1	2	0	0	0	23408	0	23408	0.025	136	136	66555	50951	0	0.33	1095	0.038	0.204	0.309	395054	662460	214934	386950	120859
Track_137	13	1	1	0	0	0	13832	0	13832	1139	137	137	67599	51155	0	0.37	1211	0.065	0.12	0.409	339046	744574	211446	269642	160797
Track_138	26	3	2	0	0	0	31920	0	31920	1661	138	138	84376	7980	0	0.336	0.801	0.057	0.334	0.211	368507	553350	215023	370098	93969
Track_139	40	2	2	0	0	0	45752	0	45752	0.528	139	139	83710	9068	0	0.317	1014	0.035	0.242	0.265	482118	1003091	221561	467331	187437
Track_140	42	2	1	0	0	0	45752	0	45752	1932	140	140	83639	10930	0	0.28	0.835	0.022	0.218	0.194	403170	757593	231113	393620	121034
Track_141	39	3	2	0	0	0	44688	0	44688	3242	141	141	84678	7889	0	0.371	1168	0.028	0.308	0.289	393079	642870	226548	376676	102556
Track_142	17	1	2	0	0	0	19152	0	19152	0.464	142	142	83829	9246	0	0.281	0.585	0.083	0.256	0.144	350848	568824	206167	362245	108453
Track_145	32	2	1	0	0	0	35112	0	35112	0.879	145	145	69738	48881	0	0.253	1128	0.014	0.128	0.302	335742	571615	200619	317572	102453
Track_146	42	2	1	0	0	0	45752	0	45752	2391	146	146	86302	1889	0	0.33	0.891	0	0.268	0.212	424966	825978	207450	399596	162281
Track_147	36	1	2	0	0	0	39368	0	39368	0.61	147	147	84991	2737	0	0.416	1322	0.064	0.302	0.305	336867	714693	204089	301300	118771
Track_148	12	0	0	0	0	0	11704	0	11704	1043	148	148	85864	4145	0	0.351	0.797	0.018	0.328	0.224	444298	782481	242306	432411	144461
Track_149	32	1	1	0	0	0	34048	0	34048	1937	149	149	67657	50095	0	0.309	1072	0.012	0.184	0.282	551972	1156491	206004	536236	241621
Track_150	43	1	1	0	0	0	45752	0	45752	3792	150	150	44141	80787	0	0.188	0.77	0.028	0.173	0.16	435734	814970	202991	396789	150439
Track_152	17	0	0	0	0	0	17024	0	17024	0.033	152	152	45215	81341	0	0.401	0.879	0.03	0.54	0.329	275752	359346	208478	275140	46467
Track_153	41	3	1	0	0	0	45752	0	45752	1740	153	153	84893	5497	0	0.357	0.948	0.047	0.253	0.276	346941	650781	204451	326722	107997
Track_155	12	2	2	0	0	0	14896	0	14896	0.182	155	155	83827	6858	0	0.274	0.496	0.048	0.266	0.145	280539	394794	222856	271834	44207
Track_156	11	1	1	0	0	0	11704	0	11704	1037	156	156	84970	5929	0	0.532	0.834	0.193	0.562	0.206	318541	503274	201613	305181	96932
Track_157	11	0	0	0	0	0	10640	0	10640	1101	157	157	68542	49996	0	0.186	0.581	0.024	0.162	0.167	386125	636572	241088	374717	131300
Track_158	15	0	0	0	0	0	14896	1064	15960	1172	158	158	67084	51781	0	0.152	0.699	0.004	0.1	0.176	393304	597789	230203	399542	100932
Track_159	19	1	1	0	0	0	20216	1064	21280	0.353	159	159	64306	56753	0	0.305	0.761	0.079	0.205	0.212	359395	544422	220733	385032	92189
Track_161	41	2	1	0	0	0	44688	1064	45752	2007	161	161	62361	58479	0	0.271	1190	0.022	0.204	0.247	422808	771268	208796	405339	129626
Track_163	18	2	2	0	0	0	22344	1064	23408	1142	163	163	62240	59954	0	0.411	0.881	0.06	0.305	0.322	339426	604037	203507	342375	96818
Track_164	19	0	0	0	0	0	19152	1064	20216	1590	164	164	62955	59116	0	0.22	1319	0.031	0.17	0.296	736172	1151578	286138	755595	233619
Track_165	24	3	2	0	0	0	30856	1064	31920	1694	165	165	56694	64352	0	0.283	1110	0.037	0.193	0.289	294674	452606	200226	300461	70648
Track_167	24	0	0	0	0	0	24472	1064	25536	1576	167	167	57564	64219	0	0.396	1209	0.022	0.24	0.377	396653	962826	242276	334959	178554
Track_168	18	1	1	0	0	0	19152	1064	20216	1769	168	168	58015	64633	0	0.392	1122	0.033	0.171	0.404	343289	660596	204683	287408	122775
Track_169	10	1	1	0	0	0	10640	1064	11704	0.55	169	169	54180	69717	0	0.264	1029	0.055	0.089	0.339	310158	410588	239915	311611	68022
Track_170	16	0	0	0	0	0	15960	1064	17024	2118	170	170	52683	70054	0	0.218	1148	0.017	0.081	0.306	341383	600578	205221	327566	123774
Track_173	30	2	2	0	0	0	35112	1064	36176	0.561	173	173	66412	52048	0	0.244	1014	0.009	0.162	0.23	486418	868778	219029	463948	182468
Track_174	33	0	0	0	0	0	34048	1064	35112	0.856	174	174	67222	49712	0	0.219	0.899	0.012	0.176	0.18	482893	842529	257488	465867	152987
Track_180	11	1	1	0	0	0	11704	2128	13832	1869	180	180	45523	82329	0	0.518	1265	0.044	0.359	0.489	273993	421687	201777	264328	62309
Track_182	20	3	2	0	0	0	24472	3192	27664	0.737	182	182	82041	17302	0	0.331	0.861	0.055	0.198	0.245	290654	443781	205230	270390	66971
Track_184	29	1	2	0	0	0	31920	3192	35112	0.683	184	184	81333	23374	0	0.351	1354	0.04	0.195	0.382	339555	569272	201264	334474	99258
Track_185	36	4	2	0	0	0	43624	2128	45752	1738	185	185	64175	55820	0	0.302	1177	0.031	0.164	0.316	358534	762082	205815	325207	129000
Track_186	39	2	2	0	0	0	43624	2128	45752	1542	186	186	59052	61679	0	0.276	0.992	0.038	0.195	0.27	469185	814271	211617	482204	185383
Track_187	17	0	0	0	0	0	17024	2128	19152	1945	187	187	78285	31755	0	0.328	0.871	0.014	0.248	0.274	364930	738619	202895	338822	131307
Track_188	19	2	2	0	0	0	22344	2128	24472	1646	188	188	76447	38709	0	0.307	1276	0.086	0.179	0.342	528049	1190573	368990	454552	190256
Track_190	19	1	1	0	0	0	20216	2128	22344	0.222	190	190	49691	73190	0	0.372	1394	0.042	0.17	0.43	301137	472379	209943	275368	76057
Track_191	19	1	1	0	0	0	20216	4256	24472	1550	191	191	84590	4650	0	0.427	0.992	0.023	0.32	0.343	323879	501474	206012	263707	102121
Track_192	16	0	0	0	0	0	15960	4256	20216	2089	192	192	61665	59822	0	0.223	0.832	0.055	0.113	0.251	452250	644851	295399	518807	110027
Track_193	39	1	1	0	0	0	41496	4256	45752	2303	193	193	52457	71605	0	0.241	0.921	0.018	0.128	0.257	559265	982023	202263	574631	195330
Track_196	31	0	0	0	0	0	31920	5320	37240	2256	196	196	56780	64115	0	0.246	0.872	0.042	0.189	0.208	432032	696636	202870	440975	150253
Track_197	33	5	2	0	0	0	40432	5320	45752	1744	197	197	84096	10590	0	0.375	1133	0.051	0.265	0.305	338456	526097	200910	297395	90729
Track_198	35	4	1	0	0	0	40432	5320	45752	2581	198	198	57270	66287	0	0.293	1060	0.036	0.168	0.274	314310	477403	209135	322589	75338
Track_200	20	1	1	0	0	0	21280	5320	26600	0.952	200	200	84564	12316	0	0.35	1180	0.072	0.319	0.28	398998	754273	201235	388864	147952
Track_201	17	0	0	0	0	0	17024	5320	22344	0.309	201	201	84279	13711	0	0.327	1032	0.051	0.206	0.291	481317	640778	290488	482124	104041
Track_202	15	1	2	0	0	0	17024	5320	22344	1706	202	202	54075	70076	0	0.143	0.372	0.019	0.119	0.106	355847	627866	207723	367355	107236
Track_203	26	0	0	0	0	0	26600	5320	31920	1175	203	203	82377	19269	0	0.242	1176	0.025	0.145	0.27	365931	528159	222212	364662	74570
Track_204	21	2	2	0	0	0	24472	2128	26600	2829	204	204	75660	41397	0	0.359	1162	0.023	0.173	0.35	493156	845012	222437	434908	203294
Track_205	37	1	2	0	0	0	40432	5320	45752	1271	205	205	74240	41706	0	0.168	0.571	0.022	0.144	0.122	633507	1545899	206785	509441	336038
Track_207	17	1	1	0	0	0	18088	5320	23408	1960	207	207	80208	27318	0	0.283	0.888	0.049	0.216	0.256	443559	889028	213959	482609	159225
Track_209	25	2	1	0	0	0	27664	6384	34048	0.252	209	209	64249	53745	0	0.214	0.855	0.017	0.149	0.202	370459	672225	207088	332136	128802
Track_210	32	0	0	0	0	0	32984	6384	39368	4244	210	210	79723	30619	0	0.291	0.987	0.015	0.195	0.281	452450	903377	203185	457445	169946
Track_212	27	1	2	0	0	0	29792	6384	36176	2617	212	212	85684	4488	0	0.368	1058	0.054	0.361	0.228	315441	512927	216049	287992	80870
Track_214	11	0	0	0	0	0	10640	6384	17024	0.816	214	214	83904	12383	0	0.327	0.659	0.061	0.376	0.192	444973	844886	236523	410374	157612
Track_217	35	2	1	0	0	0	38304	7448	45752	1272	217	217	48716	78127	0	0.204	1246	0.009	0.121	0.267	640382	1020981	244992	684484	194265
Track_219	14	1	1	0	0	0	14896	7448	22344	3003	219	219	82798	17586	0	0.426	1134	0.076	0.394	0.359	311613	458382	217024	313405	69778
Track_224	13	1	2	0	0	0	14896	8512	23408	0.887	224	224	86180	3568	0	0.378	0.752	0.035	0.396	0.197	277639	334640	208911	288649	40046
Track_226	19	1	1	0	0	0	20216	8512	28728	1811	226	226	78785	32811	0	0.372	0.737	0.082	0.389	0.23	503440	909052	212088	515865	198144
Track_227	11	0	0	0	0	0	10640	9576	20216	0.246	227	227	60032	63660	0	0.301	0.933	0.062	0.223	0.32	477146	754693	244005	476210	150016
Track_228	12	0	0	0	0	0	11704	9576	21280	1126	228	228	60775	62232	0	0.196	0.555	0.019	0.144	0.188	451851	653880	269488	468719	132965
Track_229	34	1	1	0	0	0	36176	9576	45752	0.871	229	229	52804	69827	0	0.219	0.865	0.016	0.132	0.22	365845	562988	206518	372627	98617
Track_230	26	0	0	0	0	0	26600	8512	35112	0.323	230	230	51059	73893	0	0.204	0.834	0.01	0.134	0.226	534663	768172	202278	563707	158178
Track_231	34	1	1	0	0	0	36176	9576	45752	0.952	231	231	73229	41180	0	0.237	1284	0.014	0.159	0.289	454420	821300	205566	439476	166279
Track_232	34	1	2	0	0	0	37240	8512	45752	2331	232	232	47397	80181	0	0.193	0.969	0.018	0.122	0.196	479672	798288	241874	468065	172136
Track_235	12	1	1	0	0	0	12768	8512	21280	0.785	235	235	81886	22722	0	0.218	0.814	0.021	0.157	0.229	280465	414517	203593	264954	62670
Track_237	30	2	2	0	0	0	35112	10640	45752	2336	237	237	67390	49401	0	0.321	1276	0.011	0.199	0.329	398880	742098	202196	364466	151657
Track_238	22	3	2	0	0	0	26600	10640	37240	1847	238	238	69398	49324	0	0.211	0.718	0.013	0.125	0.187	328103	579459	200489	317285	101696
Track_239	20	2	2	0	0	0	24472	10640	35112	0.452	239	239	83382	17261	0	0.414	1302	0.016	0.24	0.407	285788	453096	201678	256715	76706
Track_240	19	0	0	0	0	0	19152	11704	30856	1465	240	240	64688	54715	0	0.213	0.616	0.03	0.19	0.164	510711	795686	343392	475424	115711
Track_242	33	1	1	0	0	0	35112	10640	45752	0.813	242	242	82753	16218	0	0.27	1252	0.02	0.2	0.248	411487	717757	217306	394562	110697
Track_244	32	1	1	0	0	0	34048	11704	45752	0.707	244	244	55910	65030	0	0.194	1003	0.011	0.115	0.204	366898	548309	207110	381509	90829
Track_245	17	1	1	0	0	0	18088	11704	29792	1848	245	245	76993	36391	0	0.308	0.59	0.06	0.287	0.2	528159	748811	312169	542773	123648
Track_246	13	1	2	0	0	0	14896	10640	25536	2123	246	246	58152	63421	0	0.249	0.779	0.026	0.176	0.227	385615	577844	218555	405742	99968
Track_248	32	1	1	0	0	0	34048	11704	45752	1439	248	248	77482	34716	0	0.255	0.755	0.01	0.19	0.192	569713	1165442	214353	562007	207386
Track_249	30	3	2	0	0	0	35112	10640	45752	1689	249	249	75435	39367	0	0.269	1217	0.01	0.168	0.266	552558	1279561	203725	537945	233797
Track_250	20	0	0	0	0	0	20216	10640	30856	1330	250	250	51567	70791	0	0.341	1178	0.036	0.214	0.36	354177	524770	237166	368320	85035
Track_252	15	0	0	0	0	0	14896	10640	25536	0.797	252	252	71389	44318	0	0.194	0.916	0.026	0.152	0.223	456050	780046	270992	402780	160654
Track_253	31	2	1	0	0	0	34048	11704	45752	0.658	253	253	73838	44161	0	0.243	1149	0.017	0.131	0.267	508080	1136452	203579	462386	205639
Track_254	31	2	1	0	0	0	34048	11704	45752	2852	254	254	72737	42642	0	0.309	1306	0.036	0.188	0.341	452861	862948	209857	388707	186943
Track_255	26	0	0	0	0	0	26600	10640	37240	2066	255	255	75595	41575	0	0.159	0.546	0.004	0.123	0.126	711976	1062758	314739	769558	205893
Track_256	28	2	2	0	0	0	31920	13832	45752	0.567	256	256	54054	67605	0	0.232	1338	0.01	0.148	0.282	379303	753682	213025	354221	144312
Track_260	20	0	0	0	0	0	20216	13832	34048	2087	260	260	63217	56918	0	0.243	1334	0.003	0.126	0.341	527230	942828	217189	479142	241503
Track_263	25	3	2	0	0	0	31920	13832	45752	2293	263	263	61619	58714	0	0.375	1160	0.024	0.212	0.341	361009	503556	219717	370035	90247
Track_264	27	3	1	0	0	0	30856	14896	45752	1354	264	264	58624	64732	0	0.298	0.832	0.026	0.192	0.26	356579	633733	203146	333559	121272
Track_267	20	0	0	0	0	0	20216	14896	35112	2109	267	267	78601	33110	0	0.329	1003	0.064	0.242	0.259	678553	1108222	242300	686486	230278
Track_270	14	1	2	0	0	0	15960	14896	30856	1245	270	270	53523	72179	0	0.219	0.731	0.015	0.133	0.22	290774	411439	200510	301819	48650
Track_271	29	1	1	0	0	0	30856	14896	45752	1551	271	271	83897	8381	0	0.331	1031	0.013	0.275	0.287	354809	564071	203557	349377	103866
Track_273	20	0	0	0	0	0	20216	14896	35112	0.138	273	273	78962	28260	0	0.176	0.512	0.027	0.128	0.133	475929	706984	291995	478093	121348
Track_275	28	1	1	0	0	0	29792	15960	45752	2169	275	275	77575	36204	0	0.393	1236	0.051	0.325	0.298	461815	888506	209180	483560	168090
Track_276	25	3	2	0	0	0	29792	15960	45752	1589	276	276	54275	70557	0	0.296	1155	0.017	0.174	0.348	310394	575072	201468	285138	111600
Track_277	15	0	0	0	0	0	14896	15960	30856	2303	277	277	57181	65914	0	0.337	0.851	0.037	0.274	0.28	397549	666736	229801	370495	133007
Track_278	28	1	1	0	0	0	29792	15960	45752	1112	278	278	52236	73302	0	0.147	1080	0.036	0.097	0.196	452638	859230	205724	391013	199048
Track_280	27	1	2	0	0	0	29792	15960	45752	0.946	280	280	69741	47352	0	0.304	1246	0.024	0.242	0.259	356050	694022	206749	328822	120270
Track_282	24	3	2	0	0	0	29792	15960	45752	2405	282	282	85559	6821	0	0.347	1164	0.024	0.266	0.257	312529	511292	205247	304558	79721
Track_283	14	0	0	0	0	0	13832	15960	29792	0.202	283	283	45438	82605	0	0.567	1125	0	0.621	0.402	235631	361096	205778	220910	40075
Track_286	27	1	1	0	0	0	28728	17024	45752	1154	286	286	74269	42840	0	0.354	1292	0.044	0.26	0.326	408577	753274	200751	369829	154540
Track_287	14	0	0	0	0	0	13832	17024	30856	0.595	287	287	72131	45159	0	0.142	0.36	0.006	0.08	0.122	457039	748674	209154	506498	165294
Track_288	26	2	1	0	0	0	28728	17024	45752	2018	288	288	72837	44295	0	0.354	1152	0.03	0.295	0.294	473932	1160884	200800	401950	233003
Track_290	12	1	2	0	0	0	13832	17024	30856	1718	290	290	70864	45105	0	0.175	0.347	0.052	0.175	0.08	515112	691294	270217	579921	138871
Track_292	12	0	0	0	0	0	11704	17024	28728	2757	292	292	85028	8959	0	0.506	1014	0.114	0.387	0.321	333040	473396	259451	320932	58020
Track_293	23	3	2	0	0	0	28728	17024	45752	2078	293	293	83691	13599	0	0.547	1364	0.087	0.457	0.39	335207	647310	208693	306441	101627
Track_294	21	1	1	0	0	0	22344	17024	39368	0.998	294	294	82595	15481	0	0.302	0.695	0.08	0.269	0.182	429887	711810	241175	385484	148932
Track_295	10	1	1	0	0	0	10640	18088	28728	1927	295	295	62335	56677	0	0.29	0.545	0.142	0.234	0.132	347258	602343	200045	267539	151812
Track_296	25	2	1	0	0	0	27664	18088	45752	2952	296	296	63523	57796	0	0.281	0.885	0.023	0.178	0.283	546750	870927	200095	538812	182314
Track_297	26	1	1	0	0	0	27664	18088	45752	1168	297	297	74717	39709	0	0.236	0.802	0.045	0.163	0.201	508430	937887	210591	549204	207374
Track_298	19	2	2	0	0	0	22344	18088	40432	1936	298	298	69196	46211	0	0.191	0.531	0.057	0.132	0.146	425953	642174	209367	458471	138754
Track_299	22	2	2	0	0	0	25536	20216	45752	0.855	299	299	43478	81528	0	0.174	0.67	0.009	0.103	0.168	351304	651099	223274	314926	114722
Track_301	24	1	1	0	0	0	25536	20216	45752	1818	301	301	81686	21155	0	0.366	1372	0.059	0.193	0.416	370056	652488	203405	335372	124498
Track_302	22	2	1	0	0	0	24472	20216	44688	2288	302	302	78591	32652	0	0.285	0.944	0.032	0.215	0.267	535750	1226085	200271	433516	273521
Track_305	24	2	1	0	0	0	26600	19152	45752	1490	305	305	58225	62366	0	0.224	0.828	0.033	0.161	0.213	503952	973674	212129	454703	199074
Track_307	24	2	1	0	0	0	26600	19152	45752	1326	307	307	70930	44011	0	0.181	0.888	0.036	0.11	0.231	431039	755588	241446	396224	136037
Track_308	22	2	2	0	0	0	25536	20216	45752	1477	308	308	72050	42990	0	0.23	1012	0.02	0.154	0.271	344726	489904	216913	369865	77149
Track_310	21	2	2	0	0	0	24472	21280	45752	1827	310	310	85421	1323	0	0.259	0.676	0.048	0.27	0.165	427693	826348	211956	353468	186058
Track_311	23	1	1	0	0	0	24472	21280	45752	1398	311	311	45305	81614	0	0.298	0.918	0.05	0.191	0.27	324121	487094	219015	312167	76480
Track_313	18	0	0	0	0	0	18088	21280	39368	0.64	313	313	56191	66932	0	0.292	1085	0.043	0.172	0.301	367336	536675	231259	366075	97522
Track_314	23	1	1	0	0	0	24472	21280	45752	0.532	314	314	55843	68698	0	0.225	0.979	0.005	0.168	0.237	348927	624800	209755	345467	88099
Track_315	14	0	0	0	0	0	13832	21280	35112	0.54	315	315	49021	74535	0	0.242	1050	0.004	0.092	0.346	312022	429543	227617	321465	54115
Track_317	17	1	2	0	0	0	19152	22344	41496	2257	317	317	81905	18840	0	0.299	1082	0.006	0.137	0.316	393850	763493	203293	367707	132243
Track_318	22	1	1	0	0	0	23408	22344	45752	1214	318	318	79887	27923	0	0.249	0.899	0.047	0.212	0.192	469096	714457	246067	471641	140272
Track_319	14	0	0	0	0	0	13832	23408	37240	1397	319	319	70728	45700	0	0.282	0.576	0.032	0.338	0.191	434360	645671	235532	447930	112545
Track_323	21	1	1	0	0	0	22344	23408	45752	1878	323	323	47503	79118	0	0.398	1105	0.031	0.322	0.329	412387	724510	211185	393449	152501
Track_324	20	2	1	0	0	0	22344	23408	45752	0.844	324	324	65845	52405	0	0.382	1010	0.044	0.374	0.293	439074	662936	212781	458618	130677
Track_325	12	0	0	0	0	0	11704	23408	35112	0.926	325	325	80791	26061	0	0.228	0.772	0.078	0.199	0.188	339345	478527	247326	346208	69018
Track_326	20	2	1	0	0	0	22344	23408	45752	1622	326	326	80265	26772	0	0.279	1061	0.037	0.2	0.247	251251	348429	200581	232214	42237
Track_328	15	0	0	0	0	0	14896	23408	38304	0.957	328	328	76457	38087	0	0.244	0.674	0.019	0.177	0.179	594788	895195	227250	579474	186983
Track_329	20	2	1	0	0	0	22344	23408	45752	1181	329	329	75797	37447	0	0.362	1050	0.039	0.222	0.293	499958	902701	259395	464326	169170
Track_330	21	1	1	0	0	0	22344	23408	45752	2294	330	330	74509	40377	0	0.282	1262	0.023	0.16	0.346	627295	1040793	261658	603442	176462
Track_332	15	2	1	0	0	0	17024	24472	41496	0.373	332	332	82921	19988	0	0.209	0.466	0.069	0.158	0.13	385359	610635	203186	366476	120280
Track_335	16	2	2	0	0	0	20216	25536	45752	0.73	335	335	85182	10691	0	0.334	0.94	0.051	0.258	0.267	293668	462209	212053	285849	71107
Track_336	17	2	2	0	0	0	20216	25536	45752	1369	336	336	68054	50090	0	0.196	0.405	0.017	0.169	0.135	407949	663040	217093	409074	146808
Track_340	14	3	2	0	0	0	19152	25536	44688	0.94	340	340	79025	33266	0	0.216	0.449	0.05	0.2	0.139	361280	546394	219211	400772	113328
Track_341	16	0	0	0	0	0	15960	25536	41496	0.777	341	341	75547	41814	0	0.207	0.785	0.058	0.16	0.191	685390	1048699	371143	640052	189132
Track_342	14	0	0	0	0	0	13832	25536	39368	2647	342	342	52893	70366	0	0.436	1273	0.055	0.244	0.469	294702	506236	204362	236802	96864
Track_343	18	1	1	0	0	0	19152	26600	45752	0.869	343	343	44018	80867	0	0.192	0.81	0.024	0.094	0.231	389475	670409	251660	344098	127567
Track_345	14	0	0	0	0	0	13832	27664	41496	1585	345	345	66153	51929	0	0.504	1015	0.062	0.335	0.376	561520	1035435	214502	588969	256044
Track_347	15	0	0	0	0	0	14896	26600	41496	1473	347	347	84736	8637	0	0.29	1100	0.029	0.224	0.271	447756	639020	361308	410762	84626
Track_349	15	0	0	0	0	0	14896	26600	41496	2441	349	349	83015	17679	0	0.383	1206	0.163	0.249	0.3	332864	522943	200358	315890	108471
Track_351	13	0	0	0	0	0	12768	26600	39368	0.922	351	351	84187	14478	0	0.502	1114	0.032	0.598	0.416	352073	698974	220949	275892	156349
Track_353	17	2	1	0	0	0	19152	26600	45752	0.39	353	353	81240	20489	0	0.241	0.735	0.027	0.159	0.22	299276	419866	215808	280104	56309
Track_354	12	0	0	0	0	0	11704	27664	39368	0.947	354	354	78595	29916	0	0.253	0.695	0.085	0.127	0.192	422573	633183	271050	465590	108050
Track_355	18	1	1	0	0	0	19152	26600	45752	0.479	355	355	79438	32654	0	0.297	0.68	0.027	0.261	0.196	700920	1208024	303913	665465	214021
Track_356	18	1	1	0	0	0	19152	26600	45752	1085	356	356	79963	28906	0	0.413	1105	0.043	0.222	0.385	414057	614568	247992	404774	119128
Track_357	15	2	2	0	0	0	18088	27664	45752	3063	357	357	57139	66502	0	0.323	1377	0.038	0.107	0.453	314015	528871	211875	274057	84100
Track_359	11	0	0	0	0	0	10640	26600	37240	1755	359	359	76091	40141	0	0.334	0.703	0.143	0.274	0.191	564904	843155	274261	522957	217524
Track_361	18	1	1	0	0	0	19152	26600	45752	1233	361	361	49897	76223	0	0.155	0.872	0.028	0.083	0.199	738268	1190298	224324	732896	269635
Track_364	13	0	0	0	0	0	12768	28728	41496	0.366	364	364	62124	60646	0	0.262	0.865	0.032	0.185	0.249	322795	496599	201381	321311	74334
Track_368	15	1	1	0	0	0	15960	29792	45752	2562	368	368	60873	58856	0	0.333	0.799	0.066	0.274	0.278	324291	618851	207778	313485	105714
Track_370	14	2	1	0	0	0	15960	29792	45752	2629	370	370	57012	65310	0	0.173	0.557	0.069	0.125	0.135	406725	636910	264982	397904	99504
Track_371	13	2	2	0	0	0	15960	29792	45752	1115	371	371	81053	26425	0	0.16	0.441	0.039	0.123	0.145	325201	471363	217177	306710	79913
Track_373	15	1	1	0	0	0	15960	29792	45752	1266	373	373	53497	68852	0	0.165	0.366	0.063	0.138	0.095	472735	772032	200384	454520	162329
Track_377	12	2	2	0	0	0	14896	30856	45752	0.479	377	377	80700	21304	0	0.14	0.287	0.05	0.106	0.082	405708	881156	207863	378620	171242
Track_378	12	3	1	0	0	0	14896	30856	45752	0.733	378	378	80553	22616	0	0.321	0.848	0.039	0.261	0.241	318042	483316	241705	304614	69752
Track_380	14	1	1	0	0	0	14896	30856	45752	0.79	380	380	57075	63796	0	0.165	0.832	0.028	0.109	0.214	540635	894838	277881	515187	171042
Track_381	12	1	2	0	0	0	13832	31920	45752	1528	381	381	59972	62276	0	0.3	1350	0.04	0.203	0.364	306532	542629	213366	272447	100420
Track_383	13	1	1	0	0	0	13832	31920	45752	0.502	383	383	74669	41345	0	0.26	0.499	0.086	0.28	0.155	427637	649277	234778	382443	128903
Track_384	12	1	2	0	0	0	13832	31920	45752	0.982	384	384	47593	79967	0	0.198	0.934	0.041	0.099	0.254	407960	718237	215743	396701	127463
Track_385	12	2	1	0	0	0	13832	31920	45752	1544	385	385	73025	42358	0	0.324	1039	0.028	0.237	0.288	447835	706179	240389	440491	160635
Track_386	13	1	1	0	0	0	13832	31920	45752	0.962	386	386	85848	3741	0	0.332	0.546	0.167	0.316	0.135	314029	493348	216850	316188	78823
Track_387	13	1	1	0	0	0	13832	31920	45752	0.984	387	387	66554	50459	0	0.153	0.481	0.014	0.12	0.139	317806	558424	203468	322140	88631
Track_391	10	2	2	0	0	0	12768	32984	45752	1349	391	391	86465	1811	0	0.325	0.772	0.067	0.312	0.207	336099	473024	247270	360034	83711
Track_392	12	1	1	0	0	0	12768	32984	45752	0.291	392	392	84987	9868	0	0.281	0.818	0.049	0.227	0.224	292931	359570	232724	303983	38522
Track_393	11	1	1	0	0	0	11704	34048	45752	1935	393	393	78658	32045	0	0.411	1261	0.024	0.312	0.362	461157	792280	214792	475390	193346
Track_396	11	1	1	0	0	0	11704	34048	45752	1957	396	396	49381	74074	0	0.361	0.988	0.073	0.182	0.324	273928	438644	213471	250005	63713
Track_398	10	1	1	0	0	0	10640	34048	44688	0.828	398	398	67592	48529	0	0.209	0.486	0.07	0.142	0.14	452383	553289	321443	488264	74038
Track_399	11	1	1	0	0	0	11704	34048	45752	0.36	399	399	46476	80168	0	0.319	1185	0.095	0.197	0.328	364002	551673	206174	360103	114478
Track_401	10	2	1	0	0	0	11704	34048	45752	0.45	401	401	63289	58309	0	0.322	0.926	0.056	0.176	0.304	506317	921620	243775	511964	209511
Track_405	10	1	1	0	0	0	10640	35112	45752	1771	405	405	77448	34542	0	0.317	0.944	0.023	0.184	0.321	526417	823992	223122	586450	219458
Track_406	9	2	1	0	0	0	10640	35112	45752	1344	406	406	52648	69358	0	0.332	1052	0.063	0.186	0.345	284293	321974	248304	286172	25555
Track_409	9	1	2	0	0	0	10640	35112	45752	1265	409	409	70494	45021	0	0.331	0.945	0.046	0.204	0.324	344968	482398	202393	343773	88461
Track_411	9	1	2	0	0	0	10640	35112	45752	1027	411	411	86082	4995	0	0.284	1051	0.039	0.251	0.323	298132	389563	201537	278732	61125
Track_413	9	1	2	0	0	0	10640	35112	45752	0.494	413	413	84855	12519	0	0.364	1055	0.083	0.187	0.381	484843	656422	227147	483066	122794
Track_416	10	1	1	0	0	0	10640	35112	45752	0.541	416	416	61912	58571	0	0.171	0.412	0.053	0.169	0.124	415937	674540	332605	394849	93904
Track_418	10	1	1	0	0	0	10640	35112	45752	0.571	418	418	59964	60078	0	0.185	0.477	0.007	0.127	0.167	597059	1027567	365583	564496	195972

## Sheet: Control animal 2
																Mean speed										Average
Track_0	16	3	1	0	0	0	19152	0	19152	2256	0	0	88392	70244	0	0.459	1269	0.116	0.309	0.344	269757	439669	215384	258648	59194	0.381741
Track_1	15	0	0	0	0	0	14896	0	14896	1956	1	1	85924	69151	0	0.51	0.765	0.186	0.579	0.181	368083	773001	220073	326101	141348
Track_2	40	1	2	0	0	0	43624	0	43624	3872	2	2	86176	70997	0	0.419	1154	0.029	0.358	0.254	464923	1045825	200069	386122	229159
Track_6	27	0	0	0	0	0	27664	0	27664	2108	6	6	86050	70189	0	0.376	1063	0.029	0.359	0.253	482532	915485	228921	432491	187306
Track_7	22	0	0	0	0	0	22344	1064	23408	0.941	7	7	86040	65858	0	0.441	0.858	0.119	0.455	0.193	368242	726580	200352	345939	133143
Track_9	25	1	2	0	0	0	27664	0	27664	0.395	9	9	88401	66279	0	0.39	1182	0.079	0.357	0.25	378323	693458	203169	353757	139455
Track_10	59	2	1	0	0	0	63840	0	63840	4417	10	10	87536	67371	0	0.378	0.98	0.037	0.366	0.236	455657	1125165	213778	409326	197036
Track_12	24	1	1	0	0	0	25536	0	25536	0.71	12	12	86086	67416	0	0.357	0.875	0.055	0.322	0.229	468843	754150	201669	446308	148728
Track_13	30	1	2	0	0	0	32984	0	32984	0.598	13	13	87683	68698	0	0.398	1183	0.064	0.387	0.294	420568	934857	204536	372250	193724
Track_15	18	0	0	0	0	0	18088	0	18088	1251	15	15	87625	66963	0	0.505	1288	0.069	0.422	0.336	399764	752062	218666	386412	155600
Track_16	13	0	0	0	0	0	12768	0	12768	1056	16	16	85685	66541	0	0.468	0.863	0.108	0.504	0.257	402656	588570	229997	390431	95575
Track_17	22	0	0	0	0	0	22344	0	22344	0.642	17	17	86619	74992	0	0.361	0.806	0.048	0.318	0.227	440091	707503	220267	423603	147467
Track_18	46	0	0	0	0	0	47880	0	47880	0.986	18	18	86635	73818	0	0.341	0.778	0.026	0.327	0.201	552202	1064952	203945	518638	195826
Track_19	15	0	0	0	0	0	14896	0	14896	0.921	19	19	83831	75914	0	0.323	0.528	0.118	0.34	0.138	576788	1002675	245418	579563	191704
Track_20	12	0	0	0	0	0	11704	0	11704	2253	20	20	84361	73668	0	0.395	0.75	0.102	0.357	0.173	585639	976526	339203	587655	202823
Track_21	17	0	0	0	0	0	17024	0	17024	0.797	21	21	83682	77100	0	0.385	1009	0.077	0.356	0.223	434755	833615	242411	427961	132718
Track_23	59	2	1	0	0	0	63840	0	63840	1020	23	23	86371	76155	0	0.397	1118	0.048	0.342	0.253	491197	1040093	201159	463654	190379
Track_24	32	1	2	0	0	0	35112	1064	36176	1703	24	24	85430	71401	0	0.379	1112	0.067	0.326	0.232	581975	1437412	272199	552893	256292
Track_26	44	1	2	0	0	0	47880	0	47880	1457	26	26	84289	74675	0	0.358	0.844	0.024	0.334	0.196	538854	954174	227814	503047	189054
Track_29	21	1	1	0	0	0	22344	0	22344	0.288	29	29	87181	73833	0	0.387	0.906	0.049	0.375	0.233	430764	601966	204507	457809	119005
Track_31	19	1	1	0	0	0	20216	1064	21280	1711	31	31	86735	72520	0	0.436	0.857	0.065	0.418	0.275	395654	790102	217645	390491	147443
Track_32	44	0	0	0	0	0	45752	0	45752	1710	32	32	85512	78937	0	0.422	1235	0.09	0.358	0.24	500212	1130044	217711	450249	209370
Track_37	21	1	2	0	0	0	23408	0	23408	0.659	37	37	83399	79285	0	0.32	0.762	0.057	0.33	0.194	474276	871951	234481	448962	178378
Track_38	57	3	2	0	0	0	63840	0	63840	0.806	38	38	83679	79359	0	0.414	1407	0.031	0.392	0.28	426319	843966	205584	374052	157583
Track_39	20	0	0	0	0	0	20216	0	20216	1054	39	39	85137	80206	0	0.427	1098	0.055	0.379	0.265	456512	768848	220408	435533	175826
Track_41	31	5	2	0	0	0	39368	0	39368	2516	41	41	59504	20926	0	0.38	1071	0.065	0.284	0.279	309834	503180	200332	300357	77367
Track_43	59	2	1	0	0	0	63840	0	63840	4592	43	43	54217	20453	0	0.379	1238	0.047	0.273	0.301	373309	732502	200505	328933	141870
Track_44	22	0	0	0	0	0	22344	0	22344	2766	44	44	52162	19526	0	0.41	0.945	0.049	0.312	0.274	339435	527789	210488	324394	80853
Track_46	16	0	0	0	0	0	15960	0	15960	1563	46	46	54808	18997	0	0.293	0.704	0.041	0.248	0.189	482974	694534	227090	495745	122373
Track_47	29	3	1	0	0	0	32984	0	32984	5438	47	47	50659	20946	0	0.46	1310	0.054	0.343	0.336	359687	603642	205952	324742	117727
Track_49	20	1	1	0	0	0	21280	0	21280	1218	49	49	55826	19831	0	0.354	0.986	0.088	0.302	0.215	385381	695542	232443	361966	133228
Track_50	40	3	2	0	0	0	47880	0	47880	1482	50	50	61928	19171	0	0.368	0.785	0.045	0.376	0.181	336337	648076	204536	308526	114034
Track_51	42	0	0	0	0	0	43624	0	43624	1294	51	51	50847	19496	0	0.379	0.9	0.052	0.344	0.238	464013	854532	214250	454403	172231
Track_53	12	0	0	0	0	0	11704	0	11704	1981	53	53	58257	18685	0	0.3	0.854	0.098	0.273	0.222	459444	683008	245048	488348	142822
Track_54	22	1	1	0	0	0	23408	0	23408	1351	54	54	60304	19041	0	0.379	1111	0.088	0.296	0.286	329901	587650	210949	314436	92136
Track_56	30	1	2	0	0	0	32984	0	32984	1277	56	56	64612	21833	0	0.303	0.83	0.066	0.257	0.193	392155	592680	221328	402413	97162
Track_57	25	0	0	0	0	0	25536	0	25536	3788	57	57	59078	21652	0	0.422	1068	0.067	0.364	0.325	308039	426455	201949	308484	58787
Track_58	39	2	1	0	0	0	42560	0	42560	2581	58	58	63040	20512	0	0.362	1086	0.105	0.331	0.231	347357	603282	204494	328481	100819
Track_59	13	1	2	0	0	0	14896	0	14896	0.993	59	59	46067	20881	0	0.339	0.6	0.17	0.332	0.143	345283	779300	200546	265234	164696
Track_60	27	0	0	0	0	0	27664	0	27664	1738	60	60	65887	19930	0	0.462	1061	0.068	0.362	0.308	441498	717123	203057	461991	136615
Track_61	16	0	0	0	0	0	15960	0	15960	1368	61	61	50201	21863	0	0.478	1056	0.102	0.444	0.299	392409	586097	202790	413388	113147
Track_62	26	0	0	0	0	0	26600	0	26600	1268	62	62	66171	20678	0	0.385	1129	0.088	0.3	0.258	456637	1060236	200956	421424	204944
Track_63	18	0	0	0	0	0	18088	0	18088	2700	63	63	62192	21785	0	0.437	1117	0.124	0.284	0.274	292874	410979	200033	296509	55663
Track_64	11	0	0	0	0	0	10640	0	10640	1804	64	64	52507	22021	0	0.469	1026	0.159	0.5	0.318	429029	617559	284992	429980	104578
Track_65	22	1	2	0	0	0	24472	0	24472	3116	65	65	52919	21691	0	0.374	1084	0.076	0.326	0.259	311728	462248	201428	310885	80299
Track_66	18	0	0	0	0	0	18088	0	18088	1544	66	66	67145	21398	0	0.416	1291	0.08	0.382	0.298	456146	707731	225628	477709	148296
Track_67	29	5	2	0	0	0	37240	0	37240	3015	67	67	47953	22074	0	0.403	1084	0.03	0.372	0.3	319149	608292	200851	296385	106686
Track_68	36	1	2	0	0	0	39368	0	39368	5468	68	68	51284	21084	0	0.385	1136	0.034	0.291	0.286	312489	492293	209296	307724	69974
Track_70	59	2	1	0	0	0	63840	0	63840	1543	70	70	60744	19888	0	0.398	1410	0.046	0.245	0.337	302144	504296	202367	279804	76090
Track_71	30	1	1	0	0	0	31920	0	31920	0.43	71	71	56884	20485	0	0.351	1255	0.037	0.256	0.274	317477	611958	200580	301250	100590
Track_72	61	0	0	0	0	0	63840	0	63840	2473	72	72	65442	21290	0	0.407	1270	0.021	0.3	0.292	319497	642326	206652	273570	103820
Track_73	45	2	2	0	0	0	50008	0	50008	2608	73	73	51595	19790	0	0.375	1240	0.09	0.262	0.264	374376	739572	226581	358489	110252
Track_75	36	2	1	0	0	0	39368	0	39368	3723	75	75	55726	19288	0	0.352	1160	0.068	0.272	0.227	410461	1006685	203651	343708	198126
Track_76	28	1	2	0	0	0	30856	0	30856	0.054	76	76	57656	19893	0	0.287	0.674	0.053	0.303	0.149	362786	576012	206937	342293	110677
Track_77	53	5	2	0	0	0	63840	0	63840	4793	77	77	61012	22044	0	0.346	1037	0.047	0.29	0.219	325073	814121	201906	296127	119433
Track_79	13	0	0	0	0	0	12768	0	12768	1390	79	79	69063	21912	0	0.446	0.758	0.043	0.53	0.226	354765	606631	235223	339615	108067
Track_81	25	0	0	0	0	0	25536	0	25536	1817	81	81	68970	22626	0	0.365	0.911	0.027	0.301	0.271	447845	831777	226259	437361	142654
Track_82	57	1	1	0	0	0	60648	0	60648	3154	82	82	73168	25083	0	0.344	0.935	0.063	0.283	0.219	437661	739963	222492	427823	133072
Track_83	18	0	0	0	0	0	18088	0	18088	1230	83	83	67187	23180	0	0.295	0.922	0.011	0.254	0.252	400489	705166	228815	401631	135593
Track_85	24	1	1	0	0	0	25536	0	25536	3280	85	85	73397	25044	0	0.329	0.937	0.025	0.249	0.256	385295	595300	209838	376078	123009
Track_86	20	1	1	0	0	0	21280	0	21280	0.926	86	86	48427	21920	0	0.346	0.972	0.071	0.271	0.247	296874	515555	201850	279451	90665
Track_87	12	0	0	0	0	0	11704	0	11704	0.857	87	87	56518	21947	0	0.386	1077	0.073	0.232	0.352	479164	676887	203115	501973	122736
Track_89	20	0	0	0	0	0	20216	0	20216	1229	89	89	54992	21605	0	0.357	0.881	0.118	0.259	0.227	441045	710965	269147	427466	123230
Track_90	38	1	1	0	0	0	40432	0	40432	3434	90	90	55948	21377	0	0.405	1277	0.089	0.289	0.305	430100	701520	200872	436722	148770
Track_91	12	0	0	0	0	0	11704	0	11704	2154	91	91	59522	22482	0	0.522	1060	0.089	0.42	0.309	289053	503141	206087	269258	78458
Track_92	52	2	1	0	0	0	56392	0	56392	0.738	92	92	61942	22289	0	0.334	1311	0.032	0.264	0.245	366945	812616	218949	334059	131206
Track_93	19	1	1	0	0	0	20216	0	20216	1084	93	93	65969	22252	0	0.334	1139	0.083	0.217	0.302	372622	552550	230578	339132	98666
Track_94	22	0	0	0	0	0	22344	0	22344	0.961	94	94	57883	22087	0	0.425	1167	0.117	0.351	0.299	326144	592739	201032	286733	109375
Track_95	33	4	1	0	0	0	38304	0	38304	4597	95	95	68092	23339	0	0.371	1189	0.026	0.254	0.293	357149	661848	201934	337699	124338
Track_97	14	0	0	0	0	0	13832	0	13832	0.623	97	97	59910	21889	0	0.38	1396	0.063	0.267	0.35	334112	459102	211166	339309	79627
Track_98	58	1	1	0	0	0	61712	0	61712	2999	98	98	67292	20959	0	0.455	1105	0.026	0.38	0.268	387800	745628	205695	343098	146964
Track_99	56	5	1	0	0	0	63840	0	63840	3315	99	99	75280	25934	0	0.35	1074	0.033	0.273	0.23	512194	1459576	224116	423630	294143
Track_100	34	1	1	0	0	0	36176	0	36176	3897	100	100	75535	26922	0	0.468	1360	0.028	0.381	0.315	430464	700249	203483	402715	145704
Track_103	27	0	0	0	0	0	27664	1064	28728	1508	103	103	74645	24507	0	0.366	0.943	0.011	0.338	0.243	449579	1194256	201985	387921	235591
Track_106	29	0	0	0	0	0	29792	0	29792	1513	106	106	76253	25368	0	0.372	1034	0.032	0.27	0.273	562392	1343505	215103	515760	296348
Track_107	15	1	1	0	0	0	15960	0	15960	2648	107	107	72705	25693	0	0.299	0.796	0.106	0.245	0.199	538000	789543	221181	620052	197955
Track_108	20	0	0	0	0	0	20216	0	20216	2258	108	108	71161	24720	0	0.324	0.976	0.059	0.262	0.253	395977	740351	249913	383825	112096
Track_110	11	0	0	0	0	0	10640	0	10640	1978	110	110	80753	28597	0	0.356	0.598	0.069	0.465	0.21	576357	916496	208795	548920	240031
Track_111	21	0	0	0	0	0	21280	0	21280	2361	111	111	75701	26931	0	0.431	1244	0.061	0.376	0.32	436462	733675	220639	470180	146854
Track_114	33	2	2	0	0	0	37240	0	37240	0.873	114	114	79452	29210	0	0.399	1129	0.058	0.3	0.28	319994	511935	202492	307583	86748
Track_116	27	1	1	0	0	0	28728	0	28728	1206	116	116	79054	26689	0	0.311	0.687	0.052	0.259	0.176	422464	983638	200911	369064	158134
Track_117	20	1	1	0	0	0	21280	0	21280	0.881	117	117	80152	27461	0	0.376	0.857	0.074	0.38	0.218	382291	757939	219156	353297	133739
Track_118	48	1	2	0	0	0	52136	0	52136	1425	118	118	77383	26209	0	0.351	1052	0.009	0.247	0.272	426250	1006396	211119	391369	182981
Track_120	59	1	2	0	0	0	63840	0	63840	6386	120	120	82334	33362	0	0.37	1244	0.043	0.332	0.253	347500	723616	204077	324882	115654
Track_124	15	0	0	0	0	0	14896	0	14896	0.516	124	124	79941	30758	0	0.385	0.952	0.06	0.36	0.248	468376	829601	269118	403261	186202
Track_125	26	1	1	0	0	0	27664	0	27664	1602	125	125	83691	32381	0	0.368	0.9	0.041	0.289	0.227	359842	531508	207192	360915	87530
Track_126	34	1	1	0	0	0	36176	0	36176	1923	126	126	83064	31336	0	0.365	1030	0.022	0.326	0.229	407254	766063	200078	389061	150918
Track_127	21	0	0	0	0	0	21280	0	21280	1166	127	127	79949	31723	0	0.4	1013	0.096	0.334	0.286	473070	783067	221266	445777	173436
Track_129	60	1	1	0	0	0	63840	0	63840	3775	129	129	80958	31221	0	0.377	1122	0.009	0.326	0.266	466407	917803	207747	448250	152666
Track_130	17	0	0	0	0	0	17024	0	17024	0.251	130	130	77514	28619	0	0.463	0.962	0.02	0.485	0.308	482718	939983	259016	408792	188425
Track_131	37	1	1	0	0	0	39368	0	39368	1600	131	131	77902	29402	0	0.361	0.983	0.024	0.309	0.231	436002	1105939	212288	378686	217432
Track_133	12	0	0	0	0	0	11704	0	11704	1979	133	133	78135	29889	0	0.343	0.528	0.019	0.402	0.176	430096	651031	261070	445415	138986
Track_135	15	0	0	0	0	0	14896	0	14896	0.559	135	135	79206	30065	0	0.462	0.808	0.06	0.445	0.22	428346	733152	215133	455026	127421
Track_137	35	2	2	0	0	0	39368	0	39368	3160	137	137	85765	33742	0	0.31	0.722	0.038	0.271	0.175	430644	807810	224478	394637	150062
Track_138	33	1	1	0	0	0	35112	0	35112	1184	138	138	83664	36134	0	0.379	1020	0.03	0.341	0.255	462013	770690	207387	454614	156152
Track_139	18	1	1	0	0	0	19152	0	19152	1151	139	139	84824	37273	0	0.37	0.634	0.13	0.318	0.179	329154	640684	201181	285004	125999
Track_140	11	0	0	0	0	0	10640	0	10640	2286	140	140	85606	37993	0	0.475	1187	0.134	0.353	0.35	529074	749540	238338	491728	144903
Track_141	17	1	2	0	0	0	19152	1064	20216	1744	141	141	85044	32967	0	0.316	1140	0.09	0.228	0.251	432638	903449	239058	340638	188449
Track_142	31	2	2	0	0	0	36176	0	36176	2429	142	142	84432	33666	0	0.39	1033	0.043	0.366	0.255	453158	902836	240378	410811	177610
Track_143	27	0	0	0	0	0	27664	0	27664	2201	143	143	85936	35266	0	0.451	1106	0.063	0.371	0.313	429711	758647	235277	422571	136527
Track_145	40	1	1	0	0	0	42560	0	42560	3317	145	145	80662	31931	0	0.422	1331	0.03	0.364	0.283	392885	703417	208604	400091	122367
Track_146	29	1	1	0	0	0	30856	0	30856	3115	146	146	81537	33071	0	0.395	1146	0.062	0.268	0.325	367546	589212	220260	362444	97797
Track_148	22	0	0	0	0	0	22344	0	22344	1773	148	148	83007	34551	0	0.295	0.799	0.044	0.257	0.202	502668	780724	228971	527430	153056
Track_150	34	0	0	0	0	0	35112	0	35112	1221	150	150	84446	34248	0	0.372	1043	0.018	0.328	0.232	543187	1128339	213113	481352	234065
Track_151	20	1	1	0	0	0	21280	0	21280	0.589	151	151	86733	41913	0	0.372	0.778	0.028	0.311	0.234	313716	475589	209195	300680	73603
Track_152	16	0	0	0	0	0	15960	0	15960	1247	152	152	89292	43853	0	0.351	0.892	0.101	0.349	0.214	356479	587691	202851	355161	110673
Track_153	29	1	1	0	0	0	30856	0	30856	0.289	153	153	86866	43034	0	0.322	1270	0.025	0.337	0.255	407722	826598	202400	320182	184722
Track_154	35	3	1	0	0	0	39368	0	39368	1107	154	154	87902	40691	0	0.321	1064	0.062	0.299	0.234	339821	641984	210515	304818	118333
Track_156	19	1	2	0	0	0	21280	0	21280	2419	156	156	88014	42803	0	0.394	1020	0.054	0.383	0.257	314483	512097	203981	295819	84618
Track_159	39	1	1	0	0	0	41496	0	41496	2507	159	159	88566	44928	0	0.422	1182	0.041	0.353	0.299	357829	641883	207984	313045	129923
Track_160	56	4	2	0	0	0	63840	0	63840	1746	160	160	88167	44690	0	0.381	1254	0.005	0.343	0.287	328512	631430	204006	284610	110835
Track_161	14	1	2	0	0	0	15960	0	15960	3656	161	161	85844	37378	0	0.479	1102	0.09	0.368	0.332	386905	984826	210247	320366	244963
Track_162	23	0	0	0	0	0	23408	0	23408	1328	162	162	85868	37965	0	0.317	0.6	0.054	0.297	0.177	565788	1072345	218240	547523	231698
Track_164	50	3	2	0	0	0	56392	0	56392	2887	164	164	86722	36719	0	0.375	0.984	0.02	0.314	0.238	428661	844562	202650	403777	152437
Track_166	18	1	1	0	0	0	19152	0	19152	1324	166	166	86904	40459	0	0.326	0.877	0.064	0.202	0.241	410233	685526	201073	413974	130844
Track_167	32	0	0	0	0	0	32984	0	32984	0.999	167	167	86536	39201	0	0.319	1072	0.06	0.265	0.23	402262	706598	242868	376291	124972
Track_168	13	1	1	0	0	0	13832	1064	14896	1105	168	168	87860	39270	0	0.402	1078	0.087	0.391	0.273	329880	489066	201959	308892	86817
Track_169	28	1	1	0	0	0	29792	1064	30856	1949	169	169	88840	51764	0	0.366	1077	0.031	0.317	0.254	415427	754444	201694	429086	156921
Track_170	14	0	0	0	0	0	13832	1064	14896	0.685	170	170	87368	52130	0	0.631	1183	0.163	0.632	0.266	311307	786236	201678	263742	156389
Track_173	36	0	0	0	0	0	37240	0	37240	4327	173	173	89746	48248	0	0.343	1089	0.033	0.296	0.254	471650	927713	224642	444745	173362
Track_174	50	4	2	0	0	0	58520	0	58520	2249	174	174	88833	51712	0	0.488	1174	0.057	0.403	0.292	348023	739364	204862	318733	129556
Track_175	42	0	0	0	0	0	43624	0	43624	2870	175	175	90687	53227	0	0.385	0.952	0.052	0.316	0.233	446924	789824	210765	463768	146389
Track_176	18	0	0	0	0	0	18088	0	18088	2345	176	176	87077	53309	0	0.392	1092	0.044	0.375	0.277	487858	743412	215662	491572	175503
Track_178	32	0	0	0	0	0	32984	0	32984	3801	178	178	88436	56458	0	0.338	0.793	0.048	0.278	0.216	373711	551496	234754	358336	81063
Track_179	61	0	0	0	0	0	63840	0	63840	0.732	179	179	90348	54055	0	0.415	0.995	0.037	0.349	0.271	376576	694856	201403	344629	127230
Track_180	59	2	1	0	0	0	63840	0	63840	2155	180	180	88301	52512	0	0.384	1078	0.021	0.329	0.29	358759	704907	200933	349197	108220
Track_182	38	1	2	0	0	0	41496	1064	42560	3925	182	182	88243	49349	0	0.429	1245	0.019	0.326	0.281	384207	811464	203843	339812	153810
Track_183	34	1	1	0	0	0	36176	1064	37240	3210	183	183	88022	49663	0	0.395	1338	0.03	0.311	0.279	349970	641501	213174	331309	109562
Track_185	42	2	2	0	0	0	47880	0	47880	0.235	185	185	88186	46870	0	0.349	1073	0.011	0.291	0.259	397358	658173	201463	405834	126624
Track_186	44	3	2	0	0	0	50008	0	50008	5614	186	186	89080	45714	0	0.377	1190	0.034	0.317	0.262	351253	543062	201472	351585	89559
Track_187	55	3	2	0	0	0	63840	0	63840	1851	187	187	90050	50966	0	0.395	1143	0.043	0.354	0.268	380210	667135	201281	376835	113071
Track_188	39	1	1	0	0	0	41496	0	41496	0.978	188	188	90589	49392	0	0.37	0.883	0.028	0.357	0.231	431948	942715	240393	373336	157026
Track_190	25	0	0	0	0	0	25536	0	25536	1424	190	190	88166	48633	0	0.352	0.919	0.041	0.315	0.254	427697	1029081	201193	375438	206287
Track_193	11	0	0	0	0	0	10640	0	10640	1871	193	193	86796	62828	0	0.422	0.825	0.085	0.396	0.234	481325	692579	248367	508123	146928
Track_194	45	1	2	0	0	0	48944	0	48944	1928	194	194	87484	63958	0	0.379	1099	0.015	0.346	0.27	417719	759949	242332	396876	137173
Track_195	54	1	1	0	0	0	57456	0	57456	1073	195	195	86931	64086	0	0.357	1039	0.031	0.287	0.227	491814	1053941	204795	466269	216696
Track_198	11	0	0	0	0	0	10640	0	10640	0.244	198	198	89693	61874	0	0.536	1008	0.124	0.56	0.323	304950	439355	201851	259187	84474
Track_199	22	0	0	0	0	0	22344	0	22344	1440	199	199	86115	63497	0	0.426	0.962	0.094	0.334	0.278	437139	715183	202651	485978	168366
Track_200	34	2	1	0	0	0	37240	0	37240	1535	200	200	85619	65197	0	0.35	1112	0.068	0.262	0.292	447956	904408	204901	423467	176789
Track_201	12	2	2	0	0	0	14896	0	14896	0.854	201	201	86537	64493	0	0.354	0.624	0.111	0.365	0.152	418094	598603	224795	430372	94111
Track_202	32	0	0	0	0	0	32984	0	32984	2269	202	202	88633	62523	0	0.401	1141	0.129	0.36	0.23	410532	771950	232760	416561	135341
Track_203	33	1	2	0	0	0	36176	0	36176	2961	203	203	87725	64141	0	0.473	1378	0.08	0.375	0.315	393203	882966	202917	375579	135103
Track_205	29	1	2	0	0	0	31920	0	31920	1154	205	205	87640	56569	0	0.373	1144	0.059	0.305	0.268	413063	816006	202681	407320	152693
Track_206	18	0	0	0	0	0	18088	0	18088	0.961	206	206	90505	56554	0	0.36	0.754	0.055	0.24	0.219	437353	822442	203068	355123	172964
Track_207	29	1	1	0	0	0	30856	0	30856	1099	207	207	90287	58021	0	0.436	1223	0.031	0.358	0.32	443680	927775	208657	393079	190935
Track_208	44	0	0	0	0	0	45752	0	45752	5280	208	208	87151	59144	0	0.381	1073	0.03	0.29	0.264	445257	1071959	201928	438160	180271
Track_209	43	3	1	0	0	0	47880	0	47880	5095	209	209	87259	57274	0	0.387	1232	0.064	0.366	0.264	428023	797287	205945	397570	166540
Track_211	15	0	0	0	0	0	14896	0	14896	1739	211	211	88290	56634	0	0.425	0.841	0.043	0.404	0.223	377985	792157	216446	304846	154620
Track_212	18	0	0	0	0	0	18088	0	18088	2658	212	212	86993	58578	0	0.57	1337	0.094	0.474	0.377	413008	766743	202724	394116	151268
Track_213	15	1	1	0	0	0	15960	0	15960	1444	213	213	89348	58743	0	0.409	1043	0.154	0.3	0.249	488033	822977	223719	452654	189985
Track_214	17	0	0	0	0	0	17024	0	17024	2796	214	214	86470	61230	0	0.535	1165	0.151	0.586	0.304	370002	839391	206731	260148	180651
Track_215	37	0	0	0	0	0	38304	0	38304	2677	215	215	88358	61350	0	0.419	1056	0.038	0.388	0.291	449289	811542	275607	402061	135527
Track_216	35	0	0	0	0	0	36176	0	36176	4354	216	216	86515	61104	0	0.384	1294	0.038	0.298	0.299	467290	918242	202010	446784	203737
Track_218	10	1	2	0	0	0	11704	0	11704	1282	218	218	86926	58961	0	0.335	0.536	0.062	0.328	0.169	515823	1012351	213763	451190	251220
Track_221	14	2	2	0	0	0	17024	0	17024	1089	221	221	47302	19791	0	0.351	0.733	0.081	0.359	0.212	307166	454412	204366	285314	82563
Track_223	9	1	2	0	0	0	10640	0	10640	1663	223	223	51228	19948	0	0.225	0.659	0.049	0.177	0.198	419049	703799	221607	337988	167597
Track_224	54	5	2	0	0	0	63840	0	63840	2645	224	224	70858	22710	0	0.373	1213	0.052	0.353	0.261	493311	821534	201678	505462	174877
Track_225	9	2	1	0	0	0	10640	0	10640	0.729	225	225	51587	21139	0	0.422	1114	0.145	0.454	0.32	353519	623804	219886	323780	127384
Track_226	32	2	2	0	0	0	37240	0	37240	1316	226	226	73422	23883	0	0.351	0.992	0.033	0.319	0.233	517609	895215	258956	517839	172082
Track_227	19	1	2	0	0	0	21280	0	21280	4102	227	227	78556	28518	0	0.405	1233	0.101	0.383	0.259	451952	877175	247646	405526	166642
Track_229	54	5	2	0	0	0	62776	0	62776	4447	229	229	76324	27837	0	0.39	1163	0.016	0.329	0.263	480950	902686	205343	489515	190186
Track_232	10	1	1	0	0	0	10640	0	10640	1324	232	232	75623	26081	0	0.331	0.744	0.103	0.267	0.217	478008	716880	221337	479110	159574
Track_233	33	1	1	0	0	0	35112	0	35112	0.501	233	233	76302	27993	0	0.382	0.889	0.009	0.378	0.214	497413	884364	233309	463013	168743
Track_235	15	2	2	0	0	0	18088	0	18088	1903	235	235	77354	29023	0	0.273	0.676	0.089	0.269	0.151	371960	664599	204520	342941	138817
Track_237	34	3	2	0	0	0	39368	0	39368	1994	237	237	87369	39227	0	0.321	0.857	0.03	0.284	0.199	465236	767138	240577	449642	130444
Track_241	12	2	2	0	0	0	14896	0	14896	0.903	241	241	87151	44224	0	0.312	0.546	0.076	0.364	0.167	352144	482735	229875	399960	85951
Track_242	41	1	1	0	0	0	43624	0	43624	2892	242	242	85453	72666	0	0.422	1023	0.014	0.331	0.278	423468	929257	217146	381672	178883
Track_245	20	1	2	0	0	0	22344	0	22344	1071	245	245	84171	78369	0	0.522	1090	0.143	0.515	0.262	415846	944112	202295	346263	192200
Track_250	58	0	0	0	0	0	60648	2128	62776	1155	250	250	63500	22412	0	0.311	0.991	0.041	0.245	0.216	416755	671804	217125	416322	125535
Track_252	37	2	1	0	0	0	40432	2128	42560	2266	252	252	79927	31206	0	0.376	0.815	0.117	0.336	0.183	492829	815320	223438	504434	169929
Track_253	55	2	2	0	0	0	61712	2128	63840	0.762	253	253	86022	35611	0	0.478	1324	0.031	0.409	0.317	450372	1228788	201140	409147	213709
Track_255	18	1	2	0	0	0	20216	2128	22344	2387	255	255	89717	59845	0	0.463	0.822	0.096	0.437	0.229	414677	767472	212445	387780	155595
Track_256	46	6	2	0	0	0	56392	2128	58520	2964	256	256	87294	57464	0	0.366	1068	0.014	0.328	0.262	415267	1124590	214561	344582	195190
Track_260	54	3	1	0	0	0	59584	2128	61712	3752	260	260	88524	61309	0	0.371	1123	0.016	0.305	0.258	444038	962631	210065	411102	183120
Track_261	11	1	2	0	0	0	12768	2128	14896	1066	261	261	90133	60714	0	0.654	1030	0.092	0.71	0.27	388617	705178	211325	340214	145245
Track_264	58	1	1	0	0	0	61712	2128	63840	3188	264	264	60639	19774	0	0.416	1168	0.056	0.386	0.277	301901	542737	200182	291543	76522
Track_267	17	0	0	0	0	0	17024	5320	22344	1562	267	267	87314	46392	0	0.272	0.841	0.054	0.173	0.244	390637	704821	206764	385854	127411
Track_268	21	0	0	0	0	0	21280	5320	26600	2300	268	268	87379	47493	0	0.425	1178	0.075	0.313	0.322	406945	650859	209823	410850	122994
Track_269	19	1	1	0	0	0	20216	5320	25536	3380	269	269	88036	42267	0	0.397	1306	0.021	0.336	0.344	345511	643046	205014	318604	119937
Track_270	47	1	1	0	0	0	50008	4256	54264	2594	270	270	87986	51249	0	0.364	1183	0.048	0.313	0.275	358378	564121	204452	357157	103597
Track_271	32	1	2	0	0	0	35112	4256	39368	6354	271	271	89439	58315	0	0.319	1114	0.005	0.229	0.27	452991	862883	201826	435419	174424
Track_273	51	1	2	0	0	0	55328	4256	59584	4564	273	273	87111	57697	0	0.406	1140	0.022	0.394	0.288	439710	989022	200793	392801	188969
Track_274	41	1	1	0	0	0	43624	5320	48944	1593	274	274	87560	67671	0	0.361	1309	0.035	0.322	0.283	420123	770462	208587	398643	154634
Track_275	44	3	2	0	0	0	50008	3192	53200	3487	275	275	88678	66085	0	0.393	1247	0.075	0.31	0.281	380083	909266	201278	330850	180252
Track_278	31	0	0	0	0	0	31920	4256	36176	0.38	278	278	86506	73776	0	0.37	0.838	0.049	0.331	0.222	618461	1336330	207161	506487	325391
Track_279	26	2	1	0	0	0	28728	4256	32984	1760	279	279	85382	79916	0	0.468	1053	0.14	0.401	0.245	395994	759729	223273	408998	124652
Track_281	15	0	0	0	0	0	14896	3192	18088	1973	281	281	63517	19774	0	0.273	0.619	0.025	0.269	0.149	355349	502113	212179	370642	95386
Track_283	34	1	1	0	0	0	36176	3192	39368	2442	283	283	66270	21682	0	0.382	1251	0.023	0.307	0.317	324169	642239	202199	316668	100952
Track_284	21	1	1	0	0	0	22344	3192	25536	1169	284	284	55991	18979	0	0.332	1023	0.065	0.292	0.24	377618	499038	227388	361764	72287
Track_285	36	0	0	0	0	0	37240	3192	40432	1180	285	285	53761	21556	0	0.377	1089	0.062	0.3	0.26	372923	648224	213151	360766	106270
Track_287	11	0	0	0	0	0	10640	3192	13832	0.469	287	287	60830	22822	0	0.266	0.521	0.046	0.343	0.152	315066	515953	217127	265877	89549
Track_288	56	2	1	0	0	0	60648	3192	63840	1853	288	288	51694	21936	0	0.398	1084	0.053	0.31	0.286	374125	669286	204557	359327	127011
Track_289	22	1	1	0	0	0	23408	3192	26600	2467	289	289	64817	21064	0	0.481	1164	0.045	0.329	0.363	403660	583148	224382	397692	99730
Track_294	13	2	2	0	0	0	15960	5320	21280	1144	294	294	49780	19491	0	0.434	0.986	0.051	0.379	0.333	381345	697350	206830	286057	148895
Track_299	24	0	0	0	0	0	24472	8512	32984	0.9	299	299	83495	77418	0	0.395	0.919	0.055	0.332	0.213	463844	673900	229128	464737	120596
Track_300	23	0	0	0	0	0	23408	8512	31920	1905	300	300	83167	79057	0	0.433	1302	0.099	0.342	0.335	564858	1134132	235799	522793	230369
Track_301	16	1	1	0	0	0	17024	7448	24472	3282	301	301	58352	19233	0	0.584	1240	0.177	0.437	0.349	296097	402832	230033	297457	44409
Track_304	27	2	2	0	0	0	30856	7448	38304	2244	304	304	62165	22682	0	0.34	0.768	0.101	0.303	0.176	374798	574237	207443	372876	102963
Track_305	46	2	2	0	0	0	52136	8512	60648	5087	305	305	71186	23971	0	0.412	1150	0.04	0.37	0.258	364324	565682	219666	375179	92817
Track_306	12	0	0	0	0	0	11704	7448	19152	1697	306	306	78905	27692	0	0.4	0.687	0.1	0.4	0.207	363556	910946	201380	293113	199787
Track_307	20	0	0	0	0	0	20216	7448	27664	3035	307	307	77734	29363	0	0.343	1065	0.033	0.259	0.278	444514	1245749	210299	403563	220691
Track_308	27	2	1	0	0	0	29792	7448	37240	3140	308	308	81530	28767	0	0.42	0.988	0.013	0.39	0.253	313713	491517	201369	281182	84082
Track_309	27	2	2	0	0	0	30856	8512	39368	1548	309	309	82328	29584	0	0.385	1248	0.07	0.322	0.284	456953	765759	201313	419319	160688
Track_311	25	0	0	0	0	0	25536	7448	32984	2556	311	311	87030	37807	0	0.363	0.913	0.066	0.265	0.247	381568	781486	200309	321437	152599
Track_314	17	1	1	0	0	0	18088	9576	27664	0.25	314	314	82904	36376	0	0.211	0.648	0.016	0.206	0.162	636296	760521	513707	633509	69309
Track_316	35	3	2	0	0	0	41496	10640	52136	2087	316	316	84105	32439	0	0.359	1024	0.05	0.315	0.238	342633	556172	204169	317646	95337
Track_317	48	2	2	0	0	0	53200	10640	63840	4461	317	317	86477	41595	0	0.325	1233	0.023	0.249	0.278	402615	1039824	215923	349861	203216
Track_321	24	3	2	0	0	0	28728	9576	38304	2780	321	321	87574	53745	0	0.421	1317	0.044	0.26	0.394	347580	616232	213947	344663	101783
Track_322	49	2	1	0	0	0	53200	10640	63840	0.372	322	322	85712	66337	0	0.356	0.851	0.043	0.306	0.221	382912	782250	202884	364251	122672
Track_323	28	2	1	0	0	0	30856	10640	41496	1022	323	323	85287	67541	0	0.38	1308	0.064	0.281	0.33	431051	828737	215582	396788	155928
Track_324	44	5	2	0	0	0	53200	10640	63840	3957	324	324	87542	71982	0	0.397	1354	0.046	0.322	0.313	353104	756027	204552	344181	111457
Track_325	44	1	2	0	0	0	47880	10640	58520	4163	325	325	87128	71231	0	0.369	1251	0.046	0.339	0.245	401401	901209	207234	356819	160852
Track_326	12	0	0	0	0	0	11704	10640	22344	1073	326	326	85641	69106	0	0.419	1339	0.088	0.324	0.346	308264	497699	211675	274905	90726
Track_327	51	0	0	0	0	0	53200	10640	63840	3117	327	327	89081	63591	0	0.425	1346	0.015	0.334	0.313	363709	611088	205872	351298	110922
Track_329	44	0	0	0	0	0	45752	9576	55328	2015	329	329	85071	72919	0	0.332	1014	0.01	0.319	0.189	477255	869633	209804	470912	154281
Track_330	39	0	0	0	0	0	40432	9576	50008	1227	330	330	86885	75345	0	0.393	0.938	0.043	0.354	0.22	498682	973659	209627	439158	218129
Track_331	36	0	0	0	0	0	37240	10640	47880	2307	331	331	46832	20781	0	0.397	1345	0.051	0.284	0.309	358666	898871	202974	301843	157308
Track_333	13	0	0	0	0	0	12768	10640	23408	2150	333	333	45968	21308	0	0.335	1073	0.093	0.276	0.275	317492	442814	204651	312090	65471
Track_335	47	3	2	0	0	0	54264	9576	63840	3879	335	335	67632	22384	0	0.403	1198	0.025	0.333	0.281	352439	740490	200750	312084	134873
Track_336	17	1	1	0	0	0	18088	10640	28728	1800	336	336	48319	20279	0	0.296	0.921	0.081	0.222	0.222	317785	462976	204861	301181	77298
Track_338	40	2	2	0	0	0	44688	9576	54264	2763	338	338	70154	23912	0	0.36	1089	0.029	0.264	0.284	404276	662639	217354	417590	112823
Track_339	48	0	0	0	0	0	50008	10640	60648	2612	339	339	80271	28035	0	0.332	1281	0.053	0.236	0.251	354798	857891	203497	324224	121883
Track_340	37	2	1	0	0	0	40432	11704	52136	0.915	340	340	62497	20237	0	0.457	1308	0.05	0.454	0.327	276260	381224	210598	262942	48930
Track_344	50	0	0	0	0	0	52136	11704	63840	1114	344	344	77063	28286	0	0.335	0.98	0.027	0.3	0.193	522705	953769	224614	524659	182836
Track_345	24	0	0	0	0	0	24472	11704	36176	1951	345	345	83245	35747	0	0.331	1333	0.036	0.263	0.288	521348	855012	250158	526459	174053
Track_346	26	1	1	0	0	0	27664	11704	39368	1416	346	346	88510	42151	0	0.374	1335	0.071	0.278	0.312	287374	426742	205184	282919	61382
Track_347	23	0	0	0	0	0	23408	11704	35112	0.713	347	347	90148	47212	0	0.356	1336	0.013	0.228	0.337	421704	639713	209919	428791	138325
Track_348	35	0	0	0	0	0	36176	11704	47880	1576	348	348	90154	50130	0	0.329	0.945	0.024	0.277	0.231	495645	913597	244594	428246	203315
Track_349	38	1	2	0	0	0	41496	12768	54264	1331	349	349	63285	19033	0	0.377	1224	0.036	0.337	0.289	348187	568634	208378	339107	90635
Track_351	49	0	0	0	0	0	51072	12768	63840	5767	351	351	74956	25110	0	0.383	1322	0.017	0.343	0.254	436664	820793	209170	430933	134307
Track_352	20	0	0	0	0	0	20216	12768	32984	0.95	352	352	78473	26519	0	0.341	0.72	0.064	0.327	0.207	492913	879041	207302	477622	186997
Track_353	16	0	0	0	0	0	15960	12768	28728	1781	353	353	82568	28781	0	0.416	1068	0.086	0.227	0.324	322674	453534	226186	327502	57004
Track_355	36	1	1	0	0	0	38304	12768	51072	2498	355	355	90201	57562	0	0.263	0.83	0.039	0.227	0.181	464762	754992	214526	468934	133923
Track_357	46	3	1	0	0	0	51072	12768	63840	1058	357	357	89451	63219	0	0.328	0.995	0.011	0.291	0.199	476662	1073597	215466	441868	182884
Track_358	26	1	1	0	0	0	27664	12768	40432	2784	358	358	89172	60564	0	0.429	1231	0.03	0.328	0.348	435077	694059	201896	406948	133425
Track_359	19	1	2	0	0	0	21280	13832	35112	1040	359	359	82390	34484	0	0.297	0.698	0.081	0.262	0.151	456474	765927	233552	441053	173970
Track_361	12	0	0	0	0	0	11704	14896	26600	0.801	361	361	87330	44604	0	0.498	1057	0.108	0.293	0.38	268149	367749	206782	274392	49248
Track_362	16	0	0	0	0	0	15960	14896	30856	1183	362	362	85331	38427	0	0.381	0.88	0.035	0.343	0.256	458773	813145	240922	476804	157390
Track_365	11	0	0	0	0	0	10640	14896	25536	2631	365	365	90627	54519	0	0.548	1278	0.07	0.643	0.437	320707	480329	226800	284937	82633
Track_367	28	0	0	0	0	0	28728	14896	43624	3596	367	367	86567	61061	0	0.329	1034	0.059	0.207	0.277	367745	822828	211454	364460	134586
Track_368	45	1	2	0	0	0	48944	14896	63840	1591	368	368	86740	60407	0	0.377	0.982	0.064	0.307	0.235	440031	890746	221429	394783	166049
Track_369	27	2	1	0	0	0	29792	14896	44688	1613	369	369	87694	61429	0	0.349	1111	0.075	0.27	0.261	362365	583691	208353	360898	103335
Track_370	47	0	0	0	0	0	48944	14896	63840	1233	370	370	87041	55332	0	0.275	0.735	0.024	0.242	0.19	412870	642187	202878	435447	108781
Track_371	11	1	1	0	0	0	11704	14896	26600	0.725	371	371	88714	63760	0	0.431	1093	0.128	0.366	0.318	368814	545425	218932	393266	104945
Track_373	33	2	1	0	0	0	36176	13832	50008	5635	373	373	86238	71140	0	0.379	1164	0.047	0.295	0.286	402395	666963	204971	385855	121505
Track_376	24	0	0	0	0	0	24472	13832	38304	1304	376	376	83823	76119	0	0.349	0.863	0.106	0.32	0.21	569889	986217	222963	567882	220261
Track_377	45	2	2	0	0	0	50008	13832	63840	3547	377	377	85215	79289	0	0.41	1155	0.107	0.331	0.23	467226	1073550	205024	430766	200725
Track_378	14	0	0	0	0	0	13832	13832	27664	1612	378	378	67956	20795	0	0.274	0.539	0.077	0.246	0.122	402089	591346	228605	417164	107862
Track_379	12	1	2	0	0	0	13832	14896	28728	0.892	379	379	71641	23691	0	0.346	0.851	0.041	0.305	0.259	385566	601944	201781	390743	138250
Track_380	30	0	0	0	0	0	30856	14896	45752	0.895	380	380	72649	23714	0	0.401	0.983	0.064	0.341	0.246	353606	579504	207592	360049	100903
Track_382	25	0	0	0	0	0	25536	13832	39368	1489	382	382	68931	24191	0	0.373	1327	0.066	0.35	0.309	327744	514882	204620	312448	84180
Track_383	32	0	0	0	0	0	32984	14896	47880	0.409	383	383	80869	28224	0	0.334	0.953	0.039	0.322	0.241	412510	764036	205599	424588	132581
Track_387	19	1	1	0	0	0	20216	15960	36176	0.468	387	387	84549	73750	0	0.243	0.579	0.044	0.207	0.161	655737	1002732	321550	658971	187404
Track_388	39	4	2	0	0	0	47880	15960	63840	0.768	388	388	53446	19744	0	0.37	0.899	0.029	0.315	0.222	308384	482815	200624	297809	77832
Track_389	23	0	0	0	0	0	23408	15960	39368	1269	389	389	49423	20495	0	0.251	0.969	0.01	0.203	0.232	291019	521185	201307	268019	84573
Track_391	32	5	2	0	0	0	40432	15960	56392	2079	391	391	46062	20994	0	0.374	1017	0.063	0.258	0.261	285568	496449	204201	255557	80891
Track_392	42	1	1	0	0	0	44688	15960	60648	3521	392	392	67390	22625	0	0.478	1175	0.039	0.442	0.317	314967	711937	200295	279689	106087
Track_393	17	1	1	0	0	0	18088	15960	34048	1026	393	393	67413	23027	0	0.298	0.776	0.03	0.251	0.209	359759	599143	211389	316470	112119
Track_394	40	4	2	0	0	0	47880	15960	63840	3901	394	394	81895	33341	0	0.372	1124	0.019	0.278	0.312	400872	673123	222182	413713	123754
Track_396	32	0	0	0	0	0	32984	15960	48944	1181	396	396	85901	39053	0	0.318	1021	0.057	0.23	0.247	450325	837812	208323	428752	133456
Track_397	17	0	0	0	0	0	17024	17024	34048	0.789	397	397	63731	22898	0	0.273	0.49	0.067	0.291	0.115	365385	518049	237644	342068	92593
Track_399	28	1	2	0	0	0	30856	17024	47880	2074	399	399	78419	27372	0	0.458	1116	0.072	0.364	0.288	367236	659821	231275	381293	101471
Track_401	12	0	0	0	0	0	11704	17024	28728	0.256	401	401	86762	61687	0	0.169	0.474	0.025	0.145	0.134	354082	527301	233600	343950	98190
Track_404	37	2	2	0	0	0	41496	18088	59584	2607	404	404	64131	20237	0	0.4	1049	0.05	0.375	0.266	320751	604543	201116	286836	104322
Track_405	34	1	1	0	0	0	36176	18088	54264	2026	405	405	59607	19514	0	0.432	1086	0.039	0.38	0.269	311321	541368	205613	288155	78801
Track_406	14	0	0	0	0	0	13832	18088	31920	0.73	406	406	57356	22567	0	0.293	1135	0.022	0.225	0.294	381016	603710	204942	350152	136181
Track_407	36	2	2	0	0	0	40432	18088	58520	2771	407	407	79033	28138	0	0.441	1288	0.021	0.302	0.311	361070	944015	203995	316596	156469
Track_408	39	3	2	0	0	0	45752	18088	63840	2429	408	408	84806	36168	0	0.438	1183	0.086	0.435	0.261	409862	786445	201800	398475	152212
Track_409	21	1	1	0	0	0	22344	18088	40432	1210	409	409	84470	37549	0	0.39	0.76	0.066	0.46	0.231	434559	863127	246093	435013	134225
Track_411	28	1	2	0	0	0	30856	18088	48944	1225	411	411	87768	47355	0	0.413	1064	0.051	0.317	0.267	402654	652486	208415	372510	136488
Track_412	25	1	1	0	0	0	26600	18088	44688	2180	412	412	89736	52763	0	0.344	1132	0.022	0.287	0.262	401424	604536	210725	421558	119332
Track_413	40	3	2	0	0	0	45752	18088	63840	2920	413	413	88079	65369	0	0.339	0.99	0.028	0.245	0.248	430586	924548	208384	415030	164719
Track_416	42	1	1	0	0	0	44688	19152	63840	2999	416	416	85219	73552	0	0.35	1148	0.086	0.254	0.26	462409	871520	233792	468631	150181
Track_417	16	0	0	0	0	0	15960	19152	35112	0.784	417	417	51573	19281	0	0.318	0.844	0.088	0.256	0.195	440960	578936	231269	435379	92859
Track_420	18	2	1	0	0	0	20216	20216	40432	1117	420	420	90215	60295	0	0.427	1263	0.074	0.321	0.344	329459	483580	221988	313659	75139
Track_423	26	1	1	0	0	0	27664	20216	47880	2414	423	423	50836	21927	0	0.344	0.799	0.049	0.31	0.208	298194	447017	216207	283195	56424
Track_424	39	2	2	0	0	0	43624	20216	63840	4129	424	424	74555	26733	0	0.34	1272	0.03	0.265	0.256	431221	874792	207917	426242	168470
Track_425	16	0	0	0	0	0	15960	20216	36176	0.999	425	425	76052	25206	0	0.322	1128	0.095	0.251	0.251	356425	587685	211159	328006	107939
Track_426	19	0	0	0	0	0	19152	20216	39368	1787	426	426	81455	28885	0	0.342	0.806	0.034	0.324	0.191	443468	613839	258440	445557	109158
Track_428	37	1	1	0	0	0	39368	21280	60648	2470	428	428	85921	70343	0	0.36	1046	0.078	0.325	0.237	554371	943801	201485	530020	227013
Track_431	22	2	1	0	0	0	24472	21280	45752	1011	431	431	58314	19096	0	0.421	1292	0.105	0.309	0.307	364238	694555	204231	342465	139110
Track_432	10	1	1	0	0	0	10640	21280	31920	2520	432	432	49311	18839	0	0.474	1185	0.087	0.301	0.39	325086	617759	207809	301738	135809
Track_433	11	0	0	0	0	0	10640	21280	31920	2138	433	433	59126	19846	0	0.693	1343	0.115	0.864	0.447	285294	635007	200516	237666	121935
Track_434	15	0	0	0	0	0	14896	21280	36176	0.823	434	434	59486	22477	0	0.279	1073	0.074	0.248	0.255	297239	480407	207336	281887	82555
Track_435	14	0	0	0	0	0	13832	21280	35112	1074	435	435	85365	35751	0	0.363	0.769	0.033	0.359	0.211	367018	589653	210511	366589	123503
Track_436	11	1	2	0	0	0	12768	21280	34048	1757	436	436	89419	53315	0	0.424	0.91	0.061	0.368	0.281	326418	396983	205923	343946	56918
Track_437	34	2	1	0	0	0	37240	21280	58520	0.6	437	437	86749	53622	0	0.329	1276	0.048	0.316	0.233	343279	578857	207711	335580	101618
Track_444	17	0	0	0	0	0	17024	22344	39368	1110	444	444	83895	31459	0	0.386	0.968	0.048	0.37	0.254	363986	603539	223143	359130	112263
Track_445	25	0	0	0	0	0	25536	22344	47880	1547	445	445	86738	56174	0	0.315	0.74	0.049	0.305	0.161	413630	849935	209676	404092	144851
Track_446	11	0	0	0	0	0	10640	22344	32984	0.298	446	446	87033	59532	0	0.279	0.795	0.055	0.197	0.23	631654	1056436	308271	686702	251155
Track_447	15	0	0	0	0	0	14896	22344	37240	1789	447	447	85118	68325	0	0.366	0.852	0.093	0.326	0.236	410390	650824	205295	426432	158450
Track_450	27	1	1	0	0	0	28728	23408	52136	2128	450	450	68280	21314	0	0.429	1257	0.05	0.402	0.335	311425	531497	211119	294142	78111
Track_451	18	0	0	0	0	0	18088	23408	41496	1167	451	451	76894	25990	0	0.43	0.966	0.068	0.366	0.278	479518	944810	233765	433433	183858
Track_452	35	1	1	0	0	0	37240	23408	60648	4243	452	452	81080	30320	0	0.346	0.945	0.019	0.278	0.234	349791	523299	219764	341119	72109
Track_453	10	1	2	0	0	0	11704	23408	35112	2630	453	453	89217	42432	0	0.439	1175	0.055	0.197	0.43	375390	596080	210104	384668	129048
Track_456	32	0	0	0	0	0	32984	23408	56392	1053	456	456	86240	39880	0	0.304	0.763	0.046	0.261	0.183	435719	777633	210054	437061	123171
Track_457	38	1	1	0	0	0	40432	23408	63840	7823	457	457	88021	60226	0	0.325	0.793	0.051	0.292	0.186	404376	1187106	201161	339712	195280
Track_458	15	1	2	0	0	0	17024	23408	40432	2210	458	458	62559	19416	0	0.384	1113	0.088	0.294	0.284	331294	504968	210924	319367	86336
Track_459	23	1	1	0	0	0	24472	24472	48944	2370	459	459	89946	55909	0	0.412	1370	0.023	0.312	0.34	347295	639424	201333	316923	120738
Track_461	38	0	0	0	0	0	39368	24472	63840	2486	461	461	86961	61274	0	0.434	1012	0.024	0.267	0.308	445896	973096	203613	424882	181406
Track_462	35	2	2	0	0	0	39368	24472	63840	3221	462	462	70647	24488	0	0.394	1248	0.07	0.276	0.332	360810	629831	212262	346269	113302
Track_464	15	0	0	0	0	0	14896	25536	40432	1383	464	464	68340	20896	0	0.334	0.704	0.09	0.324	0.207	359128	617678	210771	292664	139953
Track_465	37	0	0	0	0	0	38304	25536	63840	1378	465	465	53743	21477	0	0.466	1191	0.011	0.451	0.3	357856	554749	204029	342213	94973
Track_466	33	2	1	0	0	0	36176	25536	61712	0.574	466	466	71411	23817	0	0.358	0.923	0.049	0.291	0.229	374147	631504	228034	370947	95292
Track_468	35	2	1	0	0	0	38304	25536	63840	0.842	468	468	80319	30142	0	0.419	1370	0.111	0.355	0.291	382168	706207	205919	369033	128071
Track_471	31	3	2	0	0	0	36176	27664	63840	2548	471	471	90142	48236	0	0.474	1140	0.118	0.433	0.282	333562	511306	203805	300160	95537
Track_472	36	0	0	0	0	0	37240	26600	63840	3294	472	472	89062	52560	0	0.295	0.964	0.009	0.242	0.223	479102	1001159	225379	432989	207545
Track_474	22	0	0	0	0	0	22344	26600	48944	2674	474	474	65886	19992	0	0.44	0.964	0.073	0.377	0.246	425241	748689	230639	407993	149753
Track_475	13	0	0	0	0	0	12768	26600	39368	0.374	475	475	66127	19967	0	0.302	0.567	0.055	0.398	0.179	309016	403919	220599	315855	54350
Track_477	35	0	0	0	0	0	36176	27664	63840	1544	477	477	85911	63877	0	0.381	1084	0.014	0.298	0.288	388096	854087	201776	341039	164658
Track_478	32	2	2	0	0	0	36176	27664	63840	2362	478	478	48096	21090	0	0.303	1046	0.06	0.242	0.201	324219	465835	211000	320973	73185
Track_480	25	2	2	0	0	0	28728	26600	55328	1932	480	480	89904	62113	0	0.311	0.95	0.048	0.26	0.229	417574	611687	216565	398998	113016
Track_484	21	0	0	0	0	0	21280	26600	47880	0.362	484	484	83783	76622	0	0.308	0.725	0.095	0.281	0.154	555223	844180	350049	544420	137074
Track_487	17	1	1	0	0	0	18088	26600	44688	1821	487	487	83683	30451	0	0.425	0.771	0.145	0.393	0.181	313025	439191	211849	337249	74349
Track_488	33	2	1	0	0	0	36176	27664	63840	3095	488	488	82234	32425	0	0.361	0.909	0.018	0.287	0.263	354672	653969	205540	318763	128038
Track_490	17	0	0	0	0	0	17024	27664	44688	1748	490	490	84046	36331	0	0.512	1039	0.138	0.512	0.27	429019	755468	200578	374710	181768
Track_493	30	1	2	0	0	0	32984	28728	61712	2751	493	493	90153	52063	0	0.485	1084	0.007	0.418	0.297	372255	604417	205192	384584	113909
Track_496	30	2	2	0	0	0	35112	28728	63840	3587	496	496	88654	59415	0	0.321	0.74	0.024	0.28	0.214	370456	545183	214332	368400	93345
Track_498	31	2	2	0	0	0	35112	28728	63840	0.952	498	498	86055	65069	0	0.331	1069	0.033	0.271	0.253	365918	549549	218975	355768	97033
Track_500	13	1	1	0	0	0	13832	28728	42560	0.909	500	500	61796	18650	0	0.412	0.943	0.101	0.407	0.29	357160	434928	237933	355749	51599
Track_502	20	2	2	0	0	0	23408	28728	52136	2678	502	502	49094	19948	0	0.312	1180	0.045	0.24	0.268	288776	392736	201970	280886	52380
Track_503	34	0	0	0	0	0	35112	28728	63840	1844	503	503	57784	21950	0	0.399	1217	0.01	0.298	0.322	340522	554836	202538	322216	86905
Track_504	14	0	0	0	0	0	13832	28728	42560	2072	504	504	75297	26747	0	0.372	0.894	0.049	0.298	0.267	332183	610335	224577	308080	94676
Track_506	29	1	2	0	0	0	31920	29792	61712	0.75	506	506	83114	78501	0	0.355	0.852	0.017	0.244	0.254	614547	1116430	221639	579621	238989
Track_507	33	0	0	0	0	0	34048	29792	63840	3946	507	507	85597	76397	0	0.443	1164	0.03	0.337	0.316	401341	887312	221523	406194	134354
Track_509	28	3	2	0	0	0	34048	29792	63840	3043	509	509	57649	21729	0	0.39	1019	0.046	0.362	0.237	353275	846641	211676	297719	152381
Track_510	30	3	1	0	0	0	34048	29792	63840	0.988	510	510	50001	21912	0	0.379	1018	0.09	0.301	0.236	295787	491607	200462	291050	73352
Track_512	17	2	1	0	0	0	19152	29792	48944	2917	512	512	86622	40705	0	0.477	0.919	0.016	0.5	0.306	313619	791811	214576	276299	131995
Track_513	25	2	2	0	0	0	28728	29792	58520	0.844	513	513	85906	37934	0	0.423	1040	0.083	0.364	0.317	310693	682484	202937	271049	108452
Track_514	19	1	1	0	0	0	20216	29792	50008	1136	514	514	84755	36626	0	0.443	0.82	0.055	0.427	0.239	448230	816618	216428	399239	173236
Track_517	31	1	1	0	0	0	32984	30856	63840	0.333	517	517	55907	19373	0	0.433	1287	0.016	0.354	0.313	360130	600927	201519	354250	118352
Track_519	17	0	0	0	0	0	17024	30856	47880	2630	519	519	64673	22204	0	0.509	1213	0.174	0.408	0.309	317329	465070	223442	294689	83572
Track_520	13	1	1	0	0	0	13832	30856	44688	1718	520	520	55230	22173	0	0.574	1173	0.186	0.533	0.35	304185	457775	211214	280495	77762
Track_522	32	0	0	0	0	0	32984	30856	63840	1954	522	522	73277	26000	0	0.333	0.766	0.077	0.307	0.155	353450	535384	203876	330890	112535
Track_523	19	1	2	0	0	0	21280	30856	52136	0.487	523	523	89756	44810	0	0.313	0.749	0.078	0.272	0.186	342317	447000	254807	334877	60239
Track_524	26	3	2	0	0	0	30856	32984	63840	2616	524	524	85707	79810	0	0.387	1220	0.082	0.334	0.27	429966	718417	227425	479548	147407
Track_527	26	1	1	0	0	0	27664	32984	60648	0.23	527	527	86007	34408	0	0.562	1151	0.076	0.495	0.319	366400	815827	208806	304325	155869
Track_528	20	0	0	0	0	0	20216	32984	53200	0.962	528	528	84961	37550	0	0.338	0.881	0.103	0.236	0.245	455379	770412	220864	416883	162789
Track_529	19	1	1	0	0	0	20216	32984	53200	1229	529	529	90381	47240	0	0.394	1112	0.084	0.346	0.26	353474	498995	224396	333926	80803
Track_531	26	1	2	0	0	0	28728	32984	61712	2415	531	531	90322	57707	0	0.346	0.901	0.048	0.294	0.225	460035	732938	202545	440744	143158
Track_532	29	2	1	0	0	0	31920	31920	63840	0.6	532	532	85582	78885	0	0.447	1082	0.073	0.369	0.296	351004	630191	203345	322921	109774
Track_535	16	1	2	0	0	0	18088	34048	52136	1673	535	535	86525	62789	0	0.486	1299	0.062	0.432	0.359	331938	607129	214278	309287	105886
Track_536	26	2	2	0	0	0	29792	34048	63840	2341	536	536	68324	20880	0	0.361	0.757	0.062	0.387	0.166	384457	761473	201586	338109	148924
Track_539	12	1	1	0	0	0	12768	34048	46816	1794	539	539	82239	30143	0	0.348	0.561	0.102	0.364	0.164	405569	526028	299532	414460	64520
Track_540	27	1	1	0	0	0	28728	35112	63840	1494	540	540	85595	34029	0	0.341	0.784	0.097	0.306	0.172	434024	1064210	239747	393800	170543
Track_541	22	1	1	0	0	0	23408	35112	58520	2398	541	541	84513	34886	0	0.311	0.653	0.115	0.303	0.155	375341	707458	204673	347552	150157
Track_542	26	1	2	0	0	0	28728	35112	63840	3949	542	542	84541	31941	0	0.336	1152	0.054	0.245	0.263	350002	616260	207432	339558	97538
Track_543	15	0	0	0	0	0	14896	36176	51072	0.861	543	543	81326	31133	0	0.336	0.59	0.105	0.34	0.127	403280	624263	227354	419639	134081
Track_548	26	2	1	0	0	0	28728	35112	63840	0.869	548	548	89096	43493	0	0.338	0.857	0.026	0.3	0.218	387952	804782	204683	359876	173054
Track_550	9	2	1	0	0	0	10640	36176	46816	1785	550	550	87709	67498	0	0.527	1079	0.143	0.646	0.343	281115	337620	223633	261625	41040
Track_551	25	1	2	0	0	0	27664	36176	63840	0.322	551	551	86027	67186	0	0.348	0.91	0.056	0.334	0.214	466758	784615	240073	446423	144130
Track_553	25	1	1	0	0	0	26600	35112	61712	1320	553	553	85990	69230	0	0.417	1082	0.052	0.34	0.293	377596	742642	208313	309786	175230
Track_554	18	1	2	0	0	0	20216	35112	55328	2521	554	554	85803	68073	0	0.412	0.972	0.023	0.281	0.311	330198	506530	201594	337742	84854
Track_557	12	2	1	0	0	0	13832	35112	48944	1735	557	557	53553	19095	0	0.42	0.914	0.098	0.463	0.245	311268	463681	205358	282111	83764
Track_558	27	0	0	0	0	0	27664	36176	63840	0.718	558	558	50921	22186	0	0.381	1073	0.056	0.326	0.265	303596	453651	203885	295033	69947
Track_559	24	2	2	0	0	0	27664	36176	63840	2116	559	559	60409	22215	0	0.337	0.706	0.068	0.33	0.17	323760	560794	200282	319603	91548
Track_560	14	0	0	0	0	0	13832	35112	48944	1851	560	560	72056	25051	0	0.612	0.925	0.208	0.657	0.243	335051	515918	229374	315466	88365
Track_561	28	0	0	0	0	0	28728	35112	63840	0.948	561	561	74064	24195	0	0.335	0.711	0.062	0.327	0.19	399720	639799	206147	399223	113238
Track_562	23	1	1	0	0	0	24472	35112	59584	1212	562	562	88941	65867	0	0.465	1076	0.081	0.461	0.299	349845	487050	206134	324181	83570
Track_564	13	1	2	0	0	0	14896	37240	52136	0.464	564	564	71097	22650	0	0.484	1121	0.146	0.353	0.313	368861	529731	220655	356066	88061
Track_566	23	1	1	0	0	0	24472	37240	61712	2170	566	566	78447	29101	0	0.446	1166	0.015	0.344	0.344	404673	746642	207224	327304	171547
Track_567	24	1	2	0	0	0	26600	37240	63840	2283	567	567	86882	37768	0	0.283	0.674	0.084	0.242	0.184	463103	928726	200773	482621	191990
Track_568	23	1	1	0	0	0	24472	37240	61712	0.214	568	568	87522	48676	0	0.372	0.77	0.108	0.372	0.203	434958	1029178	203911	377110	217855
Track_572	11	0	0	0	0	0	10640	38304	48944	0.703	572	572	78206	26607	0	0.44	0.935	0.066	0.628	0.308	404448	615701	291640	358922	100419
Track_576	24	1	1	0	0	0	25536	38304	63840	1428	576	576	87400	45798	0	0.299	1042	0.04	0.255	0.224	364967	613303	210704	367003	123501
Track_577	23	1	2	0	0	0	25536	38304	63840	1515	577	577	89695	48147	0	0.472	1025	0.072	0.44	0.262	387524	700406	210479	348677	139795
Track_578	22	2	1	0	0	0	24472	39368	63840	1096	578	578	88144	40499	0	0.391	0.86	0.122	0.37	0.199	385853	862311	238768	358773	133589
Track_579	24	0	0	0	0	0	24472	39368	63840	1545	579	579	87203	39251	0	0.321	0.863	0.07	0.279	0.223	388048	787974	251415	357721	124860
Track_581	16	0	0	0	0	0	15960	38304	54264	1174	581	581	56833	19145	0	0.373	1051	0.005	0.343	0.328	356308	783746	210011	270339	194154
Track_583	22	0	0	0	0	0	22344	39368	61712	1063	583	583	55060	19046	0	0.325	0.735	0.035	0.247	0.224	351350	550891	219210	342334	85231
Track_584	22	1	2	0	0	0	24472	39368	63840	2097	584	584	88461	49556	0	0.425	1049	0.097	0.308	0.271	366137	620097	205856	391689	101567
Track_585	23	1	1	0	0	0	24472	39368	63840	0.726	585	585	46018	20796	0	0.339	1013	0.01	0.326	0.233	300811	393875	210103	285030	58142
Track_586	13	0	0	0	0	0	12768	39368	52136	1171	586	586	65993	19999	0	0.389	1059	0.05	0.303	0.318	365122	628891	210579	349858	125103
Track_588	23	1	2	0	0	0	25536	38304	63840	1647	588	588	49614	19939	0	0.25	0.933	0.041	0.21	0.182	384713	648794	225545	392232	109624
Track_589	22	0	0	0	0	0	22344	38304	60648	1672	589	589	56343	21818	0	0.325	0.844	0.072	0.286	0.215	429294	834498	227052	438067	178431
Track_591	20	2	2	0	0	0	23408	40432	63840	1924	591	591	60050	22207	0	0.346	1218	0.039	0.216	0.325	345414	652879	202729	333286	111849
Track_593	19	0	0	0	0	0	19152	40432	59584	0.611	593	593	90242	49390	0	0.488	1200	0.042	0.424	0.333	348335	599421	207674	324638	108940
Track_596	16	1	1	0	0	0	17024	41496	58520	1057	596	596	87101	54790	0	0.317	1241	0.02	0.255	0.295	414036	795192	211124	389469	127713
Track_599	17	2	2	0	0	0	20216	41496	61712	2948	599	599	48296	20041	0	0.422	1125	0.079	0.318	0.331	346767	512043	201689	358437	94840
Track_600	22	0	0	0	0	0	22344	41496	63840	2528	600	600	87625	58013	0	0.304	0.658	0.095	0.253	0.155	503366	843314	247482	460488	179712
Track_601	22	0	0	0	0	0	22344	41496	63840	4322	601	601	88763	58927	0	0.395	1184	0.136	0.365	0.267	464981	1024207	209108	422599	195218
Track_602	16	0	0	0	0	0	15960	41496	57456	1002	602	602	85389	68865	0	0.324	0.795	0.089	0.31	0.185	393065	605091	284225	384693	82521
Track_603	21	1	1	0	0	0	22344	41496	63840	1555	603	603	86589	71659	0	0.307	0.661	0.101	0.291	0.167	426357	806634	231312	396082	150141
Track_604	20	2	1	0	0	0	22344	41496	63840	0.994	604	604	86000	77739	0	0.388	0.965	0.097	0.342	0.233	382820	823202	210607	337441	163276
Track_605	19	1	1	0	0	0	20216	41496	61712	2368	605	605	79601	26854	0	0.489	1010	0.092	0.517	0.346	371491	676442	200390	334150	141625
Track_608	21	1	1	0	0	0	22344	41496	63840	0.476	608	608	80209	31162	0	0.338	0.935	0.028	0.341	0.244	418817	673582	201583	410275	126575
Track_609	10	1	1	0	0	0	10640	41496	52136	0.875	609	609	76498	27630	0	0.301	0.687	0.067	0.282	0.187	391972	526971	217227	411903	110019
Track_610	12	0	0	0	0	0	11704	41496	53200	1791	610	610	83376	36695	0	0.283	0.704	0.055	0.216	0.224	695900	855582	219355	746654	165316
Track_614	13	0	0	0	0	0	12768	42560	55328	3292	614	614	90264	56965	0	0.474	0.902	0.153	0.54	0.271	300994	530917	200168	279633	82370
Track_615	11	2	1	0	0	0	12768	42560	55328	0.72	615	615	47140	20164	0	0.378	0.949	0.076	0.258	0.311	280540	499468	208770	253458	79909
Track_617	17	0	0	0	0	0	17024	44688	61712	2141	617	617	84642	38319	0	0.39	0.799	0.181	0.309	0.2	470303	847569	230819	435138	164327
Track_619	16	2	2	0	0	0	19152	44688	63840	1978	619	619	89999	54312	0	0.352	0.984	0.032	0.29	0.274	286533	402022	222405	301755	46868
Track_622	19	1	1	0	0	0	20216	43624	63840	2318	622	622	84657	72747	0	0.37	1027	0.045	0.272	0.276	414024	699685	202933	406249	160450
Track_623	18	0	0	0	0	0	18088	45752	63840	0.955	623	623	65267	19707	0	0.358	1011	0.086	0.288	0.243	398931	638742	215438	412853	105093
Track_624	15	0	0	0	0	0	14896	44688	59584	1144	624	624	51458	19893	0	0.226	0.548	0.038	0.193	0.144	359894	629265	220745	330463	98802
Track_625	20	0	0	0	0	0	20216	43624	63840	0.772	625	625	53242	19640	0	0.372	1367	0.068	0.275	0.342	327743	511956	209646	319983	71800
Track_626	19	1	1	0	0	0	20216	43624	63840	1324	626	626	86089	76646	0	0.328	1241	0.045	0.239	0.312	439620	668604	292645	443317	104278
Track_627	17	0	0	0	0	0	17024	44688	61712	0.943	627	627	84158	75124	0	0.361	0.869	0.157	0.316	0.195	556997	827739	321625	555936	175975
Track_628	18	1	1	0	0	0	19152	44688	63840	2357	628	628	58965	19235	0	0.358	1380	0.037	0.203	0.385	397801	730877	239379	374176	111137
Track_629	17	0	0	0	0	0	17024	44688	61712	0.816	629	629	64553	22086	0	0.482	1302	0.107	0.392	0.328	322685	510785	207531	336562	83509
Track_630	17	1	2	0	0	0	19152	44688	63840	2445	630	630	54531	21724	0	0.379	1095	0.045	0.286	0.311	355656	564237	201970	354767	106461
Track_631	20	0	0	0	0	0	20216	43624	63840	1065	631	631	83647	77016	0	0.296	0.643	0.022	0.273	0.157	581625	970880	358850	541278	156827
Track_633	18	1	1	0	0	0	19152	44688	63840	0.264	633	633	58672	19907	0	0.309	0.864	0.078	0.287	0.228	311611	389288	230116	308765	38167
Track_635	19	1	1	0	0	0	20216	43624	63840	1273	635	635	72922	23632	0	0.258	0.814	0.054	0.241	0.173	358588	509080	200041	349201	103387
Track_637	17	1	1	0	0	0	18088	45752	63840	1916	637	637	69133	23819	0	0.377	0.88	0.058	0.309	0.3	280952	375253	214302	272514	39005
Track_640	20	0	0	0	0	0	20216	43624	63840	2972	640	640	75612	26263	0	0.368	0.941	0.021	0.298	0.261	376982	559721	209838	403786	99369
Track_641	14	1	1	0	0	0	14896	43624	58520	2647	641	641	84284	32865	0	0.461	1182	0.065	0.367	0.333	338816	766316	213964	277926	164836
Track_642	18	1	2	0	0	0	20216	43624	63840	4366	642	642	83935	30997	0	0.415	1196	0.111	0.293	0.331	369470	542387	200442	409257	108001
Track_647	11	1	2	0	0	0	12768	43624	56392	0.922	647	647	48826	19208	0	0.304	0.673	0.065	0.312	0.211	260265	384422	202781	244813	53485
Track_652	16	1	1	0	0	0	17024	46816	63840	2040	652	652	77913	28900	0	0.429	0.936	0.115	0.409	0.233	339314	563233	211772	289589	107179
Track_653	17	0	0	0	0	0	17024	46816	63840	0.809	653	653	80510	27686	0	0.235	0.382	0.119	0.235	0.079	548390	812649	248981	519289	168858
Track_654	14	0	0	0	0	0	13832	46816	60648	1743	654	654	75055	27997	0	0.274	1276	0.067	0.18	0.318	327683	481750	211253	331449	83180
Track_655	17	0	0	0	0	0	17024	46816	63840	0.818	655	655	82547	31958	0	0.391	1043	0.006	0.282	0.335	321691	477922	230083	318415	67530
Track_657	13	2	2	0	0	0	15960	46816	62776	1648	657	657	88072	38712	0	0.365	1210	0.093	0.285	0.329	338539	503800	216090	318153	79453
Track_659	12	1	2	0	0	0	13832	46816	60648	1708	659	659	87014	43461	0	0.358	0.849	0.027	0.339	0.271	295850	389912	222631	302956	56031
Track_661	12	0	0	0	0	0	11704	46816	58520	0.821	661	661	89521	60878	0	0.346	0.9	0.115	0.285	0.273	292642	413201	208964	291501	51080
Track_666	15	1	1	0	0	0	15960	47880	63840	1092	666	666	86336	72386	0	0.294	0.598	0.11	0.269	0.127	342550	701767	225193	285275	141230
Track_667	15	0	0	0	0	0	14896	47880	62776	1921	667	667	84955	73645	0	0.388	1020	0.077	0.356	0.278	360766	713736	233965	323666	126360
Track_669	15	1	1	0	0	0	15960	47880	63840	0.494	669	669	75070	24779	0	0.324	0.626	0.089	0.338	0.152	558300	902021	306340	570964	168329
Track_671	14	1	1	0	0	0	14896	48944	63840	1629	671	671	79047	30359	0	0.334	1311	0.067	0.186	0.344	341721	759060	201787	305005	147623
Track_676	13	2	1	0	0	0	14896	48944	63840	0.628	676	676	88638	42834	0	0.467	0.898	0.163	0.512	0.195	298601	408692	206953	275239	65967
Track_680	13	1	2	0	0	0	14896	48944	63840	2838	680	680	52628	19538	0	0.381	1153	0.08	0.196	0.359	319363	455686	214975	333706	72130
Track_683	15	0	0	0	0	0	14896	48944	63840	2664	683	683	85292	70346	0	0.316	0.944	0.014	0.273	0.281	410130	723117	234901	377323	138702
Track_684	13	1	1	0	0	0	13832	48944	62776	0.819	684	684	69066	23232	0	0.659	1383	0.169	0.644	0.396	292142	824924	206725	234092	159523
Track_686	13	0	0	0	0	0	12768	51072	63840	2462	686	686	89403	62287	0	0.565	1026	0.164	0.614	0.322	279035	352671	216629	279295	40649
Track_687	14	0	0	0	0	0	13832	50008	63840	1851	687	687	85255	69338	0	0.563	1257	0.106	0.369	0.434	344836	504070	221372	332169	87728
Track_688	11	1	1	0	0	0	11704	52136	63840	0.904	688	688	87575	68522	0	0.22	0.699	0.051	0.2	0.181	318002	502495	207920	262826	108163
Track_689	11	1	1	0	0	0	11704	52136	63840	0.937	689	689	63063	18943	0	0.397	0.755	0.055	0.382	0.211	348306	524035	214812	310275	102076
Track_690	11	0	0	0	0	0	10640	50008	60648	1038	690	690	51301	19232	0	0.372	1027	0.064	0.308	0.354	307381	408032	210421	308151	62524
Track_692	12	0	0	0	0	0	11704	52136	63840	0.547	692	692	86558	66449	0	0.371	0.849	0.035	0.249	0.29	357390	629845	204498	361069	117052
Track_694	12	1	2	0	0	0	13832	50008	63840	0.366	694	694	85635	80595	0	0.268	0.63	0.065	0.211	0.176	444494	645305	222903	438783	119917
Track_695	12	0	0	0	0	0	11704	52136	63840	2207	695	695	65516	19980	0	0.371	0.67	0.077	0.359	0.2	345481	473554	253165	350079	66357
Track_697	13	0	0	0	0	0	12768	51072	63840	3869	697	697	77145	25912	0	0.554	1137	0.028	0.54	0.324	364847	604036	238343	310215	124247
Track_700	11	1	2	0	0	0	12768	51072	63840	2649	700	700	81645	31067	0	0.278	0.514	0.054	0.282	0.131	331201	531525	205327	279226	110971
Track_701	12	0	0	0	0	0	11704	52136	63840	1080	701	701	87566	49658	0	0.401	1093	0.176	0.326	0.264	444525	764895	202219	460168	211419
Track_702	12	0	0	0	0	0	11704	52136	63840	1029	702	702	91322	49352	0	0.444	0.825	0.111	0.38	0.231	391851	694683	247951	354844	136777
Track_703	12	0	0	0	0	0	11704	52136	63840	0.757	703	703	90465	51355	0	0.355	0.722	0.088	0.361	0.206	444289	766015	208975	402470	171025
Track_704	12	0	0	0	0	0	11704	52136	63840	0.345	704	704	87410	47481	0	0.24	0.644	0.021	0.173	0.184	348621	535026	216595	386047	94084
Track_707	11	0	0	0	0	0	10640	53200	63840	1167	707	707	87266	58055	0	0.45	0.917	0.021	0.618	0.349	347616	554455	214490	345424	91030
Track_708	11	0	0	0	0	0	10640	53200	63840	0.471	708	708	88346	66761	0	0.391	0.862	0.047	0.441	0.3	404958	688902	256107	356411	148261
Track_710	11	0	0	0	0	0	10640	53200	63840	1448	710	710	83714	76352	0	0.339	0.705	0.087	0.297	0.204	513264	827799	288528	484515	157000
