# Supplementary material for: Epidermal PAR-6 and PKC-3 are essential for larval development of C. elegans and organize non-centrosomal microtubules
Source: eLife. 2020 Dec 10;9:e62067. doi: 10.7554/eLife.62067 (PMC7755398; doi:10.7554/eLife.62067)
Supplement: Figure 6—source data 1. — This zip archive contains the microscopy images shown in panels A, C, E, G, and I, and the data graphed in panels B, D, F, H, and J. The images are in TIFF and Adobe Photoshop format. The TIFF file is the unadjusted grayscale maximum intensity projection image generated in ImageJ from an image stack. The Photoshop file contains the original image with the adjustment layers used to arrive at the final image displayed in the main figure. The raw graph data are in Microsoft Excel format, and the summary data and actual graph in Graphpad Prism format. [file elife-62067-fig6-data1.zip]

Archive with 41 entries (30 files):
- Fig 6/
- Fig 6/A/
- Fig 6/A/MAX_200311_par6aid_noca1_C_2-4-to-7.psd
- Fig 6/A/MAX_200311_par6aid_noca1_C_2-4-to-7.tif
- Fig 6/A/MAX_200311_pra6aid_noca1_pwrt2_A_9-7-to-10.psd
- Fig 6/A/MAX_200311_pra6aid_noca1_pwrt2_A_9-7-to-10.tif
- Fig 6/B/
- Fig 6/B/200311_P6aid_noca1de_shortdeg.pzfx
- Fig 6/B/200311_P6aid_noca1_L3_shortdeg.xlsx
- Fig 6/C/
- Fig 6/C/MAX_200311_par6aid_gip1_A_2_w2SpinningDisc - Red-3-to-6.psd
- Fig 6/C/MAX_200311_par6aid_gip1_A_2_w2SpinningDisc - Red-3-to-6.tif
- Fig 6/C/MAX_200311_par6aid_gip1_C_5_w2SpinningDisc - Red-3-to-6.psd
- Fig 6/C/MAX_200311_par6aid_gip1_C_5_w2SpinningDisc - Red-3-to-6.tif
- Fig 6/D/
- Fig 6/D/200311_P6aid_gip1 wholecell.xlsx
- Fig 6/D/200311_P6aid_gip1 wholecell_gip1alone_control.pzfx
- Fig 6/E/
- Fig 6/E/MAX_190905_P6AID_PTRN_AUXIN_5-6-to-8.psd
- Fig 6/E/MAX_190905_P6AID_PTRN_AUXIN_5-6-to-8.tif
- Fig 6/E/MAX_190905_wow4_NGM_4-4-to-6.psd
- Fig 6/E/MAX_190905_wow4_NGM_4-4-to-6.tif
- Fig 6/F/
- Fig 6/F/Ptrn-1 puncta.pzfx
- Fig 6/F/Ptrn-1 puncta.xlsx
- Fig 6/G/
- Fig 6/G/MAX_201105_noca1degfp_C_5-5-to-7.psd
- Fig 6/G/MAX_201105_noca1degfp_C_5-5-to-7.tif
- Fig 6/G/MAX_201105_pkc3aid_noca1degfp_A_8-6-to-8.psd
- Fig 6/G/MAX_201105_pkc3aid_noca1degfp_A_8-6-to-8.tif
- Fig 6/H/
- Fig 6/H/201105_pkc3aid_noca1degfp.xlsx
- Fig 6/H/201105_pkc3aid_noca1gfp.pzfx
- Fig 6/I/
- Fig 6/I/MAX_200526_gip1_C_13_3_to_6.psd
- Fig 6/I/MAX_200526_gip1_C_13_3_to_6.tif
- Fig 6/I/MAX_200526_nocako_gip1_3_5_to_8.psd
- Fig 6/I/MAX_200526_nocako_gip1_3_5_to_8.tif
- Fig 6/J/
- Fig 6/J/200526_nocako_gip1 wholecell.pzfx
- Fig 6/J/200526_nocako_gip1_wholecell.xlsx
