# Supplementary material for: Epidermal PAR-6 and PKC-3 are essential for larval development of C. elegans and organize non-centrosomal microtubules
Source: eLife. 2020 Dec 10;9:e62067. doi: 10.7554/eLife.62067 (PMC7755398; doi:10.7554/eLife.62067)
Supplement: Figure 6—source data 1. — This zip archive contains the microscopy images shown in panels A, C, E, G, and I, and the data graphed in panels B, D, F, H, and J. The images are in TIFF and Adobe Photoshop format. The TIFF file is the unadjusted grayscale maximum intensity projection image generated in ImageJ from an image stack. The Photoshop file contains the original image with the adjustment layers used to arrive at the final image displayed in the main figure. The raw graph data are in Microsoft Excel format, and the summary data and actual graph in Graphpad Prism format. [file elife-62067-fig6-data1.zip › Fig 6/F/Ptrn-1 puncta.xlsx]

## Sheet: Sheet1
PAR-6 deg	Puncta	Area (um2)	Puncta/um2		Control	Puncta	Area (um2)	Puncta/um2			Average
190905_P6AID_PTRN_AUXIN_7	211	913.842	0.230893		190905_wow4_NGM_8	200	850.353	0.235196		Auxin	0.17581
190905_P6AID_PTRN_AUXIN_11	226	995.308	0.227065		190905_wow4_NGM_1	273	692.72	0.394099		NGM	0.295821
190905_P6AID_PTRN_AUXIN_14	210	1141.22	0.184014		190905_wow4_NGM_4	347	1141.66	0.303943
190905_P6AID_PTRN_AUXIN_5	215	1221.33	0.176038		190905_wow4_NGM_12	322	1314.31	0.244995
190905_P6AID_PTRN_AUXIN_2	133	939.419	0.141577		190905_wow4_NGM_16	530	1487.49	0.356305
191002_P6AID_JLF15_1	113	1077.81	0.104842		191002_JLF15_4	265	903.848	0.293191
191002_P6AID_JLF15_5	185	840.484	0.220111		191002_JLF15_1	219	1027.72	0.213092
191002_P6AID_JLF15_3	115	835.599	0.137626		191002_JLF15_11	314	821.758	0.382108
191002_P6AID_JLF15_2	145	902.865	0.1606		191002_JLF15_9	247	821.509	0.300666
191002_P6AID_JLF15_4	150	855.502	0.175336		191002_JLF15_7	222	946.242	0.234612
