# Supplementary material for: Epidermal PAR-6 and PKC-3 are essential for larval development of C. elegans and organize non-centrosomal microtubules
Source: eLife. 2020 Dec 10;9:e62067. doi: 10.7554/eLife.62067 (PMC7755398; doi:10.7554/eLife.62067)
Supplement: Figure 6—figure supplement 1—source data 1. — This zip archive contains the uncropped TIFF images of the yeast growth on the three types of selective plates. [file elife-62067-fig6-figsupp1-data1.zip]

Archive with 4 entries (3 files):
- Fig 6S1/
- Fig 6S1/Y2H mating +cycloheximide.tif
- Fig 6S1/Y2H mating -Ade.tif
- Fig 6S1/Y2H mating 2mM 3AT.tif
