# Supplementary material for: Epidermal PAR-6 and PKC-3 are essential for larval development of C. elegans and organize non-centrosomal microtubules
Source: eLife. 2020 Dec 10;9:e62067. doi: 10.7554/eLife.62067 (PMC7755398; doi:10.7554/eLife.62067)
Supplement: Supplementary file 1. [file elife-62067-supp1.zip]

Archive with 22 entries (20 files):
- Genbank format/
- Genbank format/dlg-1_mCherry.gb
- Genbank format/ebp-2_eGFP.gb
- Genbank format/GFP_AID_par-3.gb
- Genbank format/GFP_AID_pkc-3.gb
- Genbank format/par-6_AID_GFP.gb
- Genbank format/par-6_mCherry strain.gb
- Genbank format/Pdyp7_par-6_mCherry_utr-par-6 in pBSK.gb
- Genbank format/Pelt-2_TIR1 strain.gb
- Genbank format/pkc-3_mCherry.gb
- Genbank format/Pwrt-2_TIR1.gb
- SnapGene format/
- SnapGene format/dlg-1_mCherry.dna
- SnapGene format/ebp-2_eGFP.dna
- SnapGene format/GFP_AID_par-3.dna
- SnapGene format/GFP_AID_pkc-3.dna
- SnapGene format/par-6_AID_GFP.dna
- SnapGene format/par-6_mCherry strain.dna
- SnapGene format/Pdyp7_par-6_mCherry_utr-par-6 in pBSK.dna
- SnapGene format/Pelt-2_TIR1 strain.dna
- SnapGene format/pkc-3_mCherry.dna
- SnapGene format/Pwrt-2_TIR1.dna
