# Supplementary material for: Epidermal PAR-6 and PKC-3 are essential for larval development of C. elegans and organize non-centrosomal microtubules
Source: eLife. 2020 Dec 10;9:e62067. doi: 10.7554/eLife.62067 (PMC7755398; doi:10.7554/eLife.62067)
Supplement: Supplementary file 1. [file elife-62067-supp1.zip › Genbank format/dlg-1_mCherry.gb]

LOCUS       dlg_1_mCherry          10293 bp    DNA        linear       01-JUL-2020
DEFINITION  C25F6.2a unspliced + UTR + 2000 upstream + 2000 downstream.
ACCESSION   .
VERSION     .
KEYWORDS    DLG-1::mCherry
SOURCE      Genome engineering
  ORGANISM  C. elegans
REFERENCE   1  (bases 1 to 10293)
  AUTHORS   .
  TITLE     Direct Submission
  JOURNAL   Exported Wednesday, Jul 1, 2020 from SnapGene 5.1.4.1
            https://www.snapgene.com
COMMENT     
COMMENT     ApEinfo:methylated:1
FEATURES             Location/Qualifiers
     promoter        1..2061
                     /locus_tag="pDLG-1"
                     /label="pDLG-1"
                     /ApEinfo_label="pDLG-1"
                     /ApEinfo_fwdcolor="#346ee0"
                     /ApEinfo_revcolor="#346ee0"
                     /ApEinfo_graphicformat="arrow_data {{0 0.5 0 1 2 0 0 -1 0
                     -0.5} {} 0} width 5 offset 0"
     CDS             join(2062..2083,2966..3282,3359..3577,3625..3721,
                     3769..3859,3913..4264,4321..4627,4686..5154,5213..5736,
                     5820..6102,6150..6271,6327..6424)
                     /codon_start=1
                     /translation="MSHESSEKAHKAIENVEDYCQTLTRHGNEELRTNLERVITTFKS
                     N
                     LMHSLLDIHDLYEQTLLSERKSDAEKNMEVRRVIERLEGGPHSYNSRPAATTSTSNYN
                     L
                     SSTTPLISDLRDRGGFSYLNGGGLGNGLGNGLGNGLLSSPYNSSSTHYLHERQRQTSH
                     D
                     GTWRETTTRTVDTPSGLERRVVEHTGVIDDHGRKWELENIVLEKGHTGLGFSITGGMD
                     Q
                     PTEDGDTSIYVTNIIEGGAALADGRMRKNDIITAVNNTNCENVKHEVAVNALKSSGNV
                     V
                     SLSLKRRKDEAFLPIGGNFGGSTSYLRSGVTPSVSAGNLQHAIHSPSAPIHPPPPPPV
                     H
                     HGSLSQLSVGQYRSTRPNTSVIDLVKGARGLGFSIAGGQGNEHVKGDTDIYVTKIIEE
                     G
                     AAELDGRLRVGDKILEVDHHSLINTTHENAVNVLKNTGNRVRLLIQQGTGAIFNDSAS
                     Q
                     QFMPTTPILRPSSVQDYNRSQMGSQSHLSYGGPLNTSYSSQAPIAIPLEPRPVQLVKG
                     Q
                     NGLGFNIVGGEDNEPIYISFVLPGGVADLSGNVKTGDVLLEVNGVVLRNATHKEAAEA
                     L
                     RNAGNPVYLTLQYRPQEYQIFESKIEKLRNDVIAQSRMGTLSRKSEYVRALFDYDPSR
                     E
                     NSVAPHRSMGFNYGDILHIINSSDDEWWTARKVHENGEETAEGVIPSKKRVEKRERLR
                     R
                     KQVNFNSGSQSLGRNSSTTGLENRRGSRSQLSFSRKFPFVKSTDRLNDLNEESSNVAE
                     E
                     PVWSYQAVEQQAINYVRPVIILGALKDRINDELVNRDPSKFSSCVPHTSRPPREGEVN
                     G
                     RDYYFVNKHNMEEDVKNNLFIEAGQFQNNLYGTSIQSVRDVANQGRHCILDVSGNAIR
                     R
                     LQSNANIQPISIFIKPSSAQQILELDSQLATNRQDDRAMSGEEAQAQYSRCHRIEQTF
                     G DLFTQEISNVHSANDVLSKVYSIISRESQTPIWVPRH"
                     /locus_tag="DLG-1"
                     /label="DLG-1"
                     /ApEinfo_label="DLG-1"
                     /ApEinfo_fwdcolor="#e9d024"
                     /ApEinfo_revcolor="#e9d024"
                     /ApEinfo_graphicformat="arrow_data {{0 0.5 0 1 2 0 0 -1 0
                     -0.5} {} 0} width 5 offset 0"
     misc_structure  6425..6451
                     /locus_tag="Flexible Linker (will be deleted if ClaI is
                     used)"
                     /label="Flexible Linker (will be deleted if ClaI is used)"
                     /ApEinfo_label="Flexible Linker (will be deleted if ClaI
                     is used)"
                     /ApEinfo_fwdcolor="#ff6462"
                     /ApEinfo_revcolor="#ff6462"
                     /ApEinfo_graphicformat="arrow_data {{0 0.5 0 1 2 0 0 -1 0
                     -0.5} {} 0} width 5 offset 0"
     CDS             join(6452..6604,6656..6877,6929..7136,7188..7309)
                     /codon_start=1
                     /translation="MSKGEEDNMAIIKEFMRFKVHMEGSVNGHEFEIEGEGEGRPYEG
                     T
                     QTAKLKVTKGGPLPFAWDILSPQFMYGSKAYVKHPADIPDYLKLSFPEGFKWERVMNF
                     E
                     DGGVVTVTQDSSLQDGEFIYKVKLRGTNFPSDGPVMQKKTMGWEASSERMYPEDGALK
                     G
                     EIKQRLKLKDGGHYDAEVKTTYKAKKPVQLPGAYNVNIKLDITSHNEDYTIVEQYERA
                     E GRHSTGGMDELYK"
                     /locus_tag="mCherry"
                     /label="mCherry"
                     /ApEinfo_label="mCherry"
                     /ApEinfo_fwdcolor="#ff0000"
                     /ApEinfo_revcolor="#e9d024"
                     /ApEinfo_graphicformat="arrow_data {{0 0.5 0 1 2 0 0 -1 0
                     -0.5} {} 0} width 5 offset 0"
     misc_signal     7310..7330
                     /locus_tag="TEV site"
                     /label="TEV site"
                     /ApEinfo_label="TEV site"
                     /ApEinfo_fwdcolor="#008040"
                     /ApEinfo_revcolor="#008040"
                     /ApEinfo_graphicformat="arrow_data {{0 0.5 0 1 2 0 0 -1 0
                     -0.5} {} 0} width 5 offset 0"
     intron          7337..7347
                     /locus_tag="intron"
                     /label="intron"
                     /ApEinfo_label="intron"
                     /ApEinfo_fwdcolor="#eb606c"
                     /ApEinfo_revcolor="#eb606c"
                     /ApEinfo_graphicformat="arrow_data {{0 0.5 0 1 2 0 0 -1 0
                     -0.5} {} 0} width 5 offset 0"
     misc_feature    7348..7381
                     /locus_tag="loxP(1)"
                     /label="loxP(1)"
                     /ApEinfo_label="loxP(1)"
                     /ApEinfo_fwdcolor="#7eff74"
                     /ApEinfo_revcolor="#7eff74"
                     /ApEinfo_graphicformat="arrow_data {{0 0.5 0 1 2 0 0 -1 0
                     -0.5} {} 0} width 5 offset 0"
     intron          7382..7387
                     /locus_tag="intron(2)"
                     /label="intron(2)"
                     /ApEinfo_label="intron(2)"
                     /ApEinfo_fwdcolor="#eb606c"
                     /ApEinfo_revcolor="#eb606c"
                     /ApEinfo_graphicformat="arrow_data {{0 0.5 0 1 2 0 0 -1 0
                     -0.5} {} 0} width 5 offset 0"
     misc_feature    7388..7399
                     /locus_tag="spacer(1)"
                     /label="spacer(1)"
                     /ApEinfo_label="spacer(1)"
                     /ApEinfo_fwdcolor="#7eff74"
                     /ApEinfo_revcolor="#7eff74"
                     /ApEinfo_graphicformat="arrow_data {{0 0.5 0 1 2 0 0 -1 0
                     -0.5} {} 0} width 5 offset 0"
     protein_bind    7400..7426
                     /locus_tag="Flag(2)"
                     /label="Flag(2)"
                     /ApEinfo_label="Flag(2)"
                     /ApEinfo_fwdcolor="pink"
                     /ApEinfo_revcolor="pink"
                     /ApEinfo_graphicformat="arrow_data {{0 0.5 0 1 2 0 0 -1 0
                     -0.5} {} 0} width 5 offset 0"
     protein_bind    7427..7453
                     /locus_tag="Flag(1)"
                     /label="Flag(1)"
                     /ApEinfo_label="Flag(1)"
                     /ApEinfo_fwdcolor="pink"
                     /ApEinfo_revcolor="pink"
                     /ApEinfo_graphicformat="arrow_data {{0 0.5 0 1 2 0 0 -1 0
                     -0.5} {} 0} width 5 offset 0"
     protein_bind    7454..7480
                     /locus_tag="Flag"
                     /label="Flag"
                     /ApEinfo_label="Flag"
                     /ApEinfo_fwdcolor="pink"
                     /ApEinfo_revcolor="pink"
                     /ApEinfo_graphicformat="arrow_data {{0 0.5 0 1 2 0 0 -1 0
                     -0.5} {} 0} width 5 offset 0"
     misc_feature    7481..7483
                     /locus_tag="STOP"
                     /label="STOP"
                     /ApEinfo_label="STOP"
                     /ApEinfo_fwdcolor="#7eff74"
                     /ApEinfo_revcolor="#7eff74"
                     /ApEinfo_graphicformat="arrow_data {{0 0.5 0 1 2 0 0 -1 0
                     -0.5} {} 0} width 5 offset 0"
     3'UTR           7484..8293
                     /locus_tag="DLG-1 3'UTR"
                     /label="DLG-1 3'UTR"
                     /ApEinfo_label="DLG-1 3'UTR"
                     /ApEinfo_fwdcolor="#f76ca1"
                     /ApEinfo_revcolor="#008040"
                     /ApEinfo_graphicformat="arrow_data {{0 0.5 0 1 2 0 0 -1 0
                     -0.5} {} 0} width 5 offset 0"
     misc_feature    7491..7493
                     /locus_tag="PAM"
                     /label="PAM"
                     /ApEinfo_label="PAM"
                     /ApEinfo_fwdcolor="#7eff74"
                     /ApEinfo_revcolor="#7eff74"
                     /ApEinfo_graphicformat="arrow_data {{0 0.5 0 1 2 0 0 -1 0
                     -0.5} {} 0} width 5 offset 0"
ORIGIN
        1 tctcactgcg ttttcccaat gtgtcccatg atcggttgtt gattcgattc agttctgtat
       61 ttgtctatct atcgatgttc taacattcta gttgcactgt tacttctatg gaatgtatta
      121 gtgtgtttcc cttttttact aaacatctgt acattgttgt ttagatgtcg tgagatcgca
      181 agtgtatgtt tttttggaaa ctttatgaac tcttttgtac ggttattttt gtgcaatata
      241 tgagtcactt tgcaaacatt ctttgatgct gatattttta tcagtaataa taaaatcaag
      301 aaactaaggt atgggtatat tttagacgtt ttgtgttccc attttagtca taaaatccca
      361 aaagtacata aaatcgctac agtcaaggcg cactaaaaaa acctttttaa aaaaatagaa
      421 aaaaatatga cttttttaat tccatatttc gaaatagtag tagagtattc gcctcgccac
      481 aacttttttg gcgcatttgt tcccggcatg tttttggtac aatagacgac gttcgctatc
      541 ttcttcccgc atgtcgtgac taatgtcccg ttggcttgta catgttgaat ataatttcac
      601 acacacacac acacacacac acagcgtgac gcataagtta gtgttgtttt ttctatgctg
      661 gccgggtctg ttccacttct catcttgacc atttatgttt cgacactgtg atttgtttca
      721 agtcgacttg ttcctgtttt ttgttcagtt ctttggaaat caagtggcta ttgaaatata
      781 ttttttgtga actcaaattt gcagacgtgt ctgtgaccat taatttcaaa ctatacaatt
      841 ttatggcatt attttctaat aaaaccccca ttttgtttag ataaaattgt tagtgttcta
      901 atgaaacata cattttagag cgaagataat tttaactatt taacttaaag agacgtgatg
      961 gggtggtaac aatttaaaat ttctggcttg tatatatttt tggcatctgt gataaagaca
     1021 aattgtagga atatgttaat ttaaataaac ttaatccaaa atttttggat ttatttttca
     1081 ggactcatta tgaaaccttc cagggagcca aaaccctccg aacttaatct cctttattta
     1141 aattcagaat tttacaaaat atccaaagat aaaaatacct aataatagtt tactaatttt
     1201 tgaattagat gacaaccttt caaaacaatc gactccccgc tcctcctacc aggtccctct
     1261 ccgatggtgc ggtttgtcgc ctcgcgtcta taataaaacc accggcggag gtggttggtg
     1321 tccaataaac gttgaagacc cccaccgttt atacccaaac gcccttcttt tttacctctt
     1381 cttctactca agcatatcta tcagatctct cacacacagt cttcccttct ggtagatact
     1441 aatctagagt aagatgcgac ccgcccggag gaagacgaga ggaatattta tatttttccc
     1501 cctcatccaa cctactgaat cataccaata gttggtggga attgccgaac aaaaaataaa
     1561 catatccatg actcgacaca agtgaaatgc gaaacctagc gtcttccatc ttctatgtac
     1621 gggatatcct tctatttttc tatccacgat ggattatgat ttatgaatct tcctagattt
     1681 ttcaaaaaat ttcatttact ccttcccctg ctcgttttgc tctgcatctt gtttctatta
     1741 tttacatcaa gttcgctaaa acaaactcaa tggcggcctg cttgtgtgta tgtgtgtgtg
     1801 tgtgtgcgtg tgtttgccgt aaattcttgt ttctttctga taagttatgt cttatcgccg
     1861 cacagttttt ccttttcgtc ttcaatgcct ccttcttacc gagctctgtt tttagattat
     1921 tagaagcatt aaaaccagtc gtctatttct attttcagtc tcaaaaactt gttgatcaat
     1981 ttaatttttt caattttcag cgaccagcat cgaaagaaaa ccgatcggag tgggaagaac
     2041 gcctcaccga aggaaggaag catgtcccac gagtcatcgg aaagtgagtt ctagacattt
     2101 aagtttcaaa ctgtttctat tttgcaaaac gttcaatgtc cactaatctc aattgtttgc
     2161 cacagttttc tcctaaccaa ttatcaccga acccatttcc tacggtcgcc gtggtcgtta
     2221 aactcaatgt cacaatgacc agaattagcc aaggcaacac accaacttat gtacattctt
     2281 gcgttttcta cgctccccct ttccctgcct tcttatgact tcaatgcgat gatcgcatct
     2341 caacagtctt cttatcacct cgaaactgcc aaatacggcc accccgcctc atgaggtatt
     2401 gtggtgttga cacttacaca tttcgataca catacacata tacgtaataa ttttgctata
     2461 tacgttttcg aaaagttcac actactcgga gcctcctcct cctccccgcc aggtgaatgc
     2521 tttctggcgc gcatgatggt gaggatgcgt ctctgaatgt gcaaacatta tatttgtata
     2581 agaaggcgaa gaagacgcag tgggaggaat agaaggcaaa aagaaagagg gcaaagagaa
     2641 aacaatctgt ttgtgatggt gtgtgtacgt gtccgacagt ccaaccagga gtctcccctt
     2701 tattcatcgg agacatcttt ccggggccag tcttgtacat tccgaaggga aaggggagaa
     2761 aggagggaaa acgagggaga ttgcgcatcc tcgcagggtg actcatcgtt atttgccggg
     2821 atgggaaaga aagcgcatga taaccttttt tgttgaccat gttttgccgc aaaatgagtc
     2881 atcaacctag acttgttaca ctttgcgact tgggatgtgc ataatcctac aacaattata
     2941 actgaacatg aaactgtatt ttcagaagcg cataaagcga tagaaaatgt ggaggactac
     3001 tgccagacac tgacaagaca cggcaatgag gagctacgca caaacctgga acgagttatc
     3061 accacattca aatcaaacct gatgcattcg ttgctcgaca ttcacgatct gtacgagcag
     3121 acgctgctca gcgagcgaaa atcagatgca gagaaaaata tggaagtaag gcgtgtgatt
     3181 gagcgactcg aaggtggacc acactcctac aacagtcgtc cggctgcgac gacttccacg
     3241 tcgaactaca acctttcaag cacaactcca cttatttcag atgtaagctc tgctttcttt
     3301 ttttctctgg atttggattc tagatttttt taatacttta taaaaaaaat tattttagct
     3361 gagagatcgg ggaggtttct cgtatttgaa cggcggaggc cttggaaacg ggcttgggaa
     3421 tggacttgga aacggacttc tgtcttctcc gtacaactca tccagcactc actaccttca
     3481 tgagcgtcaa cgtcagacca gtcatgatgg aacatggcgg gaaacaacca caagaacagt
     3541 tgacactcca agtggtcttg aaagacgtgt ggttgaagta agataatttt ggctcaatat
     3601 tagttttaat tatcatatat tcagcatact ggagttatcg atgatcatgg tcgtaaatgg
     3661 gagcttgaga atattgtctt ggagaaaggt cacaccggcc ttggattctc gattactgga
     3721 ggtatgcgcg ttcaaccggt atttatgatg taacatatct gattataggt atggaccaac
     3781 caacagaaga cggagatact tctatctatg tcaccaatat tattgaagga ggtgccgcac
     3841 ttgctgatgg gcgtatgagg taaaaaaccg caatttaaga tgaacagaac tttatggtca
     3901 tgtttttttt agaaagaatg atattatcac tgcagtcaac aatacaaact gtgaaaatgt
     3961 gaagcatgag gttgcagtca acgcattgaa aagctccgga aacgttgttt cgttgagttt
     4021 gaaacggcgt aaagatgaag cctttcttcc aattggagga aactttggcg ggtcgacttc
     4081 ttacctcaga tcaggagtca ctccatcagt gagcgccggc aacttgcaac acgcaattca
     4141 ttctccatcg gctccgattc atccaccacc gccaccacca gttcatcacg gatcattgag
     4201 ccaattatct gttggccaat atcgttccac acgaccgaat acatccgtca ttgatctggt
     4261 taaggttggc gacattttct ctttccaaag tacaaaagaa tctatgtgaa ctttttttag
     4321 ggagcacgtg gacttggttt ctctattgct ggtggtcaag gaaacgagca cgttaaagga
     4381 gataccgata tctatgtgac gaaaatcatt gaggagggag cagctgaatt agacggaaga
     4441 ttaagagtcg gagataagat tcttgaagtt gatcatcact ctttgattaa cacgactcat
     4501 gaaaatgcgg tcaatgttct caaaaacact ggaaatcgtg ttcgacttct tattcagcaa
     4561 ggaactgggg caattttcaa tgactcggcg agccaacaat tcatgccaac taccccaatt
     4621 ctcagacgta agacaatccc aagaatcaaa aataataata tagtttctaa ttaatttcat
     4681 ttcagctagc tccgttcaag actacaaccg ctctcaaatg ggatctcaaa gtcatttgtc
     4741 ttacggagga ccactgaaca ccagctacag ttcacaagcc cccatcgcaa ttccactcga
     4801 accccgtcca gtacaacttg taaagggcca aaatggactt ggattcaaca ttgttggcgg
     4861 agaagacaat gagcccatct acatcagttt tgttctccca ggaggtgttg ctgatcttag
     4921 tggaaacgtg aagactggag acgttcttct tgaagtgaac ggagttgttt tgagaaatgc
     4981 aacccataag gaagcagctg aagcattgag aaacgctgga aatcccgttt atctcactct
     5041 tcagtacaga ccacaagagt atcaaatttt tgagtccaaa attgagaagc tgagaaacga
     5101 cgtgattgct caatctagaa tgggaacttt gagcagaaag tctgaatatg ttaggtaaga
     5161 agatttgttt acttataaat gtatacatat atcaacgaat aacatctttc agagcacttt
     5221 tcgattatga tccatcacgt gaaaactctg ttgctcccca tagatcaatg ggatttaact
     5281 atggtgacat cctacatatc atcaactcat ctgacgatga atggtggaca gctagaaaag
     5341 ttcacgaaaa cggagaagaa acagctgaag gagtgattcc atcaaagaaa cgtgtcgaga
     5401 agagagaacg acttcgtcgg aagcaagtca acttcaactc gggatcgcag tctcttggaa
     5461 gaaactcgag cactactgga ttggaaaacc gaagaggaag ccgcagtcag ctttccttct
     5521 ccagaaagtt cccattcgtc aaaagtaccg accggctcaa cgatcttaat gaggaatcct
     5581 caaatgtagc tgaagagcca gtgtggtcct accaggcagt tgagcaacag gcgatcaact
     5641 acgttcgtcc agtgatcatt cttggagctc tcaaagaccg aatcaacgat gaacttgtca
     5701 accgcgaccc ttcgaaattc agtagctgcg ttccacgtaa gttgtgaagt tattaactac
     5761 tttaaaaaag agaacatttc taaatagtat gtgcaatata ctcataatac ccttttcaga
     5821 cacttcccga ccaccacgcg agggagaggt taacggacgt gactactact ttgtcaacaa
     5881 gcacaatatg gaggaagatg tcaagaataa tctcttcatt gaagcgggac aattccaaaa
     5941 caatctctac ggaactagca ttcaaagcgt ccgagatgtc gccaaccaag gaagacactg
     6001 tattctggac gtcagtggaa atgctatccg acgacttcaa agcaatgcca atattcaacc
     6061 aatctcgatc ttcatcaagc ccagctctgc acaacagatt ctgtaagtta aattgtaaaa
     6121 agaagcttta tcaatctgca aaatttcagt gaattggaca gccaacttgc caccaaccga
     6181 caagacgatc gagcgatgag tggcgaagaa gctcaagcgc agtattccag atgtcataga
     6241 attgagcaaa ctttcgggga tttgttcacg cgtatgtctt ttttccaacc attattatca
     6301 aatatctgat tttttattta tttcagaaga aatctcaaat gtgcacagcg cgaatgacgt
     6361 tttgagcaaa gtgtactcca tcatcagccg tgaatcgcag acgccaattt gggtgccacg
     6421 tcatggagca tcgggagcct caggagcatc gatgtccaag ggagaggagg acaacatggc
     6481 catcatcaag gagttcatgc gtttcaaggt ccacatggag ggatcagtca acggacacga
     6541 gttcgagatc gagggagagg gagagggacg tccatacgag ggaacccaaa ccgccaagct
     6601 caaggtaagt ttaaacatat atatactaac taaccctgat tatttaaatt ttcaggtcac
     6661 caagggagga ccactcccat tcgcctggga catcctctcc ccacaattca tgtacggatc
     6721 aaaggcctac gtcaagcacc cagccgacat cccagactac ctcaagctct ccttcccaga
     6781 gggattcaag tgggagcgtg tcatgaactt cgaggacgga ggagtcgtca ccgtcaccca
     6841 agactcctcc ctccaagacg gagagttcat ctacaaggta agtttaaaca gttcggtact
     6901 aactaaccat acatatttaa attttcaggt caagctccgt ggaaccaact tcccatccga
     6961 cggaccagtc atgcaaaaga agaccatggg atgggaggcc tcctccgagc gtatgtaccc
     7021 agaggacgga gccctcaagg gagagatcaa gcaacgtctc aagctcaagg acggaggaca
     7081 ctacgacgcc gaggtcaaga ccacctacaa ggccaagaag ccagtccaac tcccaggtaa
     7141 gtttaaacat gattttacta actaactaat ctgatttaaa ttttcaggag cctacaacgt
     7201 caacatcaag ctcgacatca cctcccacaa cgaggactac accatcgtcg agcaatacga
     7261 gcgtgccgag ggacgtcact ccaccggagg aatggacgag ctctacaagg agaatctgta
     7321 ctttcaatcc ggaaaggtaa gtttaaaata acttcgtata gcatacatta tacgaagtta
     7381 ttttcaggga gccggatctg attataaaga cgatgacgat aagcgtgact acaaggacga
     7441 cgacgacaag cgtgattaca aggatgacga tgacaagaga tagatgaaat tggatatttt
     7501 ttagacaaat aatcgtttct tcaagaaata tgtcttcttg aaattaatta atatacagtt
     7561 taatttacct taataattag actacgccgt gttgtgatac ttttttttaa tctgagaaaa
     7621 gtgatccttt gaaaaaactc ttgatgtcat ttgctttatc ctgtttccat ccccatcttt
     7681 atttgtattt tgtttagtac cccttcccta ttatgcatta atttacatga cctttccaag
     7741 ttctcaattc aagaaactct actactcgaa ctcagaaacg tgaaaggcca atatttcaat
     7801 agttttctga ttcttttttt cttttacctt gctcattatt ttcattttca atcataactc
     7861 tccacaatca ctgccagaaa acggtgaatc gtttctactt ttgtctccga atattttact
     7921 acgatagttt gtactgcctg ttttctctac agcccatttt atcttgaaat tcaccttaca
     7981 aatacttgca ttttataatc cgccccagct ttccttcctt cttccctctc cttcctcccc
     8041 caactcaatt cacttcttac ttgaaattgt gacagtttgt gatattctca acgcttcatt
     8101 tgtctctact aaccgcaaat cattatcata ttcccgactc tctactgatg aaaaacttcg
     8161 gctcatttct attttttggg acttttatta ctctgagagc attttatttt catccattgg
     8221 ttccaaactt ttttttttta attattttta aaaacttttt atacaaatta tcttgaataa
     8281 agattttatt gcatctgcaa aacatacatg tgttgaagta acaagaaaaa actttatttt
     8341 cagtatatca gggtgttctg aaaatgactg cggcaatttg tcattaaaaa tattcatttt
     8401 attagatcgc tggaaaaatt ccgaaacaaa aggatttgaa gtactcttca gaatccgttt
     8461 cgaaatgtgc ttccgtagcg cagtaggcag cgcgtcagtc tcataatctg aaggtcgtga
     8521 gttcgagcct caccgggagc aatctttttt gcctaatata tttcttcgac tgaaatattg
     8581 ttcctgatat tttattagtc tttcaattaa cgaaaaaaac atgtatttta aacgcaaaat
     8641 aagattagaa tgattttaaa atatcaataa tattttaatt actgactatg agttaaattt
     8701 gagatttttc aactagacta tttacagttg tgatattttc aaatccctgt cccacttggg
     8761 atctcagttt ttgcatcctt tctcaagtcc tttgtgaaga gttcacaacg tgcttccgta
     8821 gcgcagtagg cagcgcgtca gtctcataat ctgaaggtcg tgagttcgag cctcaccggg
     8881 agcaattttt tttttgaagt tttcccaagt agcataagtt gccatgaaga aaactgtaat
     8941 tttaatttaa tttttaattt aactgtttaa attcattttt taatttgagt caaagctagc
     9001 aatttatttt atctcacatt ttgttaattt gaaacacaga ctggctcgaa tttaagaaca
     9061 tttttttatt cttttgatcc tactttgcag acgttgttca gtgcttccgt agcgcagtag
     9121 gcagcgcgtc agtctcataa tctgaaggtc gtgagttcga gcctcaccgg gagcaatctt
     9181 ttttatttta ttgatatctt gattttaaat ttatgaatgt ttataattgt agaatagttc
     9241 ctcattttct catttttaat ttatttttac atagcaaagt tacttgtttt actcttttct
     9301 gcctcattaa atgtgtttca ttgtttttat gttcacgctt taatttttct gtaacaatag
     9361 tatgatatcg cttacggttt aaataacttt aaaagatttc agttctacca tagtaccatt
     9421 gagataaaat aaagggtaaa ataattgagc taggtcatgt cagtgacccc ctttcatgca
     9481 atttttcgtg tgcgcgcaca aaacgcgtca ataggatggt tgacgtcttt tccgtgtgaa
     9541 cgtgcgtgct ttatgaacgt attaaagttt atcggatatt cttaactagt ttctcacaaa
     9601 tttgtttgca ttcccaactt gtatgacggt tctttatttt ttattattcg tttttttttt
     9661 tttggaaaat gagacagtta attttattct attgtaatgt ttgtttactg gtttactaac
     9721 tgaatttctt agtgaaaata atgtttaata aaaagttaaa atgaataatg aatatctcaa
     9781 aataatatag tagttgtgta tatcttcttt gaattcgtaa ataccttcaa aaacaaattt
     9841 cccagatcaa ccatggcaaa aatgaaaatg acacaagagg aactagtgca agcatttaat
     9901 caatacatgc caaaacgacc ggtttatcct ccactggttc acgatgatga cgtgctcgca
     9961 cattccgcca cagagtcgga aggaagtgac gaagaagagg atgatttgac gtaatgtttt
    10021 atttagctca taatccttta ataataattg ttctgaacgt tcaagaaatt ttctaattcc
    10081 aaaataacca gtatgtggaa gtatgtccaa aattgtggtc caaaaatgtg atattaaatt
    10141 ttcactctgt taaaaatatt tgaacaaaaa tttatatgcg gttgcaggga aaaaacaaaa
    10201 atgtttttaa ataaaaaaaa ctttggaaat gttatatcca aaaggatgtt ataataatac
    10261 ttcaaacatt tttaggcttc acaatgtgtt cag  
//
