# Supplementary material for: Epidermal PAR-6 and PKC-3 are essential for larval development of C. elegans and organize non-centrosomal microtubules
Source: eLife. 2020 Dec 10;9:e62067. doi: 10.7554/eLife.62067 (PMC7755398; doi:10.7554/eLife.62067)
Supplement: Supplementary file 1. [file elife-62067-supp1.zip › Genbank format/ebp-2_eGFP.gb]

LOCUS       Exported                6370 bp ds-DNA     linear   UNA 30-JUN-2020
DEFINITION  natural linear DNA
ACCESSION   .
VERSION     .
KEYWORDS    .
SOURCE      Genome engineering
  ORGANISM  C. elegans
REFERENCE   1  (bases 1 to 6370)
  AUTHORS   .
  TITLE     Direct Submission
  JOURNAL   Exported Tuesday, Jun 30, 2020 from SnapGene 5.1.4.1
            https://www.snapgene.com
FEATURES             Location/Qualifiers
     CDS             join(2014..2100,2150..2398,2453..2747,2796..3061)
                     /codon_start=1
                     /label=EBP-2
                     /translation="MVVNVFISAVTTDTLSRKEAVAWVNNLLKSHFTKVEEMASGAAYC
                     QLTHLLFNAINLKKVKFNPRSEPDVLNNWKVLTTTWKDLGIDKPVDVEKMKKAKFQDNM
                     EFLQWFYKFYNANLTTEPEEYDAVGARFGEDLPALKGSTGSRPVAAPARPVAAAPPKPR
                     PAAPAVAAPAVKASVPPTVRNGTRPAPATSAGTRRADPSASEELLKQEIEKHKAASDEW
                     ETTAKEMETEREYYYSILQRVESLANEAEESGSSTVDVAALKTILYAGNEDTEQVDEIE
                     NEHLVESLQANLDDTETF"
     misc_feature    2495..3061
                     /label=LHA
     variation       3052
                     /label=Mut G to C
     misc_structure  3062..3088
                     /locus_tag="Flexible Linker (will be deleted if 
                     ClaIisused)"
                     /label=Flexible Linker
     misc_feature    join(3107..3409,3463..3537,3589..3708,3760..3975)
                     /locus_tag="eGFP cai 1.0"
                     /label=eGFP
     misc_signal     3976..3996
                     /locus_tag="TEV site"
                     /label=TEV site
     intron          4003..4013
                     /locus_tag="intron"
                     /label=intron
     misc_feature    4014..4047
                     /locus_tag="loxP(1)"
                     /label=loxP
     intron          4048..4053
                     /locus_tag="intron(2)"
                     /label=intron(1)
     misc_feature    4054..4065
                     /locus_tag="spacer(1)"
                     /label=spacer
     protein_bind    4066..4092
                     /locus_tag="Flag(2)"
                     /label=Flag
     protein_bind    4093..4119
                     /locus_tag="Flag(1)"
                     /label=Flag
                     /label=Flag(1)
     protein_bind    4120..4146
                     /locus_tag="Flag"
                     /label=Flag
                     /label=Flag(2)
     misc_feature    4147..4888
                     /label=RHA
                     /label=Right homology arm
     misc_feature    4164
                     /label=mut C to A
ORIGIN
        1 ttgttttcgc gtatagttct cttagctcac tttctcgttt gtttgccttg cgatcgttaa
       61 aatgatgacg cttttttgtt gaaaaataat gtgattcatt tttctttatt tattccaact
      121 attcagctag gagaattctc tggaactttt ttggaaatta aaaattaaaa atcagatatt
      181 ttttgcggca gttggttagt ctatctctca agaacatgca ctcttctcac tagggaatga
      241 ccagaataaa tggagcgata ttcaaaaaaa aaatattgta tcggaaagct gacattctct
      301 actataagaa tatgactgaa atttttgccc gttcgggctg gaaatctgaa atttttacgt
      361 ctgaaattct acactgaaat cagtgcattt cctatggtta acagtggatt tttgtctctg
      421 gcgccaacag aagtctcacc acaatggtgg aagggcgaaa acatcggttc ggtggtcgag
      481 tggtgaacgc gttcgcctct tgagcagaag tttgtgggtt cggttcccat acatggttca
      541 acttttggcc ttttttatac aaaattttca gaacgggaaa caagtattta gaacattttt
      601 ttgagggttt tacataattt ttttgctttt taattgaacc ataattaccc tggaaacttt
      661 tcagaaattt taattttttt cgaaaattgt cacttttttc tccaccaaac ccatgagaaa
      721 atttgatcga aaaatttttt tttgaaattt tttaaaaaat gcatgaaata ttttagagtg
      781 tcacaaataa cctatttttc attattttca atgaccgaat cattgattct gatgccttat
      841 caagacgttt taccaaatcg atattggcaa aacatcttgt ttttgaggct ccatatctct
      901 gcaggaaaaa atcgcactaa aaagtgatta actgaaaact tgttaaacac aatgtgatct
      961 aaaacatttc agttgaacac ttttttgtaa aaaatttcgt tgccgagttg gaaccaattg
     1021 atttgagctc aatattctaa atagttaaag atctatatct tggcaacgaa attttttaca
     1081 aaaaagtgtt caactgaaaa gttttagatt acattgtgtt taacaagttt tcagttaatc
     1141 actttttagt gcgatttttt cctgcagaga tatggagcct caaaaacaag atgttttgcc
     1201 aatatcgatt tggtaaaacg tcttgataag gcatcagaat caatgattcg gtcattgaaa
     1261 ataatgaaaa ataggttatt tgtgacactc taaaatattt catgcatttt ttaaaaaatt
     1321 tcaaaaaaaa atttttcgat caaattttct catgggtttg gtggagaaaa aagtgacaat
     1381 tttcgaaaaa aattaaaatt tctgaaaagt ttccagggta attatggttc aattaaaaag
     1441 caaaaaaatt atgtaaaacc ctcaaaaaaa tgttctaaat acttgtttcc cgttctgaaa
     1501 attttgtata aaaaaggcca aaagttaaac catgtatggg aaccgaaccc acaaacttct
     1561 gctcaagagg cgaacgcgtt caccactcga ccaccgaacc gatgttttcg cccttccacc
     1621 attgtggtga gacttctgtt ggcgccagag acaaaaatcc actgttaacc ataggaaatg
     1681 cactgatttc agtgtagaat ttcagacgta aaaatttcag atttccagcc cgaacgggca
     1741 aaaatttcag tcatattctt atagtagaga atgtcagctt tccgatacaa tatttttttt
     1801 tgaatatcgc tccatttatt ctggtcattc cctagtcagt gcggttagca tttctgcttt
     1861 ccaaaatttc gttccctcgt tccttcttct gtttgtctcg ttgtctgtgt cctacaatct
     1921 ttatgtttcc atgttccgcg cagcagacgt ggcgacctct tattttccac tttttcattg
     1981 atttatctcg tcgttttcag aaaccgaggc aaaatggtcg tcaacgtgtt catctcggct
     2041 gtgaccactg acacgctgag ccggaaggaa gcagttgctt gggtcaataa cctactcaag
     2101 gtttgaattt gcgggaaatg ttcaaattat ttaatatttc aaatttcaga gtcacttcac
     2161 caaagtggaa gagatggcgt ctggagccgc gtactgtcag ctcactcatc tcttgttcaa
     2221 cgccatcaac ctgaagaagg tcaaattcaa cccacggagc gagcccgatg ttctgaacaa
     2281 ttggaaggtg ctcacaacga cctggaagga tctcggcatt gacaagccgg tcgatgtcga
     2341 gaaaatgaag aaggccaagt tccaggacaa catggagttt ttgcaatggt tctacaaggt
     2401 acgttctttt tgtgagaggc ataataactt tttaataact ttttttttgc agttctacaa
     2461 tgcgaacctg accacggagc cagaagaata tgatgcagtt ggtgctcgat tcggagagga
     2521 cttgcccgct ctgaaaggat ccacaggctc tcgtccagtt gctgctcctg ctagaccggt
     2581 ggctgccgct ccgccaaagc caaggcctgc tgcgccagcg gttgcggctc cagctgtgaa
     2641 agcatcagtt ccaccgacag ttcgcaacgg cacccggccc gctccagcga catcagccgg
     2701 aactcgacgc gctgacccat ctgcaagcga agaacttctc aaacaaggtt tgagattccg
     2761 tgataattgt actattatta aatttttgtt tttagaaatc gagaaacaca aggccgccag
     2821 tgatgaatgg gagacgacgg ccaaggaaat ggagacagaa cgagaatact actactcaat
     2881 tcttcagcgt gtcgaaagtc ttgccaacga agcagaggag agtggttcca gtacggtcga
     2941 cgtggcggct ctgaagacga ttctctacgc cggaaacgag gacactgagc aggtcgatga
     3001 aatcgaaaac gaacatcttg tcgagtctct gcaggcaaat ctggacgata ccgagacttt
     3061 cggagcatcg ggagcctcag gagcatcggg agcctcagga gcatcgatgt ccaagggaga
     3121 ggagctcttc accggagtcg tcccaatcct cgtcgagctc gacggagacg tcaacggaca
     3181 caagttctcc gtctcaggag agggagaggg agacgccacc tacggaaagc tcaccctcaa
     3241 gttcatctgc accaccggaa agctcccagt cccatggcca accctcgtca ccaccttcac
     3301 ttacggagtc caatgcttct cccgttaccc agaccacatg aagcgtcacg acttcttcaa
     3361 gtccgccatg ccagagggat acgtccaaga gcgtaccatc ttcttcaagg taagtttaaa
     3421 cattaattaa tactaactaa ccctgattat ttaaattttc aggacgacgg aaactacaag
     3481 acccgtgccg aggtcaagtt cgagggagac accctcgtca accgtatcga gctcaaggta
     3541 agtttaaaca gttcggtact aactaaccat acatatttaa attttcaggg aatcgacttc
     3601 aaggaggacg gaaacatcct cggacacaag ctcgaataca actacaactc ccacaacgtc
     3661 tacatcatgg ccgacaagca aaagaacgga atcaaggtca acttcaaggt aagtttaaac
     3721 atgattttac taactaacta atctgattta aattttcaga tccgtcacaa catcgaggac
     3781 ggatctgtcc aactcgccga ccactaccaa caaaacaccc caatcggaga cggaccagtc
     3841 ctcctcccag acaaccacta cctctccacc caatccgccc tctccaagga cccaaacgag
     3901 aagcgtgacc acatggtcct caaggagttc gtcaccgctg ccggaatcac ccacggaatg
     3961 gacgagctct acaaggagaa tctgtacttt caatccggaa aggtaagttt aaaataactt
     4021 cgtatagcat acattatacg aagttatttt cagggagccg gatctgatta taaagacgat
     4081 gacgataagc gtgactacaa ggacgacgac gacaagcgtg attacaagga tgacgatgac
     4141 aagagataaa tattgttgtt tccaattgct tatcctatcc ccgtatactc acgattccca
     4201 tcaatttctg ctcgttttaa gagcacactc cccccgcttc aatgtgccat cgatttccac
     4261 attaatttat tatcagcaat cacttcatat tttctgtaaa ataagcatat tcggcgaata
     4321 ttttttattt atttcaagcc ttggaaataa acaaggaatc gcaattttta tatctttgta
     4381 tgaaaacata attgtcagac acaacattga tatctctgaa acaagccgac tccacaacgt
     4441 tgctccgcca taacgttaat tatcgattag ctactttgag atattttttt cttaaataag
     4501 tatccagaaa aatatatttc agagaacaca atgagcttcg ccagtggatg tacgccggtc
     4561 tcattcgaca agcttttcga agtttccagt ggagacaaag ttagcagagg tttaaaactt
     4621 gaggaaaaaa cagtagaata attaatttct attgcagaaa attggggaat gattgctcgt
     4681 cctgaacctc aacacgattc tcttaagcga cgaaatacga catcatcaat cgcaaaaaag
     4741 aaggcaaaaa tgacacgtgg cgatgagcaa agtataaaat ttcaaataat tcttcaattt
     4801 ctcaacaaat aaatttttag tcactgacga gacggcgaga aaagcagcaa cacaacttct
     4861 cgatcaaatt caagatactc ccggcagaat ttctttaaac tttgaaacgt aagaattaag
     4921 gattaaattt gaattattct ttttaaaaaa ttattaattt ttcagtcccg aagctgcaag
     4981 cgtgtgtccg atcccaacga gtttgaatca gattgttaac acgaaatgga cagtaaatca
     5041 acttcaagaa ggacagttga caatgctctt agctcaagac gccaataagt tcaagtcctt
     5101 gggtgtcaag aatattaaga agggaagcgt cgagacgcag gtaaagactt attcgctcta
     5161 ggctttaata aaacgacaat ttacagattc ttcctcgaca gatggacgtg aaggaaatag
     5221 tggaaaagct gaagaaacag gacaatgaca gtgatcagtt tgttggctac gcggccgcag
     5281 tcgccaatgt tcttagaaga tgcgatgctg aaacagcgta tgttaaaaat tcgctgttct
     5341 gaatattcaa catttatttt ttattttcag acaaaaaatc acacaagcga tcacggctac
     5401 aatcgagaaa gaggctccaa gtattgttaa ttgttaatat atcattaatt gtaataaata
     5461 tattatttct ttgaaaacaa atttcaaagc agtccatatt cctgcactat ttgttttcag
     5521 aaaatacgag gaaattcaaa aattgaaaca gctgatagcc tatccctttc tctatttggt
     5581 catatcatgt ttatcatcta ttacaccttt tctttattac actgaaatac atctcatttt
     5641 ccacctatca cacattcaat atatttgaaa tgctaaaata ttattcgata tttcttattt
     5701 ccctagttgc aattataggt tagtaatcta ttttcggctg ggagttcagt tcacgagaaa
     5761 gtttttagaa agtcttccat atgatccatt tccatatgga ttagatgatc gtccagatcc
     5821 tttttcgagt aatgctggat tgtaagttat tttttttgga gaatagtcag aaatttaaca
     5881 gggagaatgc gtattacgca aaattttttt aatatctcct agcgaaaata cagtaactct
     5941 ttaaatgact agtgtagtgc ttgtgccgat tcacggaaat catttattta tcgataaaat
     6001 tgtttcaaag acacaaaaat ggcaaaaaat attttttaaa taacgaacga aaattgaata
     6061 tcgctgtcac aattcgaaaa taaattagtt ttgaaaatcg atcctgtaaa tcgacaccag
     6121 cgctacagta gccatttaaa cagttactgt agttttcgct acgagatatt ttgcgcgtcg
     6181 aatatgttgc acaataaatt ctcaaacttt tgtgtttccg taataaataa attagttatt
     6241 tatcgtagtg ccataaaaat ttgacgattc tctttaaagg cacacgttgg ttttctgagt
     6301 gagtctcgcc acgaactgtg attgtggtac aagcttgaaa tttcacatac ttgctatcaa
     6361 tttccatatc
//
