# Supplementary material for: Epidermal PAR-6 and PKC-3 are essential for larval development of C. elegans and organize non-centrosomal microtubules
Source: eLife. 2020 Dec 10;9:e62067. doi: 10.7554/eLife.62067 (PMC7755398; doi:10.7554/eLife.62067)
Supplement: Supplementary file 1. [file elife-62067-supp1.zip › Genbank format/GFP_AID_par-3.gb]

LOCUS       Exported               18462 bp ds-DNA     linear   UNA 01-JUL-2020
DEFINITION  natural linear DNA
ACCESSION   .
VERSION     .
KEYWORDS    .
SOURCE      Genome engineering
  ORGANISM  C. elegans
REFERENCE   1  (bases 1 to 18462)
  AUTHORS   Trial User
  TITLE     Direct Submission
  JOURNAL   Exported Wednesday, Jul 1, 2020 from SnapGene 5.1.4.1
            https://www.snapgene.com
FEATURES             Location/Qualifiers
     misc_feature    1603..2137
                     /label=LHA_1
     CDS             join(2138..2440,2494..2568,2620..2739,2791..3006)
                     /codon_start=1
                     /label=eGFP
                     /translation="MSKGEELFTGVVPILVELDGDVNGHKFSVSGEGEGDATYGKLTLK
                     FICTTGKLPVPWPTLVTTFTYGVQCFSRYPDHMKRHDFFKSAMPEGYVQERTIFFKDDG
                     NYKTRAEVKFEGDTLVNRIELKGIDFKEDGNILGHKLEYNYNSHNVYIMADKQKNGIKV
                     NFKIRHNIEDGSVQLADHYQQNTPIGDGPVLLPDNHYLSTQSALSKDPNEKRDHMVLKE
                     FVTAAGITHGMDELYK"
     misc_feature    2155
                     /label=Sap_site_mut
     intron          3007..3057
     misc_feature    3018..3051
                     /label=lox2272
                     /note="lox2272"
                     /note="ApEinfo_fwdcolor=#f58a5eApEinfo_revcolor=#f58a5e"
     CDS             3061..3192
                     /codon_start=1
                     /label=AID 71-114
                     /note="AID 71-114"
                     /note="ApEinfo_fwdcolor=#75c6a9ApEinfo_revcolor=#75c6a9"
                     /translation="PKDPAKPPAKAQVVGWPPVRSYRKNVMVSCQKSSGGPEAAAFVK"
     CDS             join(3196..3363,3770..3859,3913..3975,8484..8591,8670..8817,
                     9281..10264,10462..11577,11951..12097,12202..12424,
                     12858..13110,14451..14626,14978..15632)
                     /codon_start=1
                     /label=PAR-3a
                     /translation="MSASSTSSSSTSCPEGGEPSGSCKSSDEGESTLKKRMQQYGIASG
                     YANSSISTLDRSQYQSLPLNGTRRVTVQFGRMKIVVPWKESDQTVGQLADAALLRYKKA
                     RGMANEDRIHVHRLECASDGGILDMDDVLEEVFDLNYDQILAITDEANGGSTTPTYSQI
                     QKQQHHYAQPLPYARKFDGGPSTPIASAFGSVTVNHQAHRAASPYNVGFARSNSRDFAP
                     QPTHSKERRDSVVEVSSFDQIPQSGLRVSTPKPSRQSEDVIDGKPMNQPILRSSLRTEA
                     SGSRTEEATPVKQSRVTLSPEVEKKLAEQDERKSERRKHYDKNPGRFARGSDRKSRITD
                     ALLDARDRIADQLESQNPAEETKSQMIRVKIDQGPMPGTSLVTFPPIPEKSENEKQLGI
                     EVNAVFDESSELPGTSEPTKLSSVQIMKIEDGGRIAKDGRIRVGDCIVAIDGKPVDQMS
                     IIRVRASISDLAAVTSRPVTLIINRSLESFLEQESSAKPIQSALQQANTQYIGHTTVVE
                     LIKSSNGFGFTVTGRETAKGERLFYIGTVKPYGVALGHLKSGDRLLEINGTPTGQWTQS
                     EIVEKLKETMVGEKIKFLVSRVSQSAIMSTSASSENKENEETLKVVEEEKIPQKLPLPA
                     LMTPPVPKDTPALSPSGASRFEIVIPFINGSSSAGLGVSLKARVSKKSNGSKVDCGIFI
                     KNVMHGGAAFKEGGLRVDDRIVGVEDIDLEPLDNREAQAALAKKLKEVGMISSNVRLTI
                     SRYNECNPGQISRDLSRITVDASSPSPSSRMSSHTAPDSLLPSPATRGTSSSGADSSHS
                     RQSSASSAVPAVPARLTERDSIVSDGTSRNDESELPDSADPFNREGLGRKSLSEKRGMG
                     AAADPQHIKLFQDIKHQRQNSAPTSSTQKRSKSQPRSSSQRNYRSPMKLVDLPTTAAAS
                     ASTNSQNLDDSDMLNRRSQSMESINRPVESILRGTGQIPTGSSSKVQFMQAASPDQHPF
                     PPGAALLRLKNEESRSRDKSRRKSMGNAMRNFFGFGSKSRDASPEKTPTESVQLRSVER
                     PKSIIDERNNGSSERAPPPLPPHQSQRRGSGGNVFVDYGEPYGLIPQYPHNTTSGYESY
                     ADSELYDRYAAHRYHPRGGPIIDEDEYIYRQQSTSGNSPINTSSYVNYGLPASNAYHVG
                     SRIPPQTSSGSISKTSGAMRRVYPAEYDEDVAYHQQIPQQSTRYQQGSGSGRGNADYHH
                     MFNSWFAYTGGGAVGAAPVIKSSYGSSPVRIAAASAIERGESFVVEPVSGSSASATDRR
                     GRSTSSGAVASGSSSTGFQYAAKEKYADARSGKFNGGSTRLFIPRHGGGLSAAAFATNF
                     GGEAYETRGGGAGGSPSQYRRRDQGPPHRFPQY"
     misc_feature    3196..3676
                     /label=RHA_1
     misc_feature    6887..7364
                     /label=LHA_2
     misc_feature    7365..8075
                     /label=eGFP_noIntrons
     misc_feature    7382
                     /label=SAPsite_mut
     intron          8079..8132
     misc_feature    8093..8126
                     /label=loxP(1)
     CDS             8136..8267
                     /codon_start=1
                     /label=AID 71-114
                     /translation="PKDPAKPPAKAQVVGWPPVRSYRKNVMVSCQKSSGGPEAAAFVK"
     CDS             join(8271..8591,8670..8817,9281..10264,10462..11577,
                     11951..12097,12202..12424,12858..13110,14451..14626,
                     14978..15632)
                     /codon_start=1
                     /label=PAR-3c
                     /translation="MHNGRGGRYDVCPPPPPPPYHFNHVHTPPSKVIVQQQKQQQKAHR
                     EPPPSYPASKMTTTNDNVTVSKRNFQANEDRIHVHRLECASDGGILDMDDVLEEVFDLN
                     YDQILAITDEANGGSTTPTYSQIQKQQHHYAQPLPYARKFDGGPSTPIASAFGSVTVNH
                     QAHRAASPYNVGFARSNSRDFAPQPTHSKERRDSVVEVSSFDQIPQSGLRVSTPKPSRQ
                     SEDVIDGKPMNQPILRSSLRTEASGSRTEEATPVKQSRVTLSPEVEKKLAEQDERKSER
                     RKHYDKNPGRFARGSDRKSRITDALLDARDRIADQLESQNPAEETKSQMIRVKIDQGPM
                     PGTSLVTFPPIPEKSENEKQLGIEVNAVFDESSELPGTSEPTKLSSVQIMKIEDGGRIA
                     KDGRIRVGDCIVAIDGKPVDQMSIIRVRASISDLAAVTSRPVTLIINRSLESFLEQESS
                     AKPIQSALQQANTQYIGHTTVVELIKSSNGFGFTVTGRETAKGERLFYIGTVKPYGVAL
                     GHLKSGDRLLEINGTPTGQWTQSEIVEKLKETMVGEKIKFLVSRVSQSAIMSTSASSEN
                     KENEETLKVVEEEKIPQKLPLPALMTPPVPKDTPALSPSGASRFEIVIPFINGSSSAGL
                     GVSLKARVSKKSNGSKVDCGIFIKNVMHGGAAFKEGGLRVDDRIVGVEDIDLEPLDNRE
                     AQAALAKKLKEVGMISSNVRLTISRYNECNPGQISRDLSRITVDASSPSPSSRMSSHTA
                     PDSLLPSPATRGTSSSGADSSHSRQSSASSAVPAVPARLTERDSIVSDGTSRNDESELP
                     DSADPFNREGLGRKSLSEKRGMGAAADPQHIKLFQDIKHQRQNSAPTSSTQKRSKSQPR
                     SSSQRNYRSPMKLVDLPTTAAASASTNSQNLDDSDMLNRRSQSMESINRPVESILRGTG
                     QIPTGSSSKVQFMQAASPDQHPFPPGAALLRLKNEESRSRDKSRRKSMGNAMRNFFGFG
                     SKSRDASPEKTPTESVQLRSVERPKSIIDERNNGSSERAPPPLPPHQSQRRGSGGNVFV
                     DYGEPYGLIPQYPHNTTSGYESYADSELYDRYAAHRYHPRGGPIIDEDEYIYRQQSTSG
                     NSPINTSSYVNYGLPASNAYHVGSRIPPQTSSGSISKTSGAMRRVYPAEYDEDVAYHQQ
                     IPQQSTRYQQGSGSGRGNADYHHMFNSWFAYTGGGAVGAAPVIKSSYGSSPVRIAAASA
                     IERGESFVVEPVSGSSASATDRRGRSTSSGAVASGSSSTGFQYAAKEKYADARSGKFNG
                     GSTRLFIPRHGGGLSAAAFATNFGGEAYETRGGGAGGSPSQYRRRDQGPPHRFPQY"
     misc_feature    8271..8739
                     /label=RHA_2
ORIGIN
        1 tattgccgtc atcatcatca cccgcccgct aaggcccctt tcacaaataa cgaacggttt
       61 ggtgttgtgg cccataaaag taccgagcaa ggtcagtcgg cgaagagagg agagacggtg
      121 ttattcatgc atacctctac acaaatagtg tctcggtcaa tcggacctat gagtctcatt
      181 gacattaagt tgaggtatga acgtcgatgg caatacctcg cctgctcttt ttttttcgat
      241 aaaaggcaat taaaaatatc tttcttgtag atttttaaac tttcggaaaa gcaatcgtag
      301 aaaagtgcaa aaagttgatt gttcagtttg agcttttcca ttcaggctct ccgagcattt
      361 gacaagccgc gcgagctccg ctggtaactc actgtttttc taatatccaa tcgcgcaccg
      421 ctgcgccaat ctctgttcat ttcgtcgttt gccagctcaa ctaatagtcg ggacagcacc
      481 cacttcatat aacttattga cacgactata atttgtcatt ttgcttctcc aatccatctc
      541 atgaaatatg tgtgtcgtgg cgtcaagttg gcatatgcaa tgaggtgatg gctctctaac
      601 tcttgtgcaa tacagctggt gcgcactgac tcaaccttct cttttttgac attttacatt
      661 aggaaaatgc caatcagaaa gtgtaatggt acacaatatg tgacctatag tcggttttag
      721 tttattttac gccgaaaata cggtacccgg tctcgacacg acaaactgtt gttaaatgcg
      781 aaaagggttg cgcctttaag gagtactgta atttcaaact ttcgttgctc aagaattttc
      841 attgaatttt catagcgttc cccacatata tgtatttaac aaaacatttt cgtatcgtat
      901 ttttggaaaa acgcaaaatt ccgcgtctga ttttaaatca caaaccgaca ataaggtttt
      961 ccgaatccaa gaaaaattga attttcccca aaaagtagag caatttattt tcaagtcttt
     1021 cctgtttttt tacaaatcca tcccagcaca actcggtgtt cttccaaaaa ctcgtctcct
     1081 ccaacatgct cattataatg gatcatcatc ttctctagag gatcctctgt gtgacttctc
     1141 cacttgacaa attgcccaag tggaaataaa ataggcacat ttggaaatcc ttggtgagca
     1201 ctgagagaga aaatagagta gagagaatcc aaaaatgtaa ttggataacc accttcctcc
     1261 cgttctgtct tccagaaatg tcctcccatt ttcccagcaa aggtttcatt gtttgttttg
     1321 atatcaaaaa ttcatttatt atttagctat gcgatgagca atgcgatgac tgcgaattca
     1381 gttttaaggc cgctttttct taaataaaat ttaaaaaaat ttgtagactt gtgaaattga
     1441 gaaatacagt aatcattttt cggaacagat gggtacggta cgcattcgcg gcgagaccta
     1501 tcgcatggcg ggaaattttt tttgaaaatt aaaatctgca aaaacttcaa atttttagat
     1561 tgtctattga tttatgtgcg atattttgag ttttttctca ttccgtcaac taattctcgt
     1621 ccagaagatc aattaagcta ttcagatctt gaaaacacga aaaaatccga ttgaaatcgg
     1681 aaatcgggcc gatttttttc agaatattgt ttttcgagct gaatttgtct gcgcaaaaac
     1741 aaaacttaaa acgctgaatt ttttgtatta cagatttgaa aactcaagaa taaaatcact
     1801 aaaaagctaa tttttgtatc cttttaaaat tggcgcgggc aattcggaca aatttttaag
     1861 attttaatgt tttcccgcta aattcaaact tttttccatc gctgagcaca ctaaatcatt
     1921 tgctctttct ctcttactgt tacttacttc acagacacac caatcatttt cttatcactc
     1981 taatatatat tttcttgcag atagaaaagg tctcgcagag caaataggtg cgaaacgaga
     2041 gagcctctcg ggaggagaaa cgttgattgg tttgttaaaa cttcttttca tttcatttaa
     2101 tttttcttta tatctgctca ttttcagatc gatcatcatg tccaagggag aggaactctt
     2161 caccggagtc gtcccaatcc tcgtcgagct cgacggagac gtcaacggac acaagttctc
     2221 cgtctcagga gagggagagg gagacgccac ctacggaaag ctcaccctca agttcatctg
     2281 caccaccgga aagctcccag tcccatggcc aaccctcgtc accaccttca cttacggagt
     2341 ccaatgcttc tcccgttacc cagaccacat gaagcgtcac gacttcttca agtccgccat
     2401 gccagaggga tacgtccaag agcgtaccat cttcttcaag gtaagtttaa acattaatta
     2461 atactaacta accctgatta tttaaatttt caggacgacg gaaactacaa gacccgtgcc
     2521 gaggtcaagt tcgagggaga caccctcgtc aaccgtatcg agctcaaggt aagtttaaac
     2581 agttcggtac taactaacca tacatattta aattttcagg gaatcgactt caaggaggac
     2641 ggaaacatcc tcggacacaa gctcgaatac aactacaact cccacaacgt ctacatcatg
     2701 gccgacaagc aaaagaacgg aatcaaggtc aacttcaagg taagtttaaa catgatttta
     2761 ctaactaact aatctgattt aaattttcag atccgtcaca acatcgagga cggatctgtc
     2821 caactcgccg accactacca acaaaacacc ccaatcggag acggaccagt cctcctccca
     2881 gacaaccact acctctccac ccaatccgcc ctctccaagg acccaaacga gaagcgtgac
     2941 cacatggtcc tcaaggagtt cgtcaccgct gccggaatca cccacggaat ggacgagctc
     3001 tacaaggtaa gtttaaaata acttcgtata ggatacttta tacgaagtta ttttcagggt
     3061 cctaaagatc cagccaaacc tccggccaag gcacaagttg tgggatggcc accggtgaga
     3121 tcataccgga agaacgtgat ggtttcctgc caaaaatcaa gcggtggccc ggaggcggcg
     3181 gcgttcgtga agacgatgtc ggcttcatcc acgtcatcat ctagcacatc gtgtccggaa
     3241 ggtggcgaac catcgggaag ctgtaaaagc agcgacgagg gtgaatcgac actgaaaaaa
     3301 cgaatgcaac agtacggaat tgcgagtggt tacgcgaatt cctcaatatc tacacttgat
     3361 agagtgcgga agtttttttt tcttaaaaat tggagaaaaa atcttgaatt atctttcatt
     3421 cacgcttcag aaatcttcaa ttcaaactgt caacagttct acccgatttt tgtttcaaaa
     3481 aaatgcttga actgctgaga attccatttc tgcaaatttt catactgcaa aaatgcgcat
     3541 tttaaaatga ttttgtaaat tcaaattttt aagtcaaaat ccgaattttg tacacattct
     3601 atttttgagt tggaaagttt aagatccttt tcaaatttga aatttctggc tttttcgatt
     3661 ataacaccga aatctggaat tattttttac tttaaaaaat gtgaaatcca ttgaatattt
     3721 gaaaccttgg ttgtaattta taattataag caatatttta atttttcaga gccaatatca
     3781 atcgcttcca ctgaatggaa ctcgccgagt cactgttcaa tttggacgaa tgaaaattgt
     3841 ggtaccatgg aaggaatcgg tgagcttttt tttcaaatgt tcaatcaatt ttttaatatt
     3901 tttcttgttc aggatcagac agttggtcaa ctagcagacg cagcacttct tcggtacaaa
     3961 aaagcgaggg gaatggtaat tttttttctc caaaaatttg cagaaaaaag gtcattttgg
     4021 aggcaaaaaa gcgtatccca aattttccca tgaatacagt cagtcgggaa taatgaaagg
     4081 aaaatcaaca agaagcacgc aattttatct tcgtcttatt ctcttccaat attattccat
     4141 tcccgaagaa gcagcagccc cctttcgttt tctcggagag gttaattcgg ctgagaacaa
     4201 ggccgcaccg atgaggatgt gttgaatacc atttctctgt tcattttcac caaataatcc
     4261 ccttcctttt ccgctttgga gaaaaagaaa gtttggaaga gacgcagaca gtgttacagt
     4321 gtgttgttgg cacacaacac tgtaaataat agatatttct tcattctctc tcataagtga
     4381 ctgtcaaaaa gttttactat tttgtggagt tgaactgtgg tgctcttgga tttttattta
     4441 gttactcctg atcttctcac tttaaacatt aagacttagt ggttatcatc ccaatttata
     4501 tttactaagc agtaaaacat ttatcttgat tgaatatcca atgatcgctt cattttcttg
     4561 aaaatctcta caaattgaag gcaattttct cctcttggac caccaaccat aactagcgaa
     4621 tcctagccaa agagggatta atttccaaaa tggattctgg tcgaatttga ctttaatcgg
     4681 cgtacgctgt gcggcatgga aattccggag gccgtcgcct cgtcccgatt ggattttgca
     4741 atttgcaata aacggattga tttcgacgcg cttggtagat ttttgtttat ataacatgca
     4801 ttggtctctc accatgttca cttcatggcg gattttgtac gaatctcttc cccctcatca
     4861 tcatcgtcgt cgatcatcat gcttcctgtt cgcgcaggtt gtagcattcg tttcgcagta
     4921 aattaagttt tccgctgtag gcaggcagtt gatctaaata aatctgataa gaatttattc
     4981 gaaggcttaa gatttgttat ctctctctct ctctctctct cagttttgtt gatttagatt
     5041 tatttgacgt tgaggacgat ataatcatta tcagcagcaa caaccaactt gaaattaatc
     5101 aaatggaatg tatagttgga cgttgtgtaa taggagtacg agtagaaagt gtgagtcaat
     5161 tgcagaaatt agtgttttgt taggaagttg ggcgccagtt ttaaacccgc cgcctacact
     5221 tttgatatta cgatgagcac ggttcaaagg caggagtttt tttttcagcc gtatcagact
     5281 ttataaattt tccatttact aatttgatcc agtttttatg gtcatgtaac atgtaaagct
     5341 gtgtttagtc ccagccgaaa agaaaattga acagaactca aagttttcgt gtgactaaaa
     5401 aaatatggtg agtcaccttg gaatgttttt gttcggtttt gaatttcaat tcaaaaattg
     5461 tgaacaactt tggcgttatt cataattgtg gaagttttga atttcagttg aaaaatgaaa
     5521 attgtgatgt gaaaaccttg aattattgtt cctttcaaac ttattgtatt tgactccaaa
     5581 ggcctccgaa tagctccaga acatgtgaat tggcagcact taaagttgtt catctatctc
     5641 tatctctctc tcctcgccat catcgtgaaa taaagcaccc cctattctac atgcaatgtc
     5701 ataacactca tatctcatgt tatcgccatc ctccgctgcc actacgaatc atctgttctg
     5761 aaagcagctt tttttcgggt ggtttttgta tttttcttta ctgataaaca gcttgtgttg
     5821 ttgttgttcg cgacgagaac aaatatcatg gacattttac caactattga gaagataaga
     5881 agaaatggtt aggaatgatg tgtatataga catcttcccc tttctatctc tcttcccttc
     5941 tcttccgagt gtttctgttt ctatttgtcg ttcgatctga tgattgtcgt cattttttct
     6001 cagccgctcc tcttcttgat gcccttgcgc aaccccaccg tggcttactt gttggggggt
     6061 cttggagcga agagcacaca taaatgatat gagtcattcc gtacagtcat cctgtattct
     6121 tcttgttctc acagtttacc cgtgctcgat gcctttttat ggtgcagctt cgggccctct
     6181 cgtacatgaa tgggtactgt agctgttatg accactcgaa aagtactata ttcttcgctc
     6241 tcttcctttt ttccgcttct gcttctcggt tgagtacacc ttgtttacct tctgtgtgtg
     6301 tctgttcgct tcctcgtgtt tttcgctcgt tacacatcac cttaaaaaaa ttctgaaaca
     6361 gtgagctttt tcggtttttg ggaaaattat tgcatttttc tgacttctca aacgagcctt
     6421 ttacaacatc aattccgttc catctgaccc tctctgaatc aaaacgaata taaaatttcc
     6481 aacacactgc cctcgtcaca tctgtgattc gtaccagccg gctcttccca tctccctttc
     6541 tattctctat tcttcaattc ccatgattct agttcaaaat tgttgaatac attatttttg
     6601 ttgtcatcgt gttcataatg cgattatttc tcgcatacat aaaacaagtt ccagtttccc
     6661 cgtgattttt tgcacggaat catgagagtt cttgatagtt ttccggagaa tataattttg
     6721 tatacatcgg attttgcaaa aaaattacgt tggaaaccga ttgacatttt aattgtgaat
     6781 gaatgaaaat tctgaaaaaa ggcttgaaat ctcagaataa tggtttttca ataaaaaatg
     6841 tcactttttg aagtcaataa acctctcgtt atctggataa aaatcactaa ttaggcggct
     6901 tacacgtacc aattacaagg tacacttctc ttttcttgtt actaatcgca actcaacatc
     6961 tgctctctct catgttttcc catctctacc tcagtccttt ttcatcattc cctccttcta
     7021 cggacattgt cgttcatcat aaaaagaaag acctccatcg ctttttcacc tacgcaagtg
     7081 tatgaggtga aaatagtgtg gcttctcaga gagacgcagg tggtatgcgc aatgaccgtg
     7141 ctctctctct gtgtctctct ttctcttttt tcgaactgcc gaggaaggac atcaacctct
     7201 tttgggcaaa taccggttga gattctttat tattattatt attatttgag gctctcggta
     7261 cattgtttgg ttttctcttt ctttctctgt atctctctct ctctctcttt ttggattcat
     7321 ccgtcatcat gttttgaaac acgcatcggc tataatttca gcacatgtcc aagggagagg
     7381 aactcttcac cggagtcgtc ccaatcctcg tcgagctcga cggagacgtc aacggacaca
     7441 agttctccgt ctcaggagag ggagagggag acgccaccta cggaaagctc accctcaagt
     7501 tcatctgcac caccggaaag ctcccagtcc catggccaac cctcgtcacc accttcactt
     7561 acggagtcca atgcttctcc cgttacccag accacatgaa gcgtcacgac ttcttcaagt
     7621 ccgccatgcc agagggatac gtccaagagc gtaccatctt cttcaaggac gacggaaact
     7681 acaagacccg tgccgaggtc aagttcgagg gagacaccct cgtcaaccgt atcgagctca
     7741 agggaatcga cttcaaggag gacggaaaca tcctcggaca caagctcgaa tacaactaca
     7801 actcccacaa cgtctacatc atggccgaca agcaaaagaa cggaatcaag gtcaacttca
     7861 agatccgtca caacatcgag gacggatctg tccaactcgc cgaccactac caacaaaaca
     7921 ccccaatcgg agacggacca gtcctcctcc cagacaacca ctacctctcc acccaatccg
     7981 ccctctccaa ggacccaaac gagaagcgtg accacatggt cctcaaggag ttcgtcaccg
     8041 ctgccggaat cacccacgga atggacgagc tctacaaggt aagtttaaag gaataacttc
     8101 gtatagcata cattatacga agttattttc agggtcctaa agatccagcc aaacctccgg
     8161 ccaaggcaca agttgtggga tggccaccgg tgagatcata ccggaagaac gtgatggttt
     8221 cctgccaaaa atcaagcggt ggcccggagg cggcggcgtt cgtgaagacg atgcataacg
     8281 gtcgtggtgg tcgatatgac gtttgccctc ctccaccacc accaccctat cactttaacc
     8341 atgtgcatac accgccgtca aaagtcatcg tccagcagca gaaacagcaa caaaaagctc
     8401 atcgagagcc gccgccgagc tatcctgcct ccaaaatgac caccacaaat gataatgtta
     8461 cggttagtaa gagaaatttt caggcaaacg aagatcggat acacgtacac cgactcgagt
     8521 gcgcgtctga tggtggaatt ctcgatatgg atgatgtttt agaagaagtt tttgatttga
     8581 attatgatca ggtccggaaa attcgaagat ttgaagatga agaagagcat taacgagata
     8641 tatataaagt cgaaattata atttttcaga tcctggcaat cactgatgaa gctaatggcg
     8701 gatcaactac tccaacgtat tctcaaattc aaaaacaaca gcatcactat gcacaacctc
     8761 taccatatgc taggaaattc gatggaggac catcaacacc gattgcgagt gcttttggtg
     8821 agttttttaa tgttttaata tttaagttat ccgaatcagc tgaaagttta tgcgtttcca
     8881 atttttttca aatatgtata actgaaaaac tttataaaag ttaagaaaaa aacgacgaac
     8941 tgaattcacc atttttgaat gactaaaata atgtttaact ctatttttaa ttgtaaatta
     9001 ccaaaaagta gtggattgaa atctacagta tttttaaatt tttattcaaa aatatgcaaa
     9061 atgaaattat tccaaaatat gctgaaaaag attagatttt ttcagaaatt ttttttgtta
     9121 actttagaaa aaaattgaaa tttcctagaa atacaatcta ttttttaatt agttgaaatt
     9181 aattttaaca atcaaaaaaa aatcaaattt tcaacgttac actttttgaa aatttccttg
     9241 gatttttcaa attttttatt caaaaatttc caatttccag gaagcgtaac tgtcaaccat
     9301 caggctcacc gtgctgcatc tccatataat gtcggatttg caagaagcaa ttctcgagac
     9361 tttgcgccac agccaacaca ttcgaaagaa cgacgcgact cggttgtcga agtgagcagt
     9421 tttgatcaga ttccacaatc tgggcttcga gtatcgacac cgaaaccgag cagacaatcg
     9481 gaggatgtta tagacggaaa accaatgaat caaccgattc tgcgatcctc acttagaact
     9541 gaagcttcag gaagtcgtac cgaagaagcg acgcctgtaa aacaatccag agttacgttg
     9601 agcccagaag ttgagaagaa gctcgccgag caggatgaac ggaaaagtga acgtaggaaa
     9661 cattatgata agaatcctgg acgatttgcg agaggttctg atcgaaaatc aaggataact
     9721 gatgctcttt tggatgctcg tgacagaatc gccgatcaac tagaaagtca gaatccagca
     9781 gaagagacga aaagtcagat gattcgagtg aaaattgatc aaggtcccat gccaggaacg
     9841 tcgcttgtca ctttcccacc gattccagaa aaatcagaaa acgaaaagca gttgggaata
     9901 gaggtgaatg cagtatttga tgaatcatct gaactaccgg gaacatcaga acctactaaa
     9961 cttagttctg ttcaaattat gaagatcgaa gatggtggtc gaattgcaaa agatggacgg
    10021 atacgagttg gtgattgtat tgttgcaata gatggaaaac ccgttgatca gatgtccatt
    10081 attcgagtac gtgcttcaat ctcagatctt gcggcggtca cttcacgtcc agttactttg
    10141 attatcaatc gatcattgga atcatttctt gagcaggaat cgtcggctaa gccaattcaa
    10201 tcggctctac aacaggcgaa tactcaatat atcgggcata cgacagttgt tgaattgata
    10261 aagagtaggt tttgtttcag aaaattgcag ctcaaaattt aaaatataga aagttgttct
    10321 caaattctat tttcaataga aaaagttttt tgtaaattta taggagaaaa aacttaaata
    10381 ctttggagaa aacaattccg aaatttcgca aaaccgtgat caaaattttt ttgaaattca
    10441 aatattatcc taaattttca ggctctaatg gatttggctt cactgtgacc ggacgtgaaa
    10501 ctgcaaaagg agaacgtcta ttctacattg gtaccgttaa accgtacgga gttgctctcg
    10561 gtcatctaaa atctggagac agacttctag agatcaatgg aaccccgacg ggacagtgga
    10621 cgcaatccga gattgtggaa aagttgaaag agacgatggt cggtgagaag ataaagtttc
    10681 tcgtgtcgag agtctctcaa agtgctataa tgagcacgtc tgcttcatct gagaataagg
    10741 aaaatgagga gacactgaaa gttgttgaag aggagaagat tccacagaag cttccgttac
    10801 cggctcttat gacacctcca gtaccaaaag atactccagc tctgtcacct tccggagcat
    10861 cacgatttga gattgtgatt ccattcatca acggatcaag ttccgcaggg ctcggagtta
    10921 gtctgaaggc tcgagtatcg aaaaaatcaa atggatcaaa agtggattgt ggaatcttta
    10981 tcaagaatgt gatgcatgga ggtgctgcat tcaaagaagg aggtctacga gttgatgatc
    11041 gaattgttgg agttgaggat atcgatttgg agccactgga caatcgggaa gctcaggcgg
    11101 cgttggctaa gaaattaaaa gaagttggaa tgattagctc aaatgtgaga ctgacgatta
    11161 gcagatacaa tgaatgtaat cctggacaaa tctcaaggga tttatcaaga attactgtgg
    11221 atgcttcatc accatcacct tcatctcgaa tgtcttcgca tacagctcca gattctttac
    11281 ttccatcacc agcaactcgt ggaacatcgt ctagtggagc agattcttct cactcgaggc
    11341 aatcgtccgc ttcatcagct gttccagcag tgcctgcaag actaactgaa agggattcga
    11401 ttgtttcaga cggaacaagt cggaatgatg aatcagaact tcctgattcg gctgatccgt
    11461 ttaatcggga aggtctcgga aggaaaagtc tcagtgaaaa aagaggaatg ggagcagctg
    11521 ctgatccaca gcacatcaaa ttgttccaag atatcaaaca tcagagacag aatagtggtg
    11581 agttatttta ttgaaattgt gttgatgacc acgaccctgt ttgtgttaag tttcagaaaa
    11641 ttcaccgagt ttttcatgct tttccacgat ttttcgttta tttttttttg ttgcaaaaat
    11701 tacattttcg agtaataatt gaaaatggaa attcaaaaat ttgaaaaatg caaactttct
    11761 cggataaatt ttcttttttt ttaaactaca tagttttcac tttgaagatt atttttttga
    11821 aactattaat tttgaaaaat acgaaaaaaa caggggcgtg gtcgtaatag tgtgagcttc
    11881 tagtctgctc ctcctcatcc tcctcagtct tattttcaag ctttctcacg cttctctcct
    11941 cccttttcag ctccgacgtc ttcaactcaa aaacgaagca aatctcaacc tcgatcttcg
    12001 tcacaacgga actaccgtag tcccatgaag cttgtagatc ttccgacaac tgctgcggct
    12061 tctgcttcta cgaattctca gaatctcgac gactctggtt ggttttaagc ttcttcttat
    12121 tcggcatgca atcctctcag ttttaaccta atttacaatt aaacattcaa tttaaaaata
    12181 taaaaattaa cccgttttca gatatgctga atcgccgttc tcagagcatg gaaagtataa
    12241 atcggccagt ggagagcatt ctccgtggaa cggggcaaat tccaacagga tcatcttcaa
    12301 aagttcaatt tatgcaagca gcgagtcctg atcaacatcc atttccacct ggagccgcat
    12361 tgcttagatt gaagaatgaa gagagtcgat caagagataa atcaagaaga aagagtatgg
    12421 gaaagtgagt tttttttttg gaaattactg aaaaaattca tcaaaaaatt attttaaaaa
    12481 cttccaattt gaatatcatt tttaacaaaa atttgataaa tcggactttg aaaaaaaatt
    12541 aaaatgacgg agaatctttt gaaaatgacg gagaatcctt tcatagcttc agtagtttgc
    12601 attaaaaatt caccggaaac atgtttttgt gggtgtcatc ggaaaaacga aaaatctaga
    12661 aaaaaattta atcagaaaaa aagtcttcga tcactcgtag ttttctcttc gtttctcgtt
    12721 ttctcgtagc accctgtgga gattttcttt tgttcatttt ttcgctatat aattgttttt
    12781 ttttctacta aaaaatttct gaaaattgaa aaatcttaaa ttttgaattc actaacccaa
    12841 tcgattagcc ctttcagtgc gatgcgaaac ttctttggat tcggaagcaa atcaagagat
    12901 gcatcaccag aaaaaacacc gactgaatca gttcaattaa gatctgtaga acgacctaaa
    12961 tcaataattg atgaaagaaa taatggatca tctgaacgtg ctccacctcc tctaccacca
    13021 catcaatcac aacgacgtgg aagtggtgga aatgtatttg tagattatgg tgaaccatat
    13081 ggactcattc cacagtatcc ccataatacg gtaggttaat tgaatttaaa ttttgaaaga
    13141 ttttggacat aggagtgtgc tcttgggttg ctcgaagaaa tatttaaatt ttgaagaaaa
    13201 aattacaacg aaacgatttt taaaacattt tttgaagctt cgcgcttttt ctgaagcata
    13261 aagaaagtta aaaatcaaca attttacaaa aaaatttatc tgaaattttc ttatcgaatt
    13321 ttaatatttt acgagcaatc cgggcatgtt tccagtttta aaaatttatt ttttaaacca
    13381 caacaaataa caattacatg ttctcgatgt tttctgtcgt aattcttttt gtgtttgaaa
    13441 ttttatttat tttctaaatg tttgctattt tctaattttt attctaattt actattttta
    13501 cataatataa tcatgtgaga atcgaggctg tcatcaaaaa ttaatttggg accaaaaact
    13561 tggaattctt ctagatacta aactgaaaat taacattttt tgaaagaaaa cgtttttttt
    13621 cggtcgagaa ataaaaaaaa caaaaaattc attttcggct accaatttat tttttacatg
    13681 gttatatcta atatcttgaa taatttctaa tcagctaatc ccagctaatc aggtaaccag
    13741 ttacagtcaa aaatcatggc aacaagtgcc caaaacggta ttcgtcttat ttcctataca
    13801 aagaatcaat cttcatcacc acctccacct ccacctgcgg gaggattatc tccacttcaa
    13861 ctggggaatt caaaattcta ttccagctat cgagaacctt ctataactca acggcctagg
    13921 tactactact gatgatcctg ctccgcgagc ccacaatccc gacgttcacc ttttgttcat
    13981 ctgatccctt tgttttgtct gtctgtgtgc cgttttgtcc ctttttatcc actaaaaatc
    14041 tctaacaatc acatccttct caccgaaaaa gcttcaacct cgtgaggttt ttttgtgaag
    14101 ctcagaattg cgaaatttct ttaaacgttt tccaaatctc aaagaacgaa aattggaaaa
    14161 ttcttcgttt tattctacga ttacagtatt tttacacgat atctgtaaat tttctcaaac
    14221 caataatttt tccatgaaaa agatttcaaa agcggaaaaa acagaaattt ctaaaaacaa
    14281 agttatcgaa aattttctaa ttttaattgc aatcattttt aaaagaatct atagaaaatt
    14341 aaaattgttt gaaaatgttt gattgaattt tgcagttctc gaactacatg aataacctac
    14401 attaaacccc aaatgttcga atatttccaa tcaaatttct attatttcag acttccggat
    14461 atgagtcgta cgccgactct gagctctacg atcgatacgc ggcccatcgc tatcacccgc
    14521 gtgggggccc aatcatcgat gaagacgaat acatttacag acaacagagt accagcggta
    14581 attcaccgat caacacgtcg tcctatgtca actatggatt accagcgtaa gtattttgat
    14641 atttgttgaa aatatctgaa aaaattaaat ttaacattgg cgcaaaacta acaatttggt
    14701 tttccagaaa aaaaatgttc taacttatct taaacattaa aaatttcaga gttatctcat
    14761 tccgagaccc aaaaatctat ttttgttttt aaaatgattc tcgtccgcaa aacttgggga
    14821 aaagaataca aaaaatctga aaattaaaat ttgcaatttt tgtaaaaatc gagaaatttc
    14881 aagcaaaaaa caatgtaata ttttcctgaa aataatttgc attttttcta aaatattcaa
    14941 caaatttcta aaaattaata attatttgta ttttcagatc taatgcgtac catgtcggtt
    15001 cccgaatacc accacaaacc tccagtggaa gtatctcgaa aaccagtgga gcgatgcgtc
    15061 gtgtctatcc cgccgaatac gatgaagacg tcgcctacca tcaacaaatt ccccaacaat
    15121 caacgagata tcaacagggt agcggtagtg gacgtggtaa cgccgactac catcacatgt
    15181 tcaactcgtg gttcgcgtac actggcggtg gagcagtcgg cgccgctccg gtcatcaagt
    15241 cctcgtacgg atcatcgccg gtacggatcg cagccgcttc ggccatcgaa cgaggcgaat
    15301 cgttcgtcgt cgagcccgtc agtggttcgt cggcctcggc cactgaccgt cggggacgga
    15361 gcacttcgag tggagccgtt gcctctggat catcatcaac tgggttccaa tatgccgcga
    15421 aggagaagta tgcggatgct cgatctggaa aattcaatgg tggatcgacc cgactcttta
    15481 ttccaagaca cggcggtggg ctcagcgcgg ctgcgtttgc aacaaacttc gggggagaag
    15541 cctacgagac acgtggtgga ggagccggcg gctcgccgag ccaataccgt cgcagagatc
    15601 agggaccgcc tcatcgtttt ccccagtact aggtcagttt tttctcaaag ttatattacg
    15661 cagccgcgaa aaatacggaa tccgtaaaaa taaacggtga tgcgccttta aagagtactg
    15721 tagttccgaa ctttcattgc tgtgcaaatt tcaatagatt ttttattcat atcaataatt
    15781 ttcagatttc caatagctgc ctcatcaatg cgtgtatcat cagcggcaca accgcttgcg
    15841 aattctgtaa acctacgatc tgtatcaaat aataaaatca acgataattc cgctgagcga
    15901 atctcattaa ggtacgtcca ccatttgact tttcgaacag tttccatatt ttttgatttt
    15961 cagagccaga aagaagcttc atcgagaagc agtaacacga agcgagttct tcttgccacc
    16021 gtcgtattca aatgagaata tcaaactgtt caacagtctc cttccgccat ccacatcaag
    16081 tatcatgaca acaaagaccc cgtcacctac gacgccgaaa aattaaagat tctatggctt
    16141 tatatatata tatttaattc ctctataatt ctccttttca cttctccctc gatatctata
    16201 actcacttct aaaaagccgg ttcttcttat tctaaacatt ttagtaggga attatctcta
    16261 tttctctctc ctgttgaatt catagccgtc gtccatctct gtgatgtttt ctatattgtt
    16321 tgtatttagt agcctcccga atcaaatcaa atccattttt attctgttta acatacttct
    16381 tgttttataa cgaatgttgt tgtgagcttt tagattcaag atttaaaaac aaaatcaatc
    16441 gaatgaatct ggtgaattta tgtttcaact ttatcttttt tatgtaaatt aatggaatgg
    16501 ctttcgcatg ataaacgcat caggaggact gcatcgttga tagtattgtg gaacgagaca
    16561 atccacgttg aagccgcggt tcttgtagaa ttcgatcgca gttttgttgg aagtctgcac
    16621 atggagcatc gcgtgaggca atttcaataa ttttcccttt tcgtcgacga aatccatcag
    16681 aaatgagccg agaccagctt cgcggtgacg gggatgaact ggaaaaaata aatttttgca
    16741 aattttgttt tcaatttcta aaaattaaaa gttatatttt agaaatcaga aaattgtccg
    16801 cagttttaga gaaaaatgga aagaaagttc aatcttcaat taaagaatta aaataaagtg
    16861 ggaaaacact gtaaaaaatg ttttttaaat ttatttttgg ttttttccaa ttatttcagt
    16921 agatttttca acactttttt gtttcttttt gaaaaatgta tcaagaaatt ttttttgaga
    16981 atacgaaata gatcttttta aagtattgat taatcatatt ttgaaaaata ttttttagat
    17041 tttgcaaaat ttacttttta tcaaaatgtt actttttcta caaatttttg aggttaaaat
    17101 gacactttta attagaaaat agcttcgaaa aaattttaac tgaaaaaaat ggaagatctt
    17161 ctaaaaaacg actttagtga aaatcaattt aaatcttaat tttttaattt ttgatttttg
    17221 ttttaaaacc agactttttt ctgaactttg agaccatatt ttagaatttt tagaaaactt
    17281 aattttataa catttttctt gaattttaaa tgaaaaaatc ttaatttctc aaaaatttac
    17341 aaacctccaa agcttcttat ataaagtacg cgtcctgttt cgaaattctc gggctttaca
    17401 gcaactatgg cgattgcctc gccgtttcgt attacaactc ctgttaattc gttattcata
    17461 cattcttgat aaaatttgtc gctgtacgac accggaaata tgcttgaaac gaggattcga
    17521 actgttttta tgttttccgc agtcactcgt tgcagtcgaa gttcaagaga attatcggtt
    17581 gatggtgatg aatgtgataa acattcctct tcttccattg ctgaaacttt gtctaaaacg
    17641 ttgactagaa catgcgaaaa ttctaaaaat attcacagtt gaaaactggt tggattttca
    17701 aattcatttg atttcatttt cagaaaattg tattcatatc cacatttgta cagataaata
    17761 aaataatatt tagtatcaaa aattcagaaa atcaatccct tgtctgattg aatgctcgac
    17821 caactgaaga tgtgaagacg ggcggtgctt gtagggaaaa tagatcaaga ggattccgtt
    17881 ctggagctct ggatggagtt ctttgtggtt ttcttgctgg agtttgcagt tcttcatcgt
    17941 ccaactcatc aaaagccagt tttcgtcgtt cgttggatgt attcaccatt gatatgtctg
    18001 aaatggcatg tttttattgc aaagacaaac taattcaatt taccatgtcc gtttatcaaa
    18061 gaatcatcaa gactgtagct tttggtctcc ggaatatttt ctttcttttc agtccttcct
    18121 gtcatcacca atgatgaaaa tgttggtggt ttcattatgg aagccattac agagacaagc
    18181 tccggttgac gtctcgcaga ttcaccgaga actgatcctt gttcgactga tatttgtggc
    18241 atttctggct ttgcaaaaac tattttttcc actttctcaa ccacgggatt cagaaaatca
    18301 atgctgccaa tccgcaaatg ctcgtttcgt tctgaatttt tctatttttt cgtgaaaaaa
    18361 ttattgcaac tcacctttag tctccacaat agctttatca aacgttgtcc ccaactgttt
    18421 cagttttcca gcgagcgcac atttcttgtt cttcaattgc ag
//
