# Supplementary material for: Epidermal PAR-6 and PKC-3 are essential for larval development of C. elegans and organize non-centrosomal microtubules
Source: eLife. 2020 Dec 10;9:e62067. doi: 10.7554/eLife.62067 (PMC7755398; doi:10.7554/eLife.62067)
Supplement: Supplementary file 1. [file elife-62067-supp1.zip › Genbank format/GFP_AID_pkc-3.gb]

LOCUS       Exported                7609 bp ds-DNA     linear   UNA 30-JUN-2020
DEFINITION  natural linear DNA
ACCESSION   .
VERSION     .
KEYWORDS    .
SOURCE      Genome engineering
  ORGANISM  C. elegans
REFERENCE   1  (bases 1 to 7609)
  AUTHORS   .
  TITLE     Direct Submission
  JOURNAL   Exported Wednesday, Jul 1, 2020 from SnapGene 5.1.4.1
            https://www.snapgene.com
COMMENT     >F09E5.1 unspliced + UTR + 2000 upstream + 413 downstream
FEATURES             Location/Qualifiers
     CDS             join(2002..2304,2353..2427,2479..2598,2650..2862)
                     /label=eGFP
                     /label=GFP-C1
     intron          2866..2916
     misc_feature    2877..2910
                     /label=loxP
                     /label=loxP(1)
     CDS             2920..3051
                     /codon_start=1
                     /label=AID 71-114
                     /translation="PKDPAKPPAKAQVVGWPPVRSYRKNVMVSCQKSSGGPEAAAFVK"
     CDS             join(3055..3120,3528..3786,4064..4148,4198..4324,4487..4663,
                     5335..5586,5671..6029,6076..6418,6534..6659)
                     /codon_start=1
                     /label=PKC-3
                     /translation="MSSPTSLEEDGDIKLKTRFQGQVVVLYARPPLILDDFFALLKDAC
                     KQHKKQDITVKWIDEDGDPISIDSQMELDEAVRCLNSSQEAELNIHVFVGKPELPGLPC
                     QGEDKTVYRRGARRWKKIYLYNGHRFQAKRLNRRIQCFICHDYIWGIGRQGFRCVDCRL
                     CVHKKCHRHVRTHCGQALQGPNIIPMAPASGSLKGARSNTSSSTTRSGGGIDNGAFHEH
                     EIESPGSTSHDASRAMNGNGSSKWAVSLNDFRLLTVIGRGSYAKVVQAEHVSTRQIYAI
                     KIIKKEMFNEDEDIDWVQTEKSVFEAASNYPFLVGLHSCFQTESRLFFVIEFVPGGDLM
                     FHMQQQRKLPEEHARFYSGEIILALHFLHSRGIIYRDLKLDNVLIDAEGHIKLTDYGMC
                     KENIKDGDLTSTFCGTPNYIAPEILRGDEYGFSVDWWALGVLMFEMMAGRSPFDIVGMQ
                     NSEENTEDYLFQIILERQIRIPRSLSVRASGILKGFLNKDPTERLGCKLDINEGLRDMK
                     EHQFFRGFIDWEALEQKAVAPPYHPAVESDRDLTHFDHQFTDELPQLSPDNPDVIARID
                     QSEFDGFEYVNPLQMSREDSV"
ORIGIN
        1 tcaggttatt ttcgactttt atgaaagctt gctaggaagc catagcaacc ggggaagaat
       61 acgctagcca aatgagagat agaatcgatc agctaaattt aagataaata gtgaattcga
      121 attctaagac ctgctcgacc agctgaaatt ctaaaactct gcgccaagat gtatagacag
      181 gtaataatat ttgaattttc tttaaaagtg accttgaacc ctaagatttt cgctcctcct
      241 aaacgttgta gtctgttact ccctgccgcg acaattgtca gcaaaaatcg cgtcacatga
      301 tgatgaaagt ttgtggcaat gttataaaaa gactgacctt atttcgtttc ttggaagatg
      361 caaagaaatg tttattaaaa attgcagtgt gaaatcatgt ctctcgctcc aaaggtgcat
      421 ttcttatttg ttttttaaaa atatatttgg ttacttagat attaatttaa atcacggaaa
      481 agtttaaacc cctcgatttc tgttatttaa catgatcact cacttttata acaattaatt
      541 tggtttttca aagatgttcc cagaatgttt tattagttct catttcgtcc tccgattttt
      601 tttctttcgt cgctctccaa ttttgccaat gtatttcatt cccattagat aagcaccgcc
      661 cgtcacctta ttctccttct tttcacattg caaacaaatt cgttgccgtt gggtttcaat
      721 atccttttca ttttttgtcg tattgttgtt cttgtgattg tggttgttat tttatcgcgg
      781 tattattttt ttttgttaaa ctaattaatt tttagatgtc gaaagcattc atcggaaagc
      841 cagctccaca attcaagact caagccgtcg ttgatggcga gttcgttgat gtttcgctct
      901 ctgactacaa gggaaaatac gttgtgctct tcttctaccc acttgacttc actttcgtgt
      961 gcccaaccga gattatcgcc ttctctgacc gtgctgagga gttcaaggct atcaacaccg
     1021 ttgtgctcgc cgcttccacc gactctgtct tctctcactt ggcatggatc aaccagccac
     1081 gcaagcacgg aggactcgga gagatgaaca ttccagttct cgctgacacc aaccaccaaa
     1141 tctcccgtga ttacggagtt ctcaaggagg acgaaggaat tgctttccgt ggtgagttat
     1201 attctgaatg gaatccttca tattttcgta ctttatttga aaaataaaat ttcaggactc
     1261 ttcatcatcg acccatcaca aaacctccgt caaatcacca tcaatgatct tccagtcgga
     1321 cgctctgttg atgagactct tcgtcttgtt caggccttcc agttcgtcga gaagcacgga
     1381 gaggtttgcc cagctggatg gactccagga tccgacacca tcaagccagg agtcaaagaa
     1441 agccaagagt acttcaagaa gcactaaatg tcttacatct ctaatttccc ccgtatccct
     1501 agtatttatc tgaacggttt atttatactc atttttcatt ttgatactga aattctgaaa
     1561 ttcatgaaat tgcttgataa ccgtaaaata aactcggtat tcgaatataa ctgtttctgt
     1621 tcaggaacaa acaatatgtg tcgagactct ctctctgtta cttttttgtc actttcctag
     1681 accgcccgtg ttagtcggtg cgcgcgcatc gtcgtcctgt acagtgtttg tgagggtcac
     1741 ctgtgattat tcatttctct atgcctcttc aaagctgggc cgctctcact gacctgtaca
     1801 cttggacaaa atgggggtgt tcgatagagc gtcaatgcat atatagctat aacagtgtgt
     1861 gtgtgtgtat gtgcatgttt attcatgagt catttttccc ttttttactc taatactgcc
     1921 aactcgtcac tgtttcagtt tcgcagtttt cgttcagaac tccttttttt gaaccgtttt
     1981 tagttcaatt tttatttcag aatgagtaaa ggagaagaat tgttcactgg agttgtccca
     2041 atcctcgtcg agctcgacgg agacgtcaac ggacacaagt tctccgtctc cggagaggga
     2101 gagggagacg ccacctacgg aaagctcacc ctcaagttca tctgcaccac cggaaagctc
     2161 ccagtcccat ggccaaccct cgtcaccacc ttctgctacg gagtccaatg cttctcccgt
     2221 tacccagacc acatgaagcg tcacgacttc ttcaagtccg ccatgccaga gggatacgtc
     2281 caagagcgta ccatcttctt caaggtaagt ttaaacatat atatactaac tactgattat
     2341 ttaaattttc aggacgacgg aaactacaag acccgtgccg aggtcaagtt cgagggagac
     2401 accctcgtca accgtatcga gctcaaggta agtttaaaca gttcggtact aactaaccat
     2461 acatatttaa attttcaggg aatcgacttc aaggaggacg gaaacatcct cggacacaag
     2521 ctcgagtaca actacaactc ccacaacgtc tacatcatgg ccgacaagca aaagaacgga
     2581 atcaaggtca acttcaaggt aagtttaaac atgattttac taactaacta atctgattta
     2641 aattttcaga tccgtcacaa catcgaggac ggatccgtcc aactcgccga ccactaccaa
     2701 caaaacaccc caatcggaga cggaccagtc ctcctcccag acaaccacta cctctccacc
     2761 caatccgccc tctccaagga cccaaacgag aagcgtgacc acatggtcct cctcgagttc
     2821 gtcaccgccg ccggaatcac ccacggaatg gacgagctct acaaggtaag tttaaaataa
     2881 cttcgtatag catacattat acgaagttat tttcagggtc ctaaagatcc agccaaacct
     2941 ccggccaagg cacaagttgt gggatggcca ccggtgagat cataccggaa gaacgtgatg
     3001 gtttcctgcc aaaaatcaag cggtggcccg gaggcggcgg cgttcgtgaa gacgatgtcg
     3061 tctccgacat cattagagga ggacggagat attaagctaa aaacgaggtt tcaaggacag
     3121 gtgagatatg aaaagtggct tttgaaatgc tcaaaaatcg agaaataccc taaaaatgaa
     3181 tttttcgttg cagtgagaat gtgtaaatca tttcgccgtc aatgcgaaat tttagtttgt
     3241 caaagcttta aaaattcgta acagagagaa aattccagac aaaaaataga aaaagaccgt
     3301 gataaccgaa taaaactgta aaaaattaat ttttctgaac ttttaatgat ttgattaata
     3361 gtgtttaaaa cttaaaaagc tcttttccgg ctaaaattaa aaaaaaacaa ccactgattt
     3421 tttaaaaatt ctgcaaaatt gaaaaataat ttttgttact gtataacttt ttttttttaa
     3481 tctgaaaaat tccagactcc caaattttaa taaaaattaa attccaggta gtagtactct
     3541 atgctcgacc accgctcatt ctcgatgact tttttgcact tttgaaagat gcttgtaaac
     3601 aacacaaaaa acaagatatt actgtaaaat ggattgatga agatggagat ccaatctcaa
     3661 tagactcaca aatggaactt gatgaagcag ttcgatgttt gaattctagt caagaagccg
     3721 agttgaacat tcacgttttt gttggaaaac cagagctgcc cgggcttccg tgtcaaggag
     3781 aagacagtaa gtatcatgaa gctatcagaa aaattattta gaatttcgaa aaaatgtgcg
     3841 ccttcaaaga atactgtaaa gcggaatttc tatcaatttt tataaaaaga ttgaaatgaa
     3901 acaattagaa acacataaat tttggaattt tggaaaatag atcaaacttc cgcagtttga
     3961 aactacagta atctttaaag gcacacaatt tctcgcgttt aacaagaaat ttgtcggagg
     4021 aaaaatcgga aattttcgag tctgagaaat gttttttttc cagaaactgt atatcgaaga
     4081 ggtgctcgac gatggaagaa aatttatctg tacaatgggc atcgattcca agcgaaacgg
     4141 ctgaatcggt aggttttttt ttctgattta cagcctccgg agcttctttc ttttcagccg
     4201 tattcaatgc tttatttgtc atgactacat atggggaatt ggacggcaag gctttcgatg
     4261 tgtggattgt cgtttatgcg tgcacaaaaa atgccatcgg catgtgcgaa cgcattgtgg
     4321 tcaggtaatt cttttttttt gtagcgagga tagcttctaa attattccaa aattttgaaa
     4381 ctaagacctc ccagacttct gtttttcaat ttttacaaat ttctgtgcaa aacaggttta
     4441 aagcttaaat ttttaaattc ctcataaaaa tctaaatcat tttcaggctc tccaaggccc
     4501 gaatattatc ccaatggctc ctgcaagtgg ttctctaaag ggtgctcgat cgaatacaag
     4561 ctcatctaca acgcggtcgg gtggaggaat tgataacgga gcattccacg agcacgaaat
     4621 cgaatcaccc ggatccacga gtcatgatgc tagcagagct atggtaagct tttgaagttg
     4681 gagccaaaat ttgaaataaa atatatttga aatttgatat aaatatcttt gtcttcacgt
     4741 ctccgaggga tcgtaataaa tttaatttaa tattcagaaa agttaatttt ttttgaaatt
     4801 tattagttta tttccaaaaa aacataactt ttatttaaat aaaaccatct gaaaagtctc
     4861 agatttacaa tagctgaaaa tgaaataact cttgttaaaa aaaacaattt aaattggaaa
     4921 gtctttgaaa tagtggtagt taattgaaat atttaattaa gtttaatcca aagttcaatt
     4981 aaatattagg ttcttcctgt tgcaatttca atttcaaatt tctagatacg tgatatatgt
     5041 aactcttgaa aaacattcta gatttctaga ctcaactaca tttttttgtt tttttttgga
     5101 tgaacaagtt tttgtagttt cactctttct cttgctctca aaatttttat tcatttccaa
     5161 ccacaattcc cttcctcgct gcgaattctg atttcttcct gatatcaaaa tattttaata
     5221 tttcaacgta tggcactttt ctgtcagtgc ttcccagtat cagataaaaa gaaacggcga
     5281 aaagtatttt taaagttaca tagattcaaa tactaaaatt ttttaatatt tcagaatgga
     5341 aatgggtcgt caaaatgggc agtttctctg aacgatttcc gtcttttaac agttattgga
     5401 cgtggatctt atgcaaaagt tgtgcaagca gaacatgttt caactcgtca aatttacgcg
     5461 ataaaaatta tcaaaaagga gatgttcaat gaagatgaag atatcgattg ggtacagacg
     5521 gagaagtcag tattcgaagc agcgtcaaat tatccattcc ttgttggatt acattcttgc
     5581 ttccaggttg gtaactttct ttttcttcga ttttttcaaa tctcaaattt tcgcattaaa
     5641 aattttaaac caaaattttg ataatttcag accgaatccc gcctgttctt tgtcatcgaa
     5701 ttcgttcctg gaggtgatct gatgttccac atgcaacagc aacggaagct tccagaagag
     5761 cacgctcgat tctattcggg tgaaataatt cttgctcttc atttccttca ttctcgcgga
     5821 atcatttatc gtgatctcaa attggacaat gttctgattg acgctgaagg acacataaaa
     5881 ctgacagatt atggaatgtg taaagagaat attaaggatg gagatttaac ttcaactttc
     5941 tgtggaacac ccaattatat tgcaccagaa atattgagag gtgatgaata tggattcagt
     6001 gttgattggt gggcattggg agtgttaatg taagcctttt ttggttgaac atttatttta
     6061 tttaaatcgt tttaggtttg aaatgatggc tggtcgatct ccattcgata ttgttggaat
     6121 gcagaattcc gaggaaaata cagaagatta tcttttccaa atcattcttg aacgacagat
     6181 tcgaatccct agatcacttt ctgtacgggc ttctggtatt ctaaagggat tcctgaacaa
     6241 ggatccaaca gaacgtctgg gatgtaagct tgacattaat gaaggtcttc gtgatatgaa
     6301 agaacatcaa ttcttccgtg gattcattga ttgggaagct ttggaacaga aggctgtcgc
     6361 acctccatat catccagctg tggaaagtga tcgcgatttg acacactttg atcatcaggt
     6421 aattttaatt tcttcagaac ttaactttaa aaaaaaatta gtttttgttt actaataaat
     6481 tattgaatca aaatatttta aaactaattc aaaatgcttg tttttttttt cagttcaccg
     6541 acgaacttcc acaattatca cctgacaatc cagatgttat tgcacgaatt gatcaatcag
     6601 aatttgatgg atttgaatac gtgaatcctc tacaaatgag tcgggaagat tcagtctgat
     6661 tcccccacca tcccccgagt cccaaatatt tattttcttc ggtatacttt tttgtgattt
     6721 ttattattat tctcgaatcc catctccttc gcccactgtc ttatacgata ctatgacaca
     6781 ctaactcgtg gcataatcag tatcctaact tattttcttt ttctcaacat ctgttataca
     6841 ttttctcgca acaatcactt ctactcgtct tgtggtatct tacaatcccg aaaaggttgt
     6901 gatttttttt ggtttctgtt aaaatctaga ctattcatac ttgctaggaa tacctaatgc
     6961 ttgatgacct ccccttctaa atacaccttc ttgttacttt tcttgtcagc tcattcattt
     7021 ccctgaaata tatgtaaaat tgcggcgaag actacgatca atgtagtctc ttcgccatct
     7081 gacacttctt ttgtgccacg tgtggaactc gatttaactt caattcaatt tacatgttct
     7141 tccatttgac cacttccctt acttatttat tgacaaacaa aaaaaaattg catttcaatg
     7201 gtctttatca gttctaatgt gggcgccaat tcatttcatc atcacagtct gaatcacctt
     7261 cctcgcttgc tttttcaaag ttttctgggc gcgggcgggt agaaaagtct taaagggacg
     7321 ttcgagcaca atctctcgta gtccacagtc ggcttcatag aagttgagaa gtgctctgca
     7381 aaatgcctcg ccgagagctt catctgaaaa ttgaaccaag ttacagtagg aaatcactga
     7441 aaaaaaacct acatttatat tgaagatatg gcgtacaatg ttgtattcca tttccagaag
     7501 agtctgtatg gcgataagag aagaatgata cttcaagtgt atagcaaagg caggaaagta
     7561 gatctcccat cgttctgaaa agttatgaag ggtcctgaca cgactggca
//
