# Supplementary material for: Epidermal PAR-6 and PKC-3 are essential for larval development of C. elegans and organize non-centrosomal microtubules
Source: eLife. 2020 Dec 10;9:e62067. doi: 10.7554/eLife.62067 (PMC7755398; doi:10.7554/eLife.62067)
Supplement: Supplementary file 1. [file elife-62067-supp1.zip › Genbank format/par-6_AID_GFP.gb]

LOCUS       Exported               10281 bp ds-DNA     linear   UNA 30-JUN-2020
DEFINITION  natural linear DNA
ACCESSION   .
VERSION     .
KEYWORDS    .
SOURCE      Genome engineering
  ORGANISM  C. elegans
REFERENCE   1  (bases 1 to 10281)
  AUTHORS   Trial User
  TITLE     Direct Submission
  JOURNAL   Exported Tuesday, Jun 30, 2020 from SnapGene 5.1.4.1
            https://www.snapgene.com
FEATURES             Location/Qualifiers
     CDS             join(2247..2380,2913..3006,3937..4128,4978..5075,5145..5265,
                     5316..5409,6470..6663)
                     /codon_start=1
                     /label=PAR-6a
                     /translation="MSYNGSYHQNHHSTLQVKSKFDSEWRRFSIPMHSASGVSYDGFRS
                     LVEKLHHLESVQFTLCYNSTGGDLLPITNDDNLRKSFESARPLLRLLIQRRGESWEEKY
                     GYGTDSDKRWKGISSLMAQKPPKRSYSISNPEDFRQVSAIIDVDIVPEAHRRVRLCKHG
                     QERPLGFYIRDGTSVRVTERGVVKVSGIFISRLVDGGLAESTGLLGVNDEVLEVNGIEV
                     LGKTLDQVTDMMVANAHNLIITVKPANQRNTLSRGPSQQGTPNASEMSAATAAATGGIQ
                     RPMKMNGSSDGSYHPKQHDANDSDSGED"
     misc_feature    6471..6663
                     /label=LHA
     misc_feature    6645..6651
                     /label=sgRNA site mutations
     misc_feature    6664..6683
                     /label=Linker
     CDS             6685..6819
                     /codon_start=1
                     /label=AID degron
                     /translation="MPKDPAKPPAKAQVVGWPPVRSYRKNVMVSCQKSSGGPEAAAFVK
                     "
     misc_feature    6820..6834
                     /label=Linker
     misc_feature    join(6835..7137,7191..7265,7317..7436,7488..7703)
                     /label=eGFP
                     /label=eGFP cai 1.0
     misc_signal     7704..7724
                     /label=TEV site
     intron          7731..7781
     misc_feature    7742..7775
                     /label=loxP
                     /label=loxP(1)
     misc_feature    7782..7793
                     /label=Spacer
                     /label=spacer(1)
     CDS             7794..7820
                     /codon_start=1
                     /label=Flag
                     /label=Flag(2)
                     /translation="DYKDDDDKR"
     CDS             7821..7847
                     /codon_start=1
                     /label=Flag
                     /label=Flag(1)
                     /translation="DYKDDDDKR"
     CDS             7848..7874
                     /codon_start=1
                     /label=Flag
                     /translation="DYKDDDDKR"
     misc_feature    7875..8426
                     /label=RHA
ORIGIN
        1 agggcggaaa accccaaaaa ttgcaagttg ccgcctggaa aaacgtaaaa attggcggtt
       61 ttcatgcaaa aaattcgaga ttttcagtta aaaatcaaag aaaaaggcta ttttacgcat
      121 gaaaatggtt aaaaagtgca attttcaacc gaaaaaacgt aaaaaaccag agatttttaa
      181 ccggaaaatt ggaaaattga agaaaattgc agttaaaatt atcggaaaat ccccattttt
      241 tcagaaaaat tcacaaaaaa actcgcaata tcccgaaaaa atgctatttt ccgtcttttt
      301 agtggaaaaa atcataaaaa tcccgattct tgcgattttc tacgccaaaa ttatcgaaat
      361 tttgaacttt ttcaggcgaa aaattcattt aaatcccatt ttctggctcc aaatctcaca
      421 aaaaatgtga ttttccgtct gaaaatcgct gaaaatttca aaaaaaacca atattttcca
      481 ggacgtcaac tattccttcg tgacgctaca ctcaatctct ctgacgtcac acttattgga
      541 gcacaagatg aagtcgaaat tgatgagagc ctctttgata atgaggtttc tggaaaaaac
      601 cactgaaaaa tcgatttttt actgaaaatt tacgattttc tattaaaaaa ttgcatgaaa
      661 aacatgcaaa ttcattggaa attgtcgatt ttcgagtttt tttcggtgaa aatccgaaaa
      721 tttttttttc ttttttgaaa cgttcccttt taaaacctgg aaaaatgtaa aaattcgcta
      781 aaatccccat tttttcactg aaaaattaga cattttttac tcaaaattta tttttccatg
      841 gaaaactctg tttttgagct aaaaaaaatg caaaaaatct ggatttttcc gaagaaaaag
      901 cttcaaaatt tacaaaattt ggcatttttg gctgaaaatt cacgattttc cactttaaaa
      961 gtgaattttt tgtgataaac ttcatatttt ctatcaaaaa attgaaattt tctcactaaa
     1021 attccgattt tctatggaaa aaacgccaaa attcccacat ttttcagtga aaagctactt
     1081 gaaaacgcga aaaattgcaa ttttattcca aaaattgttc gaaatttcga gtttttctca
     1141 taaaattgat taatttcaag atgaaaattc gattttactg cctaaaatga tcaaattttc
     1201 cgattttcaa cataaaaaac ctccaaaaat cccatttttt agcctaaaaa accccaaaaa
     1261 atctcaaatt tccactcaaa aaaacccatt ttttccagga actcgaaggt cttgaaatgg
     1321 attccgaaga agaagaagaa gacgatgaag aataggattt cccctcaatt tattgcattt
     1381 ttctgtgatt tttcgccatt ttttcggcga aaaatcccgt aatttatcca tttttttgcc
     1441 ccccagtttt tgttgatttt cacggttttt cgtttcaatt ttttccattt ttttgcgtaa
     1501 agatttgttt tagttttaac cttttttttt gaatttttcg ctgtttttat cagctttttt
     1561 atcgattttt tattgaaaat ttttggcgat gagtcatcag tttttatcaa acttttttgg
     1621 agagttttgt gactcatttt tactcaattt tcagcggaaa tttggtgttt tgaaggtttt
     1681 ttttgtaaaa atcgcaaaaa atgcgatttt tagcttgaaa tttcattttc cgctagaaaa
     1741 atgttcaaaa ttgccatttt ttggaatttt tattcaattt ttctactcaa atttcctaaa
     1801 aatgtctatt ttccaactca aattcagttt ttttttccgt tgaaaactgt tcaaaactct
     1861 aacttttaaa ttaaaattca attttttcca ttgaataatt atttaaaatc cgatttttga
     1921 ttaataaatt caaaaattat tcacttaata attttttcac ttaaaaaagg ttcaaaaatg
     1981 tgaaaaaatc caattttcag ccgaaaaaat cgatatttcc cacgaaaatt gtgcattatt
     2041 tccggctcaa cgcggagctg cacctgtaac ttgtaattgt gagttttaat ttgcgaaaat
     2101 cataattttt cagcttaaaa gtatggaaaa cgtcgaaaaa tgcgattttt ctactcaaaa
     2161 aaagccggaa tttccaattt tccagctgaa aactgttaaa aatcgcgttt ttcagctcaa
     2221 aaaacccgaa aaatccaaat tttcagatgt cctacaacgg ctcctaccat caaaatcatc
     2281 attcaacact tcaagtcaaa tcgaaatttg attctgaatg gcgtcgtttc tcaataccaa
     2341 tgcattctgc gtctggtgtc tcttacgatg ggttccggag gtgatttttg gccattttta
     2401 gccgaaaaat cgaaaaattc agcgtttttt ttttacctaa aatacgtcaa aacccatgtt
     2461 tttgacgtag aaaaacgtta aaaattgatt tctctaccca aaagttactg aaattgtcat
     2521 ttttaggcat aaaatccctt aaaattcaga aaatcggatt ttcaacgatt ttcagctgaa
     2581 aaatccaagg attcggcgtt ttttgtccta aaatacgcgg aaaatgattt tttttacttg
     2641 aaaaaatcag attttttccg atttttacct tgaaaaccct aaaaaatcta ttttccaaac
     2701 caaacttggc caaaatcggc atttttaggg ctaaaatcat gcgtaaatcg aattttcgcc
     2761 attttcagcc ggaaaatcga aaaattcgtc tttttttttg tgtttttttt taccaaaaac
     2821 gagcggaaaa tgatatttta cctgaaaact cgatttttga agcaattttc ccgtaaaagt
     2881 tcaatttttc aagtaaaaat cgatattttc agccttgtcg agaagcttca tcacctggaa
     2941 agtgtccaat tcacactgtg ctacaactcg actggcggtg atcttctacc aatcacaaat
     3001 gacgatgtta gtagcggaaa actgaagaaa attgattttt tcagtgaaaa aaaaaacgaa
     3061 aaaatcgagt aaaaatgaca taaaattgat atttttcact aaaaaatgct aaaaattcaa
     3121 ttaaaatgtc tcgaaaattg attttttcag cttaaagtta gtcaaaatcg atttttaaaa
     3181 cagctcaaaa atcgttaaaa aataaaaata ataataataa aaaaatcgat ttaatattcg
     3241 ggtgtctcct acgaggacaa aaaatcgatc gatttgaaaa ctcacagaaa agtcgaaaaa
     3301 aatcacaaaa aatcaattaa aaattgattt aaaaactcaa aaaatcgata aaaatctcaa
     3361 aaaaaaatcg ataaaaatcg ataaaaagtc tataaaaatc tgaatgttag tagggaaaac
     3421 tgaagaaaat tgattttttc ggtgaaaaaa tcgagaaaaa tcgagtaaaa atgacctaaa
     3481 attgatattt ttcactaaaa aatgctgaaa attactaaaa catcacttat cgataaaaat
     3541 cacaaaattt cgctaaaaaa tcactaaaca tcttaaaaaa tcgataaaaa gtcctaaact
     3601 acaaaaaatt gatttaaaaa aatcgaaaaa agtctcaaaa aattgaaaca aaaatcacaa
     3661 aaattcggtg aaaaatcccc aaaaaatcaa taaaaatcac aaaaagaatc gataaaaaat
     3721 tacaaaaaaa ctcaaaaatc gctttaaaaa atcaatacaa aaccccaaga aatcggaaaa
     3781 aatcgataaa aaatcgataa aaatctgttg aaaaatcaca aaaattcggt aaaaaatccc
     3841 caaaaaatca ataaaaatca caaaaagaat cgataaattc ctagaaaaat cccaaaaatc
     3901 gataaaatcc caaaactacc attatttttt ttgcagaacc tccgaaaatc gttcgaatcg
     3961 gctcgcccac tgctccgttt gctcattcaa cgccgcggtg aatcatggga agagaaatat
     4021 ggttatggta cagactctga taaacgatgg aagggaattt catcacttat ggcacaaaaa
     4081 ccaccgaaac gcagttattc aatctcgaat cccgaagatt ttcgacaggt aatgggtctc
     4141 acagcgaaaa aagtggaatt tttgaattca gctcgctgag agcttcgaaa taagtataat
     4201 catgaccggg ttacgatgga tttgaaaaaa gttgggtctc gccacgaaaa atcgaaacca
     4261 cagtaatccc gtttcgtgat gggacccaaa aatttcaaat ttcgcagaac ctagtcatga
     4321 ttatacttat ttgaaagcta ttgatgagtt gaattcaaat tccggaaaaa attttgaaaa
     4381 tttcaatttt tggtcccacc acgaaggaaa ttttcgctgc gggacccaaa attttggaaa
     4441 tcttcaaatt ttccggagcc cagtcatgat tatacttatt tgaaagctct cggtgagctg
     4501 aattcggttg aactcatgaa attgcaaaaa tctggtcccg ccacgaaagt gccaacctac
     4561 agtaacccca atttcgcggt gggacccgca tatttcaaag ttaacggaac ccatgattat
     4621 actagtttta aagctgacag tgctcccaat tcaaaaatat tgataaaaat ctcaaaaatt
     4681 ggatcccacc accacgaaaa tgccaacata cagtaatccc attttcgtgg cgagaccaac
     4741 aattttcaaa gttcgcggaa cctagtcatt ccattatact tgtttgaaag ctcccagtga
     4801 gctgaattca gatttcgcag taattttcta aaatttcgtc acttttcgtg gcgggaccca
     4861 aattttagga gaattttcaa aattggcaaa acctagtcat gattatactt attttgaagc
     4921 ccttaacgag ctgaattcaa atttcccatt aatttttaaa aattttcaat tttgcaggtc
     4981 tctgcaatca tcgacgtgga cattgtgcca gaagctcatc gccgtgtccg tctctgcaag
     5041 cacggacaag aacgaccact tggattctat attcggtatc gatttttctg gaaatttcag
     5101 atttcttgcc agaaaatccc aaaaatctgc aattcttttt tcagtgacgg aacatcggtt
     5161 cgagtgacag aacgaggcgt cgtcaaagtt tcaggaattt tcatttcccg gcttgtcgat
     5221 ggtgggctcg ccgagtccac aggccttctt ggtgttaatg acgaggtttt taatggaatt
     5281 ttcagagttt ttaatctaaa aattccggtt ttcaggtgct cgaggtgaat ggaattgagg
     5341 ttctcggaaa gacgctggat caggtcactg atatgatggt cgccaatgct cataacttga
     5401 ttattactgg tatataatcc ggaaatttga attcagcacg ccgagagctt tgaaataagt
     5461 ataatcatga ctaggttaag attattttga aaaaaattgg gtctcaccgc gaaaattgcg
     5521 agaacccact ttttaaaaaa tttcattaga aaatttgaat tcagcacacc gagagctttc
     5581 aaatgcgtat aatcatggct atattctgtc aaacttggaa aattcgggtc tcgccaagaa
     5641 aatgataaac tacagtaacc cattttcgcg atgggaccca aaattttcgc atgtgacgca
     5701 atcttgtcgt gtttatactt atttgaaagc ccttgatgag ctgaaaacga atttactaaa
     5761 aaatttgaga agtttcaatt tttgggcccg accacgaaac tgattttcgc gatgagaccc
     5821 aaaattttgg aaaaaattag attttcgcca aacctagtca ttattatact agttttgaag
     5881 ctcttggtaa gatgaaatcg aaaaatctaa ttgaaatagc gaaaattggg tatcaccacg
     5941 aaaatcgctg cctacagtaa cccagttttc gtggtggggt ccgaaaattt aaaatttcgc
     6001 ataacctagt cttgattatg tttattttaa agctctaggc gagcggaagt tgaattattt
     6061 aacaaaaatc taaaatttca attttggggc acgaccacga aattggcttt cgcggtggga
     6121 cccaacattt tggaaaattt taaatgtccg ccaacctagt cataattata cttatttgaa
     6181 agctcggtaa gctgaaatcg aaaaatctaa atgaaatcgc gaaaactggg tcccccacta
     6241 aaatcccaac ctacagtaac ccagttttcg tggcgggacc caaaatttcg gaaaatgttc
     6301 aaaataaaca tagcctagtc atgattatac ttgtttggaa gctctcagcg agctgatttt
     6361 aaattctgta gtaattataa aaaacaaaat tttcagaaat tttttttcga aaaaaaaatt
     6421 tcaaatttat tttttttttg aaaattcaaa aaatcccaat attttccagt aaaacctgcc
     6481 aaccaacgaa acacactgtc acgaggaccg tcacaacaag gaacaccgaa cgccagtgag
     6541 atgtcggccg ccaccgcagc cgctacaggt ggaattcagc gcccgatgaa aatgaacgga
     6601 agctccgacg gcagttatca tccgaaacag cacgacgcaa atgacagtga tagtggagag
     6661 gacggagcat cgggagcctc agggatgcct aaagatccag ccaaacctcc ggccaaggca
     6721 caagttgtgg gatggccacc ggtgagatca taccggaaga acgtgatggt ttcctgccaa
     6781 aaatcaagcg gtggcccgga ggcggcggcg ttcgtgaagt cctcaggagc atcgatgtcc
     6841 aagggagagg agctcttcac cggagtcgtc ccaatcctcg tcgagctcga cggagacgtc
     6901 aacggacaca agttctccgt ctcaggagag ggagagggag acgccaccta cggaaagctc
     6961 accctcaagt tcatctgcac caccggaaag ctcccagtcc catggccaac cctcgtcacc
     7021 accttcactt acggagtcca atgcttctcc cgttacccag accacatgaa gcgtcacgac
     7081 ttcttcaagt ccgccatgcc agagggatac gtccaagagc gtaccatctt cttcaaggta
     7141 agtttaaaca ttaattaata ctaactaacc ctgattattt aaattttcag gacgacggaa
     7201 actacaagac ccgtgccgag gtcaagttcg agggagacac cctcgtcaac cgtatcgagc
     7261 tcaaggtaag tttaaacagt tcggtactaa ctaaccatac atatttaaat tttcagggaa
     7321 tcgacttcaa ggaggacgga aacatcctcg gacacaagct cgaatacaac tacaactccc
     7381 acaacgtcta catcatggcc gacaagcaaa agaacggaat caaggtcaac ttcaaggtaa
     7441 gtttaaacat gattttacta actaactaat ctgatttaaa ttttcagatc cgtcacaaca
     7501 tcgaggacgg atctgtccaa ctcgccgacc actaccaaca aaacacccca atcggagacg
     7561 gaccagtcct cctcccagac aaccactacc tctccaccca atccgccctc tccaaggacc
     7621 caaacgagaa gcgtgaccac atggtcctca aggagttcgt caccgctgcc ggaatcaccc
     7681 acggaatgga cgagctctac aaggagaatc tgtactttca atccggaaag gtaagtttaa
     7741 aataacttcg tatagcatac attatacgaa gttattttca gggagccgga tctgattata
     7801 aagacgatga cgataagcgt gactacaagg acgacgacga caagcgtgat tacaaggatg
     7861 acgatgacaa gagatgaaaa actcttttca gccatttttc ctcgattttt tcagaaaaaa
     7921 aaaccacaaa atgtgaccat ttttatacat aattatatta tttatattct cgctaaaacc
     7981 acacacacac acaaccaaaa ccgcttaatt tatttatttt cccctttttc tcctaatttt
     8041 taatcaaatt tgtcggcttt ctcttcactt ttttgcgcac aattttcact tttatttccc
     8101 ccgtttctcg ccccaaaatg tgccttcctt tcgccctttt tatgtgattt ttccccttca
     8161 gagctctctg agcccatact ttttttttcg aactttggct caaatttttt gacaacagac
     8221 acgacataca atttttcccc tgaaattcac attattagtg agaataaatt atttatttca
     8281 agctttgaga gatcagcatt gtgaaaaaaa tgttgccatt acggggactc gaaccatggc
     8341 cttttgactg gaagcttttt cgtcgaaaat cccactgctc catttggaca tttttgacaa
     8401 tttcccagaa atgacataat ttcgggtaaa tttgaatttt attgagttct tgacgattta
     8461 aggctttaaa aactgagaaa atctacattt tcagccgata ttccgctgat tattctcaaa
     8521 ttcttatttt tcaaggtttt tctctgctgt ttaggaattg atattataat ttttgggttg
     8581 agaattgaaa gtttagccta acaacactat ggaaaaaagt ttgccacagt ggagactcga
     8641 accacggtcc tttgactgga agctttttcg tcgaaaatcc cactgcgcca tttgtacagc
     8701 atttttgaaa agtgcccagt aatgaaaagt ctgtaataaa atgttacctt tgagtgattt
     8761 tttgatgatt taatgttata aaatctgtgc aaatctgaag tttcagttga tttcctacaa
     8821 gaatgagaaa attcgtagtt ttccgacatt tttacacttt tcagcttggg aaacattgtt
     8881 ttttacactc agcgctcttg aattagtcat atacactcta ataaaaatat atgccactat
     8941 ggggactcga accctggtct tgtgagtggt agccgtcgaa aatcgcactg agccactcgg
     9001 acaaatttct gaaaaacagt ttgaaattca aaattttgcc tttatactcg tatttaaacg
     9061 agtttgaaag caacttccaa acttaaaacc tctgaaatcc ggcgtgtttt caggtgataa
     9121 ttctcttaca cactcatttt ccggtcagtt tgccccagtg acacatgtca gtcagtttgt
     9181 caaaatttgc aacacgtcgc tcgtaaacac acgagaagtc gagaacactc aaatcccttt
     9241 ccacaacgct ccacttctca ctcactattt tttttttcgg cggccgttag gaccccaaca
     9301 gcgaggagag agaggggagg cttcatatat tggccccgct ctgttgggtt ctcataaatt
     9361 tttgagcaca acaatacacc ccacccgggt ggggttagtg cttcccgaca attttctatt
     9421 tttactcctt tttttcttgc tcagaaattt taaattttcc acttttttgt ttacttttcg
     9481 tttatagttt tgtaaaaata gctttaaaat gctttatgta aaaacagaaa aatctgaaaa
     9541 ttttcgaaaa gttgtcccaa tggcgcagtg ggattttcca cgaaaatctt ccaatcagaa
     9601 gtccgtggtt cgagtcccca atgtggcaac tttttttttc aatgttcggc taggctaatt
     9661 taagtgcgca aatttcgaaa atcatagtag ttttcagaat tttacacttc ctgtgcagtt
     9721 tacaaaaaaa aatgtccaag tggcgcagtg gtattttcca ctaaaagcct tccagtcaga
     9781 agaccggggt tcgagcctac actgtggcaa tttttttttt caaagttcgg ccaggctaat
     9841 tcgagtgcgc tgatttcaaa aatcgtagtt tcggcaaatt ttgaaagcgg caactaatgg
     9901 cgcagtgtga ttttgctccc cctatcaatc caatcccaaa gaccggggtt cgaacccccg
     9961 taactgcaaa taattttctt gctcattttt ctcactatgt ctatctctca cattaatcgt
    10021 gttgaatatc tcaagagtca aaaagtgtac aatgggggga ccccaccatg gggtggggct
    10081 caatgtgttg gaagaagcgg gagaggggga gcagaagcac attgagcctt ccgatgcacg
    10141 aaaagatgag gaaaaagaaa agaaggagtt cgtaaatcga tgcacttcct tcaacacgct
    10201 gcgtgtccgc ccaattccac actttttcgt ccagccagag ccttaaaagg aggggggggg
    10261 gggggggggg gagtcgctgc t
//
