# Supplementary material for: Epidermal PAR-6 and PKC-3 are essential for larval development of C. elegans and organize non-centrosomal microtubules
Source: eLife. 2020 Dec 10;9:e62067. doi: 10.7554/eLife.62067 (PMC7755398; doi:10.7554/eLife.62067)
Supplement: Supplementary file 1. [file elife-62067-supp1.zip › Genbank format/par-6_mCherry strain.gb]

LOCUS       Exported               10126 bp ds-DNA     linear   UNA 30-JUN-2020
DEFINITION  natural linear DNA
ACCESSION   .
VERSION     .
KEYWORDS    .
SOURCE      Genome engineering
  ORGANISM  C. elegans
REFERENCE   1  (bases 1 to 10126)
  AUTHORS   Trial User
  TITLE     Direct Submission
  JOURNAL   Exported Tuesday, Jun 30, 2020 from SnapGene 5.1.4.1
            https://www.snapgene.com
FEATURES             Location/Qualifiers
     CDS             join(2247..2380,2913..3006,3937..4128,4978..5075,5145..5265,
                     5316..5409,6470..6663)
                     /codon_start=1
                     /label=PAR-6a
                     /translation="MSYNGSYHQNHHSTLQVKSKFDSEWRRFSIPMHSASGVSYDGFRS
                     LVEKLHHLESVQFTLCYNSTGGDLLPITNDDNLRKSFESARPLLRLLIQRRGESWEEKY
                     GYGTDSDKRWKGISSLMAQKPPKRSYSISNPEDFRQVSAIIDVDIVPEAHRRVRLCKHG
                     QERPLGFYIRDGTSVRVTERGVVKVSGIFISRLVDGGLAESTGLLGVNDEVLEVNGIEV
                     LGKTLDQVTDMMVANAHNLIITVKPANQRNTLSRGPSQQGTPNASEMSAATAAATGGIQ
                     RPMKMNGSSDGSYHPKQHDANDSDSGED"
     misc_feature    6471..6663
                     /label=LHA
     misc_feature    6645..6651
                     /label=sgRNA site mutations
     misc_structure  6664..6690
                     /label=Flexible Linker
                     /label=Flexible Linker (will be deleted if ClaI is used)
     CDS             join(6691..6843,6895..7116,7168..7375,7427..7548)
                     /codon_start=1
                     /label=mCherry
                     /label=mCherry_cai_0.99
                     /translation="MSKGEEDNMAIIKEFMRFKVHMEGSVNGHEFEIEGEGEGRPYEGT
                     QTAKLKVTKGGPLPFAWDILSPQFMYGSKAYVKHPADIPDYLKLSFPEGFKWERVMNFE
                     DGGVVTVTQDSSLQDGEFIYKVKLRGTNFPSDGPVMQKKTMGWEASSERMYPEDGALKG
                     EIKQRLKLKDGGHYDAEVKTTYKAKKPVQLPGAYNVNIKLDITSHNEDYTIVEQYERAE
                     GRHSTGGMDELYK"
     misc_signal     7549..7569
                     /label=TEV site
     intron          7576..7626
     misc_feature    7587..7620
                     /label=loxP
                     /label=loxP(1)
     misc_feature    7627..7638
                     /label=Spacer
                     /label=spacer(1)
     CDS             7639..7665
                     /codon_start=1
                     /label=Flag
                     /label=Flag(2)
                     /translation="DYKDDDDKR"
     CDS             7666..7692
                     /codon_start=1
                     /label=Flag
                     /label=Flag(1)
                     /translation="DYKDDDDKR"
     CDS             7693..7719
                     /codon_start=1
                     /label=Flag
                     /translation="DYKDDDDKR"
     misc_feature    7720..8271
                     /label=RHA
ORIGIN
        1 agggcggaaa accccaaaaa ttgcaagttg ccgcctggaa aaacgtaaaa attggcggtt
       61 ttcatgcaaa aaattcgaga ttttcagtta aaaatcaaag aaaaaggcta ttttacgcat
      121 gaaaatggtt aaaaagtgca attttcaacc gaaaaaacgt aaaaaaccag agatttttaa
      181 ccggaaaatt ggaaaattga agaaaattgc agttaaaatt atcggaaaat ccccattttt
      241 tcagaaaaat tcacaaaaaa actcgcaata tcccgaaaaa atgctatttt ccgtcttttt
      301 agtggaaaaa atcataaaaa tcccgattct tgcgattttc tacgccaaaa ttatcgaaat
      361 tttgaacttt ttcaggcgaa aaattcattt aaatcccatt ttctggctcc aaatctcaca
      421 aaaaatgtga ttttccgtct gaaaatcgct gaaaatttca aaaaaaacca atattttcca
      481 ggacgtcaac tattccttcg tgacgctaca ctcaatctct ctgacgtcac acttattgga
      541 gcacaagatg aagtcgaaat tgatgagagc ctctttgata atgaggtttc tggaaaaaac
      601 cactgaaaaa tcgatttttt actgaaaatt tacgattttc tattaaaaaa ttgcatgaaa
      661 aacatgcaaa ttcattggaa attgtcgatt ttcgagtttt tttcggtgaa aatccgaaaa
      721 tttttttttc ttttttgaaa cgttcccttt taaaacctgg aaaaatgtaa aaattcgcta
      781 aaatccccat tttttcactg aaaaattaga cattttttac tcaaaattta tttttccatg
      841 gaaaactctg tttttgagct aaaaaaaatg caaaaaatct ggatttttcc gaagaaaaag
      901 cttcaaaatt tacaaaattt ggcatttttg gctgaaaatt cacgattttc cactttaaaa
      961 gtgaattttt tgtgataaac ttcatatttt ctatcaaaaa attgaaattt tctcactaaa
     1021 attccgattt tctatggaaa aaacgccaaa attcccacat ttttcagtga aaagctactt
     1081 gaaaacgcga aaaattgcaa ttttattcca aaaattgttc gaaatttcga gtttttctca
     1141 taaaattgat taatttcaag atgaaaattc gattttactg cctaaaatga tcaaattttc
     1201 cgattttcaa cataaaaaac ctccaaaaat cccatttttt agcctaaaaa accccaaaaa
     1261 atctcaaatt tccactcaaa aaaacccatt ttttccagga actcgaaggt cttgaaatgg
     1321 attccgaaga agaagaagaa gacgatgaag aataggattt cccctcaatt tattgcattt
     1381 ttctgtgatt tttcgccatt ttttcggcga aaaatcccgt aatttatcca tttttttgcc
     1441 ccccagtttt tgttgatttt cacggttttt cgtttcaatt ttttccattt ttttgcgtaa
     1501 agatttgttt tagttttaac cttttttttt gaatttttcg ctgtttttat cagctttttt
     1561 atcgattttt tattgaaaat ttttggcgat gagtcatcag tttttatcaa acttttttgg
     1621 agagttttgt gactcatttt tactcaattt tcagcggaaa tttggtgttt tgaaggtttt
     1681 ttttgtaaaa atcgcaaaaa atgcgatttt tagcttgaaa tttcattttc cgctagaaaa
     1741 atgttcaaaa ttgccatttt ttggaatttt tattcaattt ttctactcaa atttcctaaa
     1801 aatgtctatt ttccaactca aattcagttt ttttttccgt tgaaaactgt tcaaaactct
     1861 aacttttaaa ttaaaattca attttttcca ttgaataatt atttaaaatc cgatttttga
     1921 ttaataaatt caaaaattat tcacttaata attttttcac ttaaaaaagg ttcaaaaatg
     1981 tgaaaaaatc caattttcag ccgaaaaaat cgatatttcc cacgaaaatt gtgcattatt
     2041 tccggctcaa cgcggagctg cacctgtaac ttgtaattgt gagttttaat ttgcgaaaat
     2101 cataattttt cagcttaaaa gtatggaaaa cgtcgaaaaa tgcgattttt ctactcaaaa
     2161 aaagccggaa tttccaattt tccagctgaa aactgttaaa aatcgcgttt ttcagctcaa
     2221 aaaacccgaa aaatccaaat tttcagatgt cctacaacgg ctcctaccat caaaatcatc
     2281 attcaacact tcaagtcaaa tcgaaatttg attctgaatg gcgtcgtttc tcaataccaa
     2341 tgcattctgc gtctggtgtc tcttacgatg ggttccggag gtgatttttg gccattttta
     2401 gccgaaaaat cgaaaaattc agcgtttttt ttttacctaa aatacgtcaa aacccatgtt
     2461 tttgacgtag aaaaacgtta aaaattgatt tctctaccca aaagttactg aaattgtcat
     2521 ttttaggcat aaaatccctt aaaattcaga aaatcggatt ttcaacgatt ttcagctgaa
     2581 aaatccaagg attcggcgtt ttttgtccta aaatacgcgg aaaatgattt tttttacttg
     2641 aaaaaatcag attttttccg atttttacct tgaaaaccct aaaaaatcta ttttccaaac
     2701 caaacttggc caaaatcggc atttttaggg ctaaaatcat gcgtaaatcg aattttcgcc
     2761 attttcagcc ggaaaatcga aaaattcgtc tttttttttg tgtttttttt taccaaaaac
     2821 gagcggaaaa tgatatttta cctgaaaact cgatttttga agcaattttc ccgtaaaagt
     2881 tcaatttttc aagtaaaaat cgatattttc agccttgtcg agaagcttca tcacctggaa
     2941 agtgtccaat tcacactgtg ctacaactcg actggcggtg atcttctacc aatcacaaat
     3001 gacgatgtta gtagcggaaa actgaagaaa attgattttt tcagtgaaaa aaaaaacgaa
     3061 aaaatcgagt aaaaatgaca taaaattgat atttttcact aaaaaatgct aaaaattcaa
     3121 ttaaaatgtc tcgaaaattg attttttcag cttaaagtta gtcaaaatcg atttttaaaa
     3181 cagctcaaaa atcgttaaaa aataaaaata ataataataa aaaaatcgat ttaatattcg
     3241 ggtgtctcct acgaggacaa aaaatcgatc gatttgaaaa ctcacagaaa agtcgaaaaa
     3301 aatcacaaaa aatcaattaa aaattgattt aaaaactcaa aaaatcgata aaaatctcaa
     3361 aaaaaaatcg ataaaaatcg ataaaaagtc tataaaaatc tgaatgttag tagggaaaac
     3421 tgaagaaaat tgattttttc ggtgaaaaaa tcgagaaaaa tcgagtaaaa atgacctaaa
     3481 attgatattt ttcactaaaa aatgctgaaa attactaaaa catcacttat cgataaaaat
     3541 cacaaaattt cgctaaaaaa tcactaaaca tcttaaaaaa tcgataaaaa gtcctaaact
     3601 acaaaaaatt gatttaaaaa aatcgaaaaa agtctcaaaa aattgaaaca aaaatcacaa
     3661 aaattcggtg aaaaatcccc aaaaaatcaa taaaaatcac aaaaagaatc gataaaaaat
     3721 tacaaaaaaa ctcaaaaatc gctttaaaaa atcaatacaa aaccccaaga aatcggaaaa
     3781 aatcgataaa aaatcgataa aaatctgttg aaaaatcaca aaaattcggt aaaaaatccc
     3841 caaaaaatca ataaaaatca caaaaagaat cgataaattc ctagaaaaat cccaaaaatc
     3901 gataaaatcc caaaactacc attatttttt ttgcagaacc tccgaaaatc gttcgaatcg
     3961 gctcgcccac tgctccgttt gctcattcaa cgccgcggtg aatcatggga agagaaatat
     4021 ggttatggta cagactctga taaacgatgg aagggaattt catcacttat ggcacaaaaa
     4081 ccaccgaaac gcagttattc aatctcgaat cccgaagatt ttcgacaggt aatgggtctc
     4141 acagcgaaaa aagtggaatt tttgaattca gctcgctgag agcttcgaaa taagtataat
     4201 catgaccggg ttacgatgga tttgaaaaaa gttgggtctc gccacgaaaa atcgaaacca
     4261 cagtaatccc gtttcgtgat gggacccaaa aatttcaaat ttcgcagaac ctagtcatga
     4321 ttatacttat ttgaaagcta ttgatgagtt gaattcaaat tccggaaaaa attttgaaaa
     4381 tttcaatttt tggtcccacc acgaaggaaa ttttcgctgc gggacccaaa attttggaaa
     4441 tcttcaaatt ttccggagcc cagtcatgat tatacttatt tgaaagctct cggtgagctg
     4501 aattcggttg aactcatgaa attgcaaaaa tctggtcccg ccacgaaagt gccaacctac
     4561 agtaacccca atttcgcggt gggacccgca tatttcaaag ttaacggaac ccatgattat
     4621 actagtttta aagctgacag tgctcccaat tcaaaaatat tgataaaaat ctcaaaaatt
     4681 ggatcccacc accacgaaaa tgccaacata cagtaatccc attttcgtgg cgagaccaac
     4741 aattttcaaa gttcgcggaa cctagtcatt ccattatact tgtttgaaag ctcccagtga
     4801 gctgaattca gatttcgcag taattttcta aaatttcgtc acttttcgtg gcgggaccca
     4861 aattttagga gaattttcaa aattggcaaa acctagtcat gattatactt attttgaagc
     4921 ccttaacgag ctgaattcaa atttcccatt aatttttaaa aattttcaat tttgcaggtc
     4981 tctgcaatca tcgacgtgga cattgtgcca gaagctcatc gccgtgtccg tctctgcaag
     5041 cacggacaag aacgaccact tggattctat attcggtatc gatttttctg gaaatttcag
     5101 atttcttgcc agaaaatccc aaaaatctgc aattcttttt tcagtgacgg aacatcggtt
     5161 cgagtgacag aacgaggcgt cgtcaaagtt tcaggaattt tcatttcccg gcttgtcgat
     5221 ggtgggctcg ccgagtccac aggccttctt ggtgttaatg acgaggtttt taatggaatt
     5281 ttcagagttt ttaatctaaa aattccggtt ttcaggtgct cgaggtgaat ggaattgagg
     5341 ttctcggaaa gacgctggat caggtcactg atatgatggt cgccaatgct cataacttga
     5401 ttattactgg tatataatcc ggaaatttga attcagcacg ccgagagctt tgaaataagt
     5461 ataatcatga ctaggttaag attattttga aaaaaattgg gtctcaccgc gaaaattgcg
     5521 agaacccact ttttaaaaaa tttcattaga aaatttgaat tcagcacacc gagagctttc
     5581 aaatgcgtat aatcatggct atattctgtc aaacttggaa aattcgggtc tcgccaagaa
     5641 aatgataaac tacagtaacc cattttcgcg atgggaccca aaattttcgc atgtgacgca
     5701 atcttgtcgt gtttatactt atttgaaagc ccttgatgag ctgaaaacga atttactaaa
     5761 aaatttgaga agtttcaatt tttgggcccg accacgaaac tgattttcgc gatgagaccc
     5821 aaaattttgg aaaaaattag attttcgcca aacctagtca ttattatact agttttgaag
     5881 ctcttggtaa gatgaaatcg aaaaatctaa ttgaaatagc gaaaattggg tatcaccacg
     5941 aaaatcgctg cctacagtaa cccagttttc gtggtggggt ccgaaaattt aaaatttcgc
     6001 ataacctagt cttgattatg tttattttaa agctctaggc gagcggaagt tgaattattt
     6061 aacaaaaatc taaaatttca attttggggc acgaccacga aattggcttt cgcggtggga
     6121 cccaacattt tggaaaattt taaatgtccg ccaacctagt cataattata cttatttgaa
     6181 agctcggtaa gctgaaatcg aaaaatctaa atgaaatcgc gaaaactggg tcccccacta
     6241 aaatcccaac ctacagtaac ccagttttcg tggcgggacc caaaatttcg gaaaatgttc
     6301 aaaataaaca tagcctagtc atgattatac ttgtttggaa gctctcagcg agctgatttt
     6361 aaattctgta gtaattataa aaaacaaaat tttcagaaat tttttttcga aaaaaaaatt
     6421 tcaaatttat tttttttttg aaaattcaaa aaatcccaat attttccagt aaaacctgcc
     6481 aaccaacgaa acacactgtc acgaggaccg tcacaacaag gaacaccgaa cgccagtgag
     6541 atgtcggccg ccaccgcagc cgctacaggt ggaattcagc gcccgatgaa aatgaacgga
     6601 agctccgacg gcagttatca tccgaaacag cacgacgcaa atgacagtga tagtggagag
     6661 gacggagcat cgggagcctc aggagcatcg atgtccaagg gagaggagga caacatggcc
     6721 atcatcaagg agttcatgcg tttcaaggtc cacatggagg gatcagtcaa cggacacgag
     6781 ttcgagatcg agggagaggg agagggacgt ccatacgagg gaacccaaac cgccaagctc
     6841 aaggtaagtt taaacatata tatactaact aaccctgatt atttaaattt tcaggtcacc
     6901 aagggaggac cactcccatt cgcctgggac atcctctccc cacaattcat gtacggatca
     6961 aaggcctacg tcaagcaccc agccgacatc ccagactacc tcaagctctc cttcccagag
     7021 ggattcaagt gggagcgtgt catgaacttc gaggacggag gagtcgtcac cgtcacccaa
     7081 gactcctccc tccaagacgg agagttcatc tacaaggtaa gtttaaacag ttcggtacta
     7141 actaaccata catatttaaa ttttcaggtc aagctccgtg gaaccaactt cccatccgac
     7201 ggaccagtca tgcaaaagaa gaccatggga tgggaggcct cctccgagcg tatgtaccca
     7261 gaggacggag ccctcaaggg agagatcaag caacgtctca agctcaagga cggaggacac
     7321 tacgacgccg aggtcaagac cacctacaag gccaagaagc cagtccaact cccaggtaag
     7381 tttaaacatg attttactaa ctaactaatc tgatttaaat tttcaggagc ctacaacgtc
     7441 aacatcaagc tcgacatcac ctcccacaac gaggactaca ccatcgtcga gcaatacgag
     7501 cgtgccgagg gacgtcactc caccggagga atggacgagc tctacaagga gaatctgtac
     7561 tttcaatccg gaaaggtaag tttaaaataa cttcgtatag catacattat acgaagttat
     7621 tttcagggag ccggatctga ttataaagac gatgacgata agcgtgacta caaggacgac
     7681 gacgacaagc gtgattacaa ggatgacgat gacaagagat gaaaaactct tttcagccat
     7741 ttttcctcga ttttttcaga aaaaaaaacc acaaaatgtg accattttta tacataatta
     7801 tattatttat attctcgcta aaaccacaca cacacacaac caaaaccgct taatttattt
     7861 attttcccct ttttctccta atttttaatc aaatttgtcg gctttctctt cacttttttg
     7921 cgcacaattt tcacttttat ttcccccgtt tctcgcccca aaatgtgcct tcctttcgcc
     7981 ctttttatgt gatttttccc cttcagagct ctctgagccc atactttttt tttcgaactt
     8041 tggctcaaat tttttgacaa cagacacgac atacaatttt tcccctgaaa ttcacattat
     8101 tagtgagaat aaattattta tttcaagctt tgagagatca gcattgtgaa aaaaatgttg
     8161 ccattacggg gactcgaacc atggcctttt gactggaagc tttttcgtcg aaaatcccac
     8221 tgctccattt ggacattttt gacaatttcc cagaaatgac ataatttcgg gtaaatttga
     8281 attttattga gttcttgacg atttaaggct ttaaaaactg agaaaatcta cattttcagc
     8341 cgatattccg ctgattattc tcaaattctt atttttcaag gtttttctct gctgtttagg
     8401 aattgatatt ataatttttg ggttgagaat tgaaagttta gcctaacaac actatggaaa
     8461 aaagtttgcc acagtggaga ctcgaaccac ggtcctttga ctggaagctt tttcgtcgaa
     8521 aatcccactg cgccatttgt acagcatttt tgaaaagtgc ccagtaatga aaagtctgta
     8581 ataaaatgtt acctttgagt gattttttga tgatttaatg ttataaaatc tgtgcaaatc
     8641 tgaagtttca gttgatttcc tacaagaatg agaaaattcg tagttttccg acatttttac
     8701 acttttcagc ttgggaaaca ttgtttttta cactcagcgc tcttgaatta gtcatataca
     8761 ctctaataaa aatatatgcc actatgggga ctcgaaccct ggtcttgtga gtggtagccg
     8821 tcgaaaatcg cactgagcca ctcggacaaa tttctgaaaa acagtttgaa attcaaaatt
     8881 ttgcctttat actcgtattt aaacgagttt gaaagcaact tccaaactta aaacctctga
     8941 aatccggcgt gttttcaggt gataattctc ttacacactc attttccggt cagtttgccc
     9001 cagtgacaca tgtcagtcag tttgtcaaaa tttgcaacac gtcgctcgta aacacacgag
     9061 aagtcgagaa cactcaaatc cctttccaca acgctccact tctcactcac tatttttttt
     9121 ttcggcggcc gttaggaccc caacagcgag gagagagagg ggaggcttca tatattggcc
     9181 ccgctctgtt gggttctcat aaatttttga gcacaacaat acaccccacc cgggtggggt
     9241 tagtgcttcc cgacaatttt ctatttttac tccttttttt cttgctcaga aattttaaat
     9301 tttccacttt tttgtttact tttcgtttat agttttgtaa aaatagcttt aaaatgcttt
     9361 atgtaaaaac agaaaaatct gaaaattttc gaaaagttgt cccaatggcg cagtgggatt
     9421 ttccacgaaa atcttccaat cagaagtccg tggttcgagt ccccaatgtg gcaacttttt
     9481 ttttcaatgt tcggctaggc taatttaagt gcgcaaattt cgaaaatcat agtagttttc
     9541 agaattttac acttcctgtg cagtttacaa aaaaaaatgt ccaagtggcg cagtggtatt
     9601 ttccactaaa agccttccag tcagaagacc ggggttcgag cctacactgt ggcaattttt
     9661 tttttcaaag ttcggccagg ctaattcgag tgcgctgatt tcaaaaatcg tagtttcggc
     9721 aaattttgaa agcggcaact aatggcgcag tgtgattttg ctccccctat caatccaatc
     9781 ccaaagaccg gggttcgaac ccccgtaact gcaaataatt ttcttgctca tttttctcac
     9841 tatgtctatc tctcacatta atcgtgttga atatctcaag agtcaaaaag tgtacaatgg
     9901 ggggacccca ccatggggtg gggctcaatg tgttggaaga agcgggagag ggggagcaga
     9961 agcacattga gccttccgat gcacgaaaag atgaggaaaa agaaaagaag gagttcgtaa
    10021 atcgatgcac ttccttcaac acgctgcgtg tccgcccaat tccacacttt ttcgtccagc
    10081 cagagcctta aaaggagggg gggggggggg ggggggagtc gctgct
//
