# Supplementary material for: Epidermal PAR-6 and PKC-3 are essential for larval development of C. elegans and organize non-centrosomal microtubules
Source: eLife. 2020 Dec 10;9:e62067. doi: 10.7554/eLife.62067 (PMC7755398; doi:10.7554/eLife.62067)
Supplement: Supplementary file 1. [file elife-62067-supp1.zip › Genbank format/Pdyp7_par-6_mCherry_utr-par-6 in pBSK.gb]

LOCUS       Pdyp7_par6_mcher        8881 bp ds-DNA     circular     28-APR-2020
SOURCE      Genome engineering
  ORGANISM  C. elegans
REFERENCE   1  (bases 1 to 8881)
  AUTHORS   .
  TITLE     Direct Submission
  JOURNAL   Exported Tuesday, Apr 28, 2020 from SnapGene 5.1.0 to Vector NTI(R)
            format https://www.snapgene.com
FEATURES             Location/Qualifiers
     rep_origin      24..330
                     /label=F1 ori
                     /ApEinfo_fwdcolor="#999999"
                     /ApEinfo_revcolor="#999999"
                     /ApEinfo_graphicformat="arrow_data {{0 1 2 0 0 -1} {} 0}
                     width 5 offset 0"
     CDS             complement(463..531)
                     /label=LacZ alpha
                     /ApEinfo_fwdcolor="#e9d024"
                     /ApEinfo_revcolor="#807f7f"
                     /ApEinfo_graphicformat="arrow_data {{0 1 2 0 0 -1} {} 0}
                     width 5 offset 0"
     primer_bind     602..619
                     /label=M13-fwd
                     /ApEinfo_fwdcolor="#fc8008"
                     /ApEinfo_revcolor="#4ec02b"
                     /ApEinfo_graphicformat="arrow_data {{0 1 2 0 0 -1} {} 0}
                     width 5 offset 0"
     primer_bind     618..645
                     /label=T7
                     /ApEinfo_fwdcolor="#fdcc65"
                     /ApEinfo_revcolor="#4ec02b"
                     /ApEinfo_graphicformat="arrow_data {{0 1 2 0 0 -1} {} 0}
                     width 5 offset 0"
     misc_feature    654..994
                     /label=dpy-7 promoter
                     /ApEinfo_fwdcolor="#ffff66"
                     /ApEinfo_revcolor="#7eff74"
                     /ApEinfo_graphicformat="arrow_data {{0 1 2 0 0 -1} {} 0}
                     width 5 offset 0"
     misc_feature    6270..6671
                     /label=par-6 UTR
                     /ApEinfo_fwdcolor="#7ffe07"
                     /ApEinfo_revcolor="#7eff74"
                     /ApEinfo_graphicformat="arrow_data {{0 1 2 0 0 -1} {} 0}
                     width 5 offset 0"
     primer_bind     complement(6694..6713)
                     /label=T3
                     /ApEinfo_fwdcolor="#14c0bd"
                     /ApEinfo_revcolor="#fdcc65"
                     /ApEinfo_graphicformat="arrow_data {{0 1 2 0 0 -1} {} 0}
                     width 5 offset 0"
     primer_bind     complement(6731..6751)
                     /label=M13-rev
                     /ApEinfo_fwdcolor="#14c0bd"
                     /ApEinfo_revcolor="#fc8008"
                     /ApEinfo_graphicformat="arrow_data {{0 1 2 0 0 -1} {} 0}
                     width 5 offset 0"
     misc_binding    complement(6757..6779)
                     /label=LacO
                     /ApEinfo_fwdcolor="#ff4809"
                     /ApEinfo_revcolor="#cccccb"
                     /ApEinfo_graphicformat="arrow_data {{0 1 2 0 0 -1} {} 0}
                     width 5 offset 0"
     rep_origin      complement(7119..7801)
                     /direction=LEFT
                     /label=ColE1 origin
                     /ApEinfo_fwdcolor="#999999"
                     /ApEinfo_revcolor="#999999"
                     /ApEinfo_graphicformat="arrow_data {{0 1 2 0 0 -1} {} 0}
                     width 5 offset 0"
     CDS             complement(7899..8558)
                     /label=AmpR
                     /ApEinfo_fwdcolor="#e9d024"
                     /ApEinfo_revcolor="#b3b3b2"
                     /ApEinfo_graphicformat="arrow_data {{0 1 2 0 0 -1} {} 0}
                     width 5 offset 0"
     CDS             join(995..1128,1661..1754,2685..2876,3726..3823,3893..4013,
                     4064..4157,5218..5411,6267..6269)
                     /codon_start=1
                     /label=par-6 CDS
                     /ApEinfo_fwdcolor="#66ffcb"
                     /ApEinfo_revcolor="#e9d024"
                     /ApEinfo_graphicformat="arrow_data {{0 1 2 0 0 -1} {} 0}
                     width 5 offset 0"
     CDS             join(5412..5564,5616..5837,5889..6096,6148..6266)
                     /codon_start=1
                     /label=mCherry
                     /ApEinfo_fwdcolor="#fb0106"
                     /ApEinfo_revcolor="#e9d024"
                     /ApEinfo_graphicformat="arrow_data {{0 1 2 0 0 -1} {} 0}
                     width 5 offset 0"
ORIGIN
        1 cacctgacgc gccctgtagc ggcgcattaa gcgcggcggg tgtggtggtt acgcgcagcg
       61 tgaccgctac acttgccagc gccctagcgc ccgctccttt cgctttcttc ccttcctttc
      121 tcgccacgtt cgccggcttt ccccgtcaag ctctaaatcg ggggctccct ttagggttcc
      181 gatttagtgc tttacggcac ctcgacccca aaaaacttga ttagggtgat ggttcacgta
      241 gtgggccatc gccctgatag acggtttttc gccctttgac gttggagtcc acgttcttta
      301 atagtggact cttgttccaa actggaacaa cactcaaccc tatctcggtc tattcttttg
      361 atttataagg gattttgccg atttcggcct attggttaaa aaatgagctg atttaacaaa
      421 aatttaacgc gaattttaac aaaatattaa cgcttacaat ttccattcgc cattcaggct
      481 gcgcaactgt tgggaagggc gatcggtgcg ggcctcttcg ctattacgcc agctggcgaa
      541 agggggatgt gctgcaaggc gattaagttg ggtaacgcca gggttttccc agtcacgacg
      601 ttgtaaaacg acggccagtg aattgtaata cgactcacta tagggcgaat tggctcattc
      661 cacgatttct cgcaacacat cccttatatt ctacattcct ttttcgcatg tactcatctc
      721 ttctcgtttg gaatcttttc ttatctccga taattgggtt attgtgtcga taaagactga
      781 cctatttaac agatacactc caccttcatc cacctttccg ttttctacaa tccatgttct
      841 tttcaattca attcatttat cacaccctgt tctttttttt aatttatatt ttttgtcaaa
      901 actcgaaata ttttttctac cgctctgtga aaacaaaaca agattcattc tgaatgaaac
      961 aatttttaag aatattctta cattttgttc cagaatgtcc tacaacggct cctaccatca
     1021 aaatcatcat tcaacacttc aagtcaaatc gaaatttgat tctgaatggc gtcgtttctc
     1081 aataccaatg cattctgcgt ctggtgtctc ttacgatggg ttccggaggt gatttttggc
     1141 catttttagc cgaaaaatcg aaaaattcag cgtttttttt ttacctaaaa tacgtcaaaa
     1201 cccatgtttt tgacgtagaa aaacgttaaa aattgatttc tctacccaaa agttactgaa
     1261 attgtcattt ttaggcataa aatcccttaa aattcagaaa atcggatttt caacgatttt
     1321 cagctgaaaa atccaaggat tcggcgtttt ttgtcctaaa atacgcggaa aatgattttt
     1381 tttacttgaa aaaatcagat tttttccgat ttttaccttg aaaaccctaa aaaatctatt
     1441 ttccaaacca aacttggcca aaatcggcat ttttagggct aaaatcatgc gtaaatcgaa
     1501 ttttcgccat tttcagccgg aaaatcgaaa aattcgtctt tttttttgtg ttttttttta
     1561 ccaaaaacga gcggaaaatg atattttacc tgaaaactcg atttttgaag caattttccc
     1621 gtaaaagttc aatttttcaa gtaaaaatcg atattttcag ccttgtcgag aagcttcatc
     1681 acctggaaag tgtccaattc acactgtgct acaactcgac tggcggtgat cttctaccaa
     1741 tcacaaatga cgatgttagt agcggaaaac tgaagaaaat tgattttttc agtgaaaaaa
     1801 aaaacgaaaa aatcgagtaa aaatgacata aaattgatat ttttcactaa aaaatgctaa
     1861 aaattcaatt aaaatgtctc gaaaattgat tttttcagct taaagttagt caaaatcgat
     1921 ttttaaaaca gctcaaaaat cgttaaaaaa taaaaataat aataataaaa aaatcgattt
     1981 aatattcggg tgtctcctac gaggacaaaa aatcgatcga tttgaaaact cacagaaaag
     2041 tcgaaaaaaa tcacaaaaaa tcaattaaaa attgatttaa aaactcaaaa aatcgataaa
     2101 aatctcaaaa aaaaatcgat aaaaatcgat aaaaagtcta taaaaatctg aatgttagta
     2161 gggaaaactg aagaaaattg attttttcgg tgaaaaaatc gagaaaaatc gagtaaaaat
     2221 gacctaaaat tgatattttt cactaaaaaa tgctgaaaat tactaaaaca tcacttatcg
     2281 ataaaaatca caaaatttcg ctaaaaaatc actaaacatc ttaaaaaatc gataaaaagt
     2341 cctaaactac aaaaaattga tttaaaaaaa tcgaaaaaag tctcaaaaaa ttgaaacaaa
     2401 aatcacaaaa attcggtgaa aaatccccaa aaaatcaata aaaatcacaa aaagaatcga
     2461 taaaaaatta caaaaaaact caaaaatcgc tttaaaaaat caatacaaaa ccccaagaaa
     2521 tcggaaaaaa tcgataaaaa atcgataaaa atctgttgaa aaatcacaaa aattcggtaa
     2581 aaaatcccca aaaaatcaat aaaaatcaca aaaagaatcg ataaattcct agaaaaatcc
     2641 caaaaatcga taaaatccca aaactaccat tatttttttt gcagaacctc cgaaaatcgt
     2701 tcgaatcggc tcgcccactg ctccgtttgc tcattcaacg ccgcggtgaa tcatgggaag
     2761 agaaatatgg ttatggtaca gactctgata aacgatggaa gggaatttca tcacttatgg
     2821 cacaaaaacc accgaaacgc agttattcaa tctcgaatcc cgaagatttt cgacaggtaa
     2881 tgggtctcac agcgaaaaaa gtggaatttt tgaattcagc tcgctgagag cttcgaaata
     2941 agtataatca tgaccgggtt acgatggatt tgaaaaaagt tgggtctcgc cacgaaaaat
     3001 cgaaaccaca gtaatcccgt ttcgtgatgg gacccaaaaa tttcaaattt cgcagaacct
     3061 agtcatgatt atacttattt gaaagctatt gatgagttga attcaaattc cggaaaaaat
     3121 tttgaaaatt tcaatttttg gtcccaccac gaaggaaatt ttcgctgcgg gacccaaaat
     3181 tttggaaatc ttcaaatttt ccggagccca gtcatgatta tacttatttg aaagctctcg
     3241 gtgagctgaa ttcggttgaa ctcatgaaat tgcaaaaatc tggtcccgcc acgaaagtgc
     3301 caacctacag taaccccaat ttcgcggtgg gacccgcata tttcaaagtt aacggaaccc
     3361 atgattatac tagttttaaa gctgacagtg ctcccaattc aaaaatattg ataaaaatct
     3421 caaaaattgg atcccaccac cacgaaaatg ccaacataca gtaatcccat tttcgtggcg
     3481 agaccaacaa ttttcaaagt tcgcggaacc tagtcattcc attatacttg tttgaaagct
     3541 cccagtgagc tgaattcaga tttcgcagta attttctaaa atttcgtcac ttttcgtggc
     3601 gggacccaaa ttttaggaga attttcaaaa ttggcaaaac ctagtcatga ttatacttat
     3661 tttgaagccc ttaacgagct gaattcaaat ttcccattaa tttttaaaaa ttttcaattt
     3721 tgcaggtctc tgcaatcatc gacgtggaca ttgtgccaga agctcatcgc cgtgtccgtc
     3781 tctgcaagca cggacaagaa cgaccacttg gattctatat tcggtatcga tttttctgga
     3841 aatttcagat ttcttgccag aaaatcccaa aaatctgcaa ttcttttttc agtgacggaa
     3901 catcggttcg agtgacagaa cgaggcgtcg tcaaagtttc aggaattttc atttcccggc
     3961 ttgtcgatgg tgggctcgcc gagtccacag gccttcttgg tgttaatgac gaggttttta
     4021 atggaatttt cagagttttt aatctaaaaa ttccggtttt caggtgctcg aggtgaatgg
     4081 aattgaggtt ctcggaaaga cgctggatca ggtcactgat atgatggtcg ccaatgctca
     4141 taacttgatt attactggta tataatccgg aaatttgaat tcagcacgcc gagagctttg
     4201 aaataagtat aatcatgact aggttaagat tattttgaaa aaaattgggt ctcaccgcga
     4261 aaattgcgag aacccacttt ttaaaaaatt tcattagaaa atttgaattc agcacaccga
     4321 gagctttcaa atgcgtataa tcatggctat attctgtcaa acttggaaaa ttcgggtctc
     4381 gccaagaaaa tgataaacta cagtaaccca ttttcgcgat gggacccaaa attttcgcat
     4441 gtgacgcaat cttgtcgtgt ttatacttat ttgaaagccc ttgatgagct gaaaacgaat
     4501 ttactaaaaa atttgagaag tttcaatttt tgggcccgac cacgaaactg attttcgcga
     4561 tgagacccaa aattttggaa aaaattagat tttcgccaaa cctagtcatt attatactag
     4621 ttttgaagct cttggtaaga tgaaatcgaa aaatctaatt gaaatagcga aaattgggta
     4681 tcaccacgaa aatcgctgcc tacagtaacc cagttttcgt ggtggggtcc gaaaatttaa
     4741 aatttcgcat aacctagtct tgattatgtt tattttaaag ctctaggcga gcggaagttg
     4801 aattatttaa caaaaatcta aaatttcaat tttggggcac gaccacgaaa ttggctttcg
     4861 cggtgggacc caacattttg gaaaatttta aatgtccgcc aacctagtca taattatact
     4921 tatttgaaag ctcggtaagc tgaaatcgaa aaatctaaat gaaatcgcga aaactgggtc
     4981 ccccactaaa atcccaacct acagtaaccc agttttcgtg gcgggaccca aaatttcgga
     5041 aaatgttcaa aataaacata gcctagtcat gattatactt gtttggaagc tctcagcgag
     5101 ctgattttaa attctgtagt aattataaaa aacaaaattt tcagaaattt tttttcgaaa
     5161 aaaaaatttc aaatttattt tttttttgaa aattcaaaaa atcccaatat tttccagtaa
     5221 aacctgccaa ccaacgaaac acactgtcac gaggaccgtc acaacaagga acaccgaacg
     5281 ccagtgagat gtcggccgcc accgcagccg ctacaggtgg aattcagcgc ccgatgaaaa
     5341 tgaacggaag ctccgacggc agttatcatc cgaaacagca cgacgcaaat gattcggaca
     5401 gtggagagga catgtccaag ggagaggagg acaacatggc catcatcaag gagttcatgc
     5461 gtttcaaggt ccacatggag ggatcagtca acggacacga gttcgagatc gagggagagg
     5521 gagagggacg tccatacgag ggaacccaaa ccgccaagct caaggtaagt ttaaacatat
     5581 atatactaac taaccctgat tatttaaatt ttcaggtcac caagggagga ccactcccat
     5641 tcgcctggga catcctctcc ccacaattca tgtacggatc aaaggcctac gtcaagcacc
     5701 cagccgacat cccagactac ctcaagctct ccttcccaga gggattcaag tgggagcgtg
     5761 tcatgaactt cgaggacgga ggagtcgtca ccgtcaccca agactcctcc ctccaagacg
     5821 gagagttcat ctacaaggta agtttaaaca gttcggtact aactaaccat acatatttaa
     5881 attttcaggt caagctccgt ggaaccaact tcccatccga cggaccagtc atgcaaaaga
     5941 agaccatggg atgggaggcc tcctccgagc gtatgtaccc agaggacgga gccctcaagg
     6001 gagagatcaa gcaacgtctc aagctcaagg acggaggaca ctacgacgcc gaggtcaaga
     6061 ccacctacaa ggccaagaag ccagtccaac tcccaggtaa gtttaaacat gattttacta
     6121 actaactaat ctgatttaaa ttttcaggag cctacaacgt caacatcaag ctcgacatca
     6181 cctcccacaa cgaggactac accatcgtcg agcaatacga gcgtgccgag ggacgtcact
     6241 ccaccggagg aatggacgag ctctactgaa aaactctttt cagccatttt tcctcgattt
     6301 tttcagaaaa aaaaaccaca aaatgtgacc atttttatac ataattatat tatttatatt
     6361 ctcgctaaaa ccacacacac acacaaccaa aaccgcttaa tttatttatt ttcccctttt
     6421 tctcctaatt tttaatcaaa tttgtcggct ttctcttcac ttttttgcgc acaattttca
     6481 cttttatttc ccccgtttct cgccccaaaa tgtgccttcc tttcgccctt tttatgtgat
     6541 ttttcccctt cagagctctc tgagcccata cttttttttt cgaactttgg ctcaaatttt
     6601 ttgacaacag acacgacata caatttttcc cctgaaattc acattattag tgagaataaa
     6661 ttatttattt cgcggtggag ctccagcttt tgttcccttt agtgagggtt aatttcgagc
     6721 ttggcgtaat catggtcata gctgtttcct gtgtgaaatt gttatccgct cacaattcca
     6781 cacaacatac gagccggaag cataaagtgt aaagcctggg gtgcctaatg agtgagctaa
     6841 ctcacattaa ttgcgttgcg ctcactgccc gctttccagt cgggaaacct gtcgtgccag
     6901 ctgcattaat gaatcggcca acgcgcgggg agaggcggtt tgcgtattgg gcgctcttcc
     6961 gcttcctcgc tcactgactc gctgcgctcg gtcgttcggc tgcggcgagc ggtatcagct
     7021 cactcaaagg cggtaatacg gttatccaca gaatcagggg ataacgcagg aaagaacatg
     7081 tgagcaaaag gccagcaaaa ggccaggaac cgtaaaaagg ccgcgttgct ggcgtttttc
     7141 cataggctcc gcccccctga cgagcatcac aaaaatcgac gctcaagtca gaggtggcga
     7201 aacccgacag gactataaag ataccaggcg tttccccctg gaagctccct cgtgcgctct
     7261 cctgttccga ccctgccgct taccggatac ctgtccgcct ttctcccttc gggaagcgtg
     7321 gcgctttctc atagctcacg ctgtaggtat ctcagttcgg tgtaggtcgt tcgctccaag
     7381 ctgggctgtg tgcacgaacc ccccgttcag cccgaccgct gcgccttatc cggtaactat
     7441 cgtcttgagt ccaacccggt aagacacgac ttatcgccac tggcagcagc cactggtaac
     7501 aggattagca gagcgaggta tgtaggcggt gctacagagt tcttgaagtg gtggcctaac
     7561 tacggctaca ctagaaggac agtatttggt atctgcgctc tgctgaagcc agttaccttc
     7621 ggaaaaagag ttggtagctc ttgatccggc aaacaaacca ccgctggtag cggtggtttt
     7681 tttgtttgca agcagcagat tacgcgcaga aaaaaaggat ctcaagaaga tcctttgatc
     7741 ttttctacgg ggtctgacgc tcagtggaac gaaaactcac gttaagggat tttggtcatg
     7801 agattatcaa aaaggatctt cacctagatc cttttaaatt aaaaatgaag ttttaaatca
     7861 atctaaagta tatatgagta aacttggtct gacagttacc aatgcttaat cagtgaggca
     7921 cctatctcag cgatctgtct atttcgttca tccatagttg cctgactccc cgtcgtgtag
     7981 ataactacga tacgggaggg cttaccatct ggccccagtg ctgcaatgat accgcgagac
     8041 ccacgctcac cggctccaga tttatcagca ataaaccagc cagccggaag ggccgagcgc
     8101 agaagtggtc ctgcaacttt atccgcctcc atccagtcta ttaattgttg ccgggaagct
     8161 agagtaagta gttcgccagt taatagtttg cgcaacgttg ttgccattgc tacaggcatc
     8221 gtggtgtcac gctcgtcgtt tggtatggct tcattcagct ccggttccca acgatcaagg
     8281 cgagttacat gatcccccat gttgtgcaaa aaagcggtta gctccttcgg tcctccgatc
     8341 gttgtcagaa gtaagttggc cgcagtgtta tcactcatgg ttatggcagc actgcataat
     8401 tctcttactg tcatgccatc cgtaagatgc ttttctgtga ctggtgagta ctcaaccaag
     8461 tcattctgag aatagtgtat gcggcgaccg agttgctctt gcccggcgtc aatacgggat
     8521 aataccgcgc cacatagcag aactttaaaa gtgctcatca ttggaaaacg ttcttcgggg
     8581 cgaaaactct caaggatctt accgctgttg agatccagtt cgatgtaacc cactcgtgca
     8641 cccaactgat cttcagcatc ttttactttc accagcgttt ctgggtgagc aaaaacagga
     8701 aggcaaaatg ccgcaaaaaa gggaataagg gcgacacgga aatgttgaat actcatactc
     8761 ttcctttttc aatattattg aagcatttat cagggttatt gtctcatgag cggatacata
     8821 tttgaatgta tttagaaaaa taaacaaata ggggttccgc gcacatttcc ccgaaaagtg
     8881 c     
//
