# Supplementary material for: Epidermal PAR-6 and PKC-3 are essential for larval development of C. elegans and organize non-centrosomal microtubules
Source: eLife. 2020 Dec 10;9:e62067. doi: 10.7554/eLife.62067 (PMC7755398; doi:10.7554/eLife.62067)
Supplement: Supplementary file 1. [file elife-62067-supp1.zip › Genbank format/Pelt-2_TIR1 strain.gb]

LOCUS       Exported               10112 bp ds-DNA     linear   UNA 30-JUN-2020
DEFINITION  natural linear DNA
ACCESSION   .
VERSION     .
KEYWORDS    .
SOURCE      Genome engineering
  ORGANISM  C. elegans
REFERENCE   1  (bases 1 to 10112)
  AUTHORS   Trial User
  TITLE     Direct Submission
  JOURNAL   Exported Wednesday, Jul 1, 2020 from SnapGene 5.1.4.1
            https://www.snapgene.com
FEATURES             Location/Qualifiers
     promoter        1058..6058
                     /label=elt-2 promoter
                     /label=elt-2 promoter Nance
                     /note="ApEinfo_revcolor=#0000ff
                     ApEinfo_graphicformat=arrow_data {{0 1 2 0 0 -1} {} 0} 
                     width 5 offset 0
                     ApEinfo_fwdcolor=#0000ff"
     CDS             join(6062..6538,6590..6907,6959..7945)
                     /codon_start=1
                     /label=TIR-1
                     /note="/ApEinfo_fwdcolor=#b1ff67
                     /ApEinfo_revcolor=#b1ff67"
                     /translation="MQKRIALSFPEEVLEHVFSFIQLDKDRNSVSLVCKSWYEIERWCR
                     RKVFIGNCYAVSPATVIRRFPKVRSVELKGKPHFADFNLVPDGWGGYVYPWIEAMSSSY
                     TWLEEIRLKRMVVTDDCLELIAKSFKNFKVLVLSSCEGFSTDGLAAIAATCRNLKELDL
                     RESDVDEVSGHWLSHFPDTYTSLVSLNISCLASEVSFSALERLVTRCPNLKSLKLNRAV
                     PLEKLATLLQRAPQLEELGTGGYTAEVRPDVYSGLSVALSGCKELRCLSGFWDAVPAYL
                     PAVYSVCSRLTTLNLSYATVQSYDLVKLLCQCPKLQRLWVLDYIEDAGLEVLASTCKDL
                     RELRVFPSEPFVMEPNVALTEQGLVSVSMGCPKLESVLYFCRQMTNAALITIARNRPNM
                     TRFRLCIIEPKAPDYLTLEPLDIGFGAIVEHCKDLRRLSLSGLLTDKVFEYIGTYAKKM
                     EMLSVAFAGDSDLGLHHVLSGCDSLRKLEIRDCPFGDKALLANASKLETMRSLWMSSCS
                     VSFGACKLLGQKMPKLNVEVIDERGAPDSRPESCPVERVFIYRTVAGPRFDMPGFVWNM
                     DQDSTMRFSRQIITTNGL"
     misc_feature    7946..7981
                     /label=Flexible Linker
                     /label=FlexibleLinker
                     /note="/ApEinfo_fwdcolor=#9eafd2
                     /ApEinfo_revcolor=#9eafd2"
     CDS             join(7982..8182,8234..8557,8609..8782)
                     /codon_start=1
                     /label=BFP
                     /note="/ApEinfo_fwdcolor=#8493ca
                     /ApEinfo_revcolor=#8493ca"
                     /translation="MSELIKENMHMKLYMEGTVDNHHFKCTSEGEGKPYEGTQTMRIKV
                     VEGGPLPFAFDILATSFLYGSKVSLNIYILTNPDYLNFQTFINHTQGIPDFFKQSFPEG
                     FTWERVTTYEDGGVLTATQDTSLQDGCLIYNVKIRGVNFTSNGPVMQKKTLGWETFTET
                     LYPADGGLEGRNDMALKLVGGSHLIANIKVSLNSSVLTNHTYLNFQTTYRSKKPAKNLK
                     MPGVYYVDYRLERIKEANNETYVEQHEVAVARYCDLPSKLGHKLN"
     intron          8786..8836
     misc_feature    8797..8830
                     /label=lox511I
                     /note="/ApEinfo_fwdcolor=#f58a5e
                     /ApEinfo_revcolor=#f58a5e"
     CDS             8840..8869
                     /codon_start=1
                     /label=N-tag Linker
                     /note="/ApEinfo_fwdcolor=#b4abac
                     /ApEinfo_revcolor=#b4abac"
                     /translation="GSGGTGGSGG"
     misc_feature    8870..8872
                     /label=Sap Trap gg Overlap
                     /note="/ApEinfo_fwdcolor=#85dae9
                     /ApEinfo_revcolor=#85dae9"
     misc_feature    8873..8875
                     /label=STOP
                     /note="/ApEinfo_fwdcolor=#f58a5e
                     /ApEinfo_revcolor=#f58a5e"
     3'UTR           8876..9207
                     /label=tbb-2 3'UTR
                     /note="/ApEinfo_fwdcolor=#ffef86
                     /ApEinfo_revcolor=#ffef86"
ORIGIN
        1 tacttaattc aaaaacagcg gagttcaaat atgataaatt ctgagtttaa gaatctacaa
       61 attatacttt cagaacaacg agaacacaaa aaaacgtggt ccttacaacc acaatcatat
      121 catttattgt ctctctaata tccacagttc taatcacctt tggctatgtc ccagatgctg
      181 ctgacgatca actatcagaa tatatcgtat acaatctgaa tggaatcgga aaatctgcat
      241 atttaattgc atcactagaa agatatgatt acacgttgaa tgactttgtt gctgacccaa
      301 tttcatgggc atgtacgatt tatataatgg ctgttctagt gataactaca gtaattgcga
      361 tggtttgttg gacaattatc agatacgaaa ttcataaggg aagtcggagt acaaattcga
      421 tgaagtctca acaacaattg aatatggtac ttatggttca ggtaaggcaa taacagaaat
      481 tgaacaagca atgttgcttt tttttcaaat ggagtaaata aaaataaaaa tattttgaaa
      541 cagtaattgt tctaaaattt taaattcaaa gtttcaagca aagcagctta aaaataacat
      601 tttggctcct taaattctca atttttcagt tcattctacc atttctcact atccacattc
      661 cattctatgt gtcttttcta atgccattat ttcgtatcga gacttctcat ctgtcagttt
      721 atctaccgta tcttttttct tggtgtccgg ctttaaatcc aattttagta atgattatgg
      781 taaaggttag ctttcaaact gatgagtatg tatgttttta tatgccaatt attacagagt
      841 attcgagaaa aggcatttga tgcgatgagt attggttcaa gaagtcactc gactatcatt
      901 aatgttttca atagatagca atattgtttc acattttgct gtgaagtttt gtgaaatttt
      961 tgccccaaaa caagttggag gcaattttga aatgaacaaa ttttaatcat atttggagaa
     1021 aatagcagga aaataagaaa tttggccgtg tgtcgcgggt cgagctgaat acacgtgcac
     1081 aagtctgcat gcagcatttt agatgaacca tgtctttttt caaagtctaa gggtgaaatc
     1141 acgtcctttc tgcatattgg aggagttttc gtgtaaaaat tttaaaccgt ttttttttct
     1201 aacatagtca aaaaacgaaa gcagaatatt aacatgattg atatgtgttt ttaggggctt
     1261 cattgacatt ttcagcagaa aattattcgt ctgtgtcggt tcaagtaaac tgtttcttga
     1321 agttatcgtg atttttcaga gtatgccaaa gaaacaaatc aaataatgtt gtggttctga
     1381 ggaagaaagt tatcctcttt gcccactggc tccgtttcaa aaaataaaac caagtatgaa
     1441 ctttatttat ttgcatcaga acttggatag aacatttttg cattttatca aatggaccca
     1501 agtacaagct ataatttatt taaagaagtt tacacatcgt ttctttcgat tttcattttt
     1561 agtaaatagt ttttcatgat ctcgctcacg ccaatatacc gaaaaacgca ccaaatgagc
     1621 attttctttg gtatatacac tatccacatg ctggcgtaat gaatcttcat cacaaagcga
     1681 atcttcagct ttcacgaatt tgtgtatagg aggacctgag acggatatac atcggtttag
     1741 aagtgccaaa gaagatttaa tgtgcgtcac aatcatcgta aaatgcggct tcaagacggg
     1801 ccaggagctc atttttcaat tttatactgc cacctgtcaa caattctctt gtgcattcct
     1861 aacaactgag aacttaaaaa tggtagacat taaaacttta acttccccta aagttgcaat
     1921 tcctattata ggaatcgtgg ttttagtggt cgtctcaacg ttggtcgcaa tgttctatgt
     1981 taggtaatca ttacaatatg ataggaattg ccgaaagatg aattactact attacagaaa
     2041 cccaacggtc actgataata tttttggcaa tgcaaatacg gatgagaaag acgcatcagg
     2101 ggactctccg ctggatcatg ctacgcaatc ttcggtaggt aatatacaca ttgtccgcaa
     2161 caaaagtttg aattgcaggt gggatcttct ccttcccatg tgctgcaaac cacaacttcc
     2221 ggcagccacg gaggtatgtg ataagttgaa tgagtcatca tgacgtttga aaaattacaa
     2281 cgaattgatt aatcgacaaa tttcagcaga ttcaaccatt tcgtcaacaa catctttggc
     2341 atcacctgtc actttaccaa tgactccatc ttcagattct tctactccaa tgcacgccat
     2401 cgaacccgtt cagcatctct aatttcgaaa tgtatgaact ccaattcttg ataaccaatt
     2461 cctgactctg taactattat tattataatc ctattaccca ccttttttcc cattctgctc
     2521 ttagttctcc cccaacccgt acattttctc aactaataaa gacaatgaga aagtgagaga
     2581 gaataagacg aactgaaaag aatgtgtaaa cagtttattg cctctcgatt gtaccatcta
     2641 gtgtcttgtc gtgtgcataa ctactgataa cagatcgaat gtgaaagacc caataaatgc
     2701 ttggaaagta tcaaatatgt ttagaaatag tatttagaga cttatgtggg acgaaaaaac
     2761 aggagcatta agaatacagt tgcaaacatt catcaagtta taatctaata atataaattc
     2821 aaaaatgtta atgataaaaa atgatgatca aagtaggaaa ttagtggcga gaaaacaata
     2881 aatcatcaga aaatgactga tcttgagtag agtgcttttt ttgtagattt ctgattctaa
     2941 aactgaaaaa aaaactaaaa atgctcgatg agtcatacta attgaaaaat aatcagattg
     3001 aaaacgttaa aaatgtactt gctaacatac ttccatggtt atttttgaac acaaataaag
     3061 ttatatacat ctttaccggc accagaagaa atcaccgcta accaatgttc agtttttacc
     3121 tgaatatccc tgaaagtaca aaaaaatcaa tgttcaatca agtttttgca tgccttcgtg
     3181 tgatggctcg caccaagtat tctgacagtt ataaaatgtt tcctgtgatc atgaatttga
     3241 aaaaaaaaga actgatggga aaatgtgata ttcataaatg aaatgtttaa taaacaaaaa
     3301 agaaccgtca tcacaaatct actctgaaac gttcacagtt cctaattgac caattcagaa
     3361 ttttttgtac tgacttaata aatataaatt tacagtttta agaaacataa attgaattat
     3421 ataaataaaa aaaaaaaaac taaaatgaag acgtgatgga atgtttcacg tattaaaaaa
     3481 gctctcggac cgtttgacat ccagaaatta tgtgaaagtg attttctaac cctttgacgt
     3541 caaaaaagtt tttctttttt gaaagatacg ctgtttagaa atacttatac agctgatttt
     3601 agaatctcca aaaaaccttc aattacttaa caaactttct aaataaagaa ttttgatttt
     3661 gattttcttt gaacttcaaa ccccccgtta aaaaaccaaa ttaaaaaaaa gataccagat
     3721 taattttaaa gtgaaaaata taaatttatt cccgactgtt aaaaacggtt tataaacgga
     3781 gtcacaacac tcatatacaa ctatcgacac caaataaata acttcgaaag ctaattgtgt
     3841 catttcggat atagagagta gtgtgagcag atgtgttttt gcagaactaa attgatgaca
     3901 ctattatgga atataatgac caaatgttaa atgtgttaag gtttgatatc aaaacctgta
     3961 ttttcttttt atacagaatt gataatgtta tcttcaattg atttctactt ctgagctacg
     4021 gcgatacgag gacgcattct caacgataat gttgccattt tgtcctgata atttttttac
     4081 tgattgtttc agaacaccca tagtttttct ctattaaacg ttcatccttg acttccccga
     4141 gtttgctggc tgaataggaa atttgaagac aaaaaggaaa gaatcggctc aaacgtcatg
     4201 caactgataa ggcgaccgta cttcatttca aaagaagctc acttactgag cgcaaacatt
     4261 gagaaatgag agcaaaagaa gtggttttac aacatgctaa tgtttttaga ccttgtaccc
     4321 aataatatta ctgtagtata cagttcggag agcatatggt tgaaatcttg aaataccaat
     4381 ttatcactag tttgattgtg ttatcgatgt ataaagatat attttatcat ttttgattat
     4441 tatctgatat tgtggggtgt gaagtaatat tatgtgcgtg tgtggctgat tatcgaaaaa
     4501 aactgaaaat tatcaatttt tctacaggtt atcttttttt gttttatttt tcattattgt
     4561 attcttcata ctccttatcc tgcccgaatc acaaaagttc cagacaactt gaaggtcgca
     4621 tcacgttttg tttataagaa tgttgaactg gtcagctttg gagacagaac tgtcctccaa
     4681 atgttgaata tgtttccgta aaacacactg tgtaacaaaa agcgtaccct ttgatccggt
     4741 attcttgaaa aaaaacatag aagggcgtac ttttcatatc tcacaaatat gcgtttttta
     4801 ttttataata atatcattta ttgataatta tatgtatttg tatgttttct tgtctttaaa
     4861 attatggtgt gacatcacag tttaaaaatt atatgaaaac taatgagtga aaagttaaaa
     4921 atgtatagtt tgccgtattt tctccattag tattgtattc aaaacttatt tccaattggt
     4981 gagcactata aactttgtag ggtaattgag gttcaatact aatttttgaa tatctagctt
     5041 ttgacaaatt attcaagttt tgacaatgat gccttatcaa attaaaaaaa attaccataa
     5101 attcttgaaa gcttttgatt ttgtttcact ctgtgaagga tagtaattta tcaacatttt
     5161 aactagatac atctgttctg gcaataaatt aaagcaagac tattactatg tgcagtatta
     5221 atagctgcat tgcaacttgt ttgaaagttt cagtgaaaac gcaaaaactc aatttaattt
     5281 tcaagtttgt ttgcaaaatt ggatatatgt atccatcaaa agtctgatcg cctgttttat
     5341 ctacttattg tctcctcagt tgattttttt gtagttatta taaacgctac tttgaaacca
     5401 atattttctt cctcattcca cttttttcaa ttaccaacta ccgtacatgc aatgatgggc
     5461 ggacccgagt cccatgtttg gctggaagtg ggtggttgtc tgcgtatatg agcgacagag
     5521 gtcggggctg aaactgataa gaatagtcga cactaacgcc ataatcgcta gccagccatc
     5581 atgcacaccg agctcggtgt gcacaccatc tttcttttca aaccaatacg ctttgtgcct
     5641 tcattgacaa ttttcttttt gataaaatca gcctatctat acttcccaat catttttagt
     5701 cttatcgttg aacagctatc gaggtgccac tgttttcact gatatcttct aagttactat
     5761 ggcattaaca tctttgtgtt cttattttat gggttatttt aattaatttt tgcagttaat
     5821 ttttggaatg agcaagaaaa tgttaattgt aatatcttcg tctgaaaatt gtcttcaaat
     5881 agttttaatt ttaaaggcag tatttaagaa aatacacttc tcgaagcatt tttgaatttt
     5941 tgaattttta aactgcttga tgttttaggt gccactgttt tcattgataa gttttgatgt
     6001 ataaatgctt gattttcttg gcattctaat aaaatagaaa ctagaaaata gattatagga
     6061 catgcaaaag agaatcgcct tgtcgtttcc agaagaagta ctcgagcacg tcttctcctt
     6121 catccaactc gacaaggacc gtaactccgt ctccctcgtc tgcaagtcct ggtacgagat
     6181 cgagcgttgg tgccgtcgta aggtcttcat cggaaactgc tacgccgtct ccccagccac
     6241 cgtcatccgt cgtttcccaa aggtccgttc cgtcgagctc aagggaaagc cacacttcgc
     6301 cgacttcaac ctcgtcccag acggatgggg aggatacgtc tacccatgga tcgaggccat
     6361 gtcctcctcc tacacctggc tcgaggagat ccgtctcaag cgtatggtcg tcaccgacga
     6421 ctgcctcgag ctcatcgcca agtccttcaa gaacttcaag gtcctcgtcc tctcctcctg
     6481 cgagggattc tccaccgacg gactcgccgc catcgccgcc acctgccgta acctcaaggt
     6541 aagtttaaac atatatatac taactaaccc tgattattta aattttcagg agctcgacct
     6601 ccgtgagtcc gacgtcgacg aggtctccgg acactggctc tcccacttcc cagacaccta
     6661 cacctccctc gtctccctca acatctcctg cctcgcctcc gaggtctcct tctccgccct
     6721 cgagcgtctc gtcacccgtt gcccaaacct caagtccctc aagctcaacc gtgccgtccc
     6781 actcgagaag ctcgccaccc tcctccaacg tgccccacaa ctcgaggagc tcggaaccgg
     6841 aggatacacc gccgaggtcc gtccagacgt ctactccgga ctctccgtcg ccctctccgg
     6901 atgcaaggta agtttaaaca gttcggtact aactaaccat acatatttaa attttcagga
     6961 gctccgttgc ctctccggat tctgggacgc cgtcccagcc tacctcccag ccgtctactc
     7021 cgtctgctcc cgtctcacca ccctcaacct ctcctacgcc accgtccaat cctacgacct
     7081 cgtcaagctc ctctgccaat gcccaaagct ccaacgtctc tgggtcctcg actacatcga
     7141 ggacgccgga ctcgaggtcc tcgcctccac ctgcaaggac ctccgtgagc tccgtgtctt
     7201 cccatccgag ccattcgtca tggagccaaa cgtcgccctc accgagcaag gactcgtctc
     7261 cgtctccatg ggatgcccaa agctcgagtc cgtcctctac ttctgccgtc aaatgaccaa
     7321 cgccgccctc atcaccatcg cccgtaaccg tccaaacatg acccgtttcc gtctctgcat
     7381 catcgagcca aaggccccag actacctcac cctcgagcca ctcgacatcg gattcggagc
     7441 catcgtcgag cactgcaagg acctccgtcg tctctccctc tccggactcc tcaccgacaa
     7501 ggtcttcgag tacatcggaa cctacgccaa gaagatggag atgctctccg tcgccttcgc
     7561 cggagactcc gacctcggac tccaccacgt cctctccgga tgcgactccc tccgtaagct
     7621 cgagatccgt gactgcccat tcggagacaa ggccctcctc gccaacgcct ccaagctcga
     7681 gaccatgcgt tccctctgga tgtcctcctg ctccgtctcc ttcggagcct gcaagctcct
     7741 cggacaaaag atgccaaagc tcaacgtcga ggtcatcgac gagcgtggag ccccagactc
     7801 ccgtccagag tcctgcccag tcgagcgtgt cttcatctac cgtaccgtcg ccggaccacg
     7861 tttcgacatg ccaggattcg tctggaacat ggaccaagac tccaccatgc gtttctcccg
     7921 tcaaatcatc accaccaacg gactcggagg atctggaggc ggttctggcg gaggttctgg
     7981 tatgtccgaa ctcatcaagg agaacatgca catgaagctc tacatggagg gaaccgtaga
     8041 caaccaccac ttcaagtgca cctccgaggg agagggaaag ccatacgagg gaacccaaac
     8101 catgcgtatc aaggtcgtcg agggaggacc actcccattc gccttcgaca tcctcgccac
     8161 ctccttcctc tacgggtcca aggtaagttt aaacatatat atactaacta accctgatta
     8221 tttaaatttt cagaccttca tcaaccacac ccaaggaatc ccagacttct tcaagcaatc
     8281 cttcccagag ggattcacct gggagcgtgt caccacctac gaggacggag gagtcctcac
     8341 cgccacccaa gacacctccc tccaagacgg atgcctcatc tacaacgtca agatccgtgg
     8401 agtcaacttc acctccaacg gaccagtcat gcaaaagaag accctcggat gggagacctt
     8461 caccgagacc ctctacccag ccgacggagg actagaggga cgtaacgaca tggccctcaa
     8521 gctcgtcgga ggctcccacc tcatcgccaa catcaaggta agtttaaaca gttcggtact
     8581 aactaaccat acatatttaa attttcagac cacctaccgt tccaagaagc cagccaagaa
     8641 cctcaagatg ccaggagtct actacgttga ctaccgtcta gagcgtatca aggaggccaa
     8701 caacgagacc tacgtcgagc aacacgaggt cgccgtcgcc cgttactgcg acctcccatc
     8761 caagctcgga cacaagctca acaaggtaag tttaaaataa cttcgtataa tgtatactat
     8821 acgaagttat tttcagggtg gcagcggagg taccggcggt agtggaggca cgtaagataa
     8881 atgcaaaatc ctttcaagca ttcccttctt ctctatcact cttctttctt tttgtcaaaa
     8941 aattctctcg ctaatttatt tgctttttta atgttattat tttatgactt tttatagtca
     9001 ctgaaaagtt tgcatctgag tgaagtgaat gctatcaaaa tgtgattctg tctgatgtac
     9061 tttcacaatc tctcttcaat tccattttga agtgctttaa acccgaaagg ttgagaaaaa
     9121 tgcgagcgct caaatatttg tattgtgttc gttgagtgac ccaacaaaaa gaggaaactt
     9181 tattgtgccg ccaagaaaaa agtctcaggc tttgcagttt ggttgtagtg aacaataaat
     9241 tcgtttttta ttttggttta ctttttcttg gtttttgtat ttttacacgg gccctactgt
     9301 actcactaca gtagtcacac agttcatcga ctagtgtgag acaagtgtga aactaaactt
     9361 aggcgacatt ttgttaataa tcgtaactta aaggaggact aacagttcgg gcgattttga
     9421 tcttatagac ccaacatggg ctcaaatgaa cggattgaaa cttctcgaaa acttttcaaa
     9481 ctttttcatg ccggttcaaa attttgaaaa agctacactg attttagtca aaatctcgaa
     9541 ttttggccat ttttccgtct cacatctgtc ggaagacaaa actgttaaca aaactgttaa
     9601 tacccaactt ttttaactaa aaaaaattaa tatggaaacg ttggaaacag ttcattcgat
     9661 ctggtaaaaa gtataaagct aaaaaaataa gtgaatgtag aaaatcttta ttttcaaaga
     9721 ggatcctttc tttatttacg caacgccact ttaatctcct tcataagacc gtcttgccag
     9781 gaagaatggt tcgattcaat tgtcttgatt ccgttcgcca gttctcgcat tctgaaacac
     9841 attcaaataa ggatatcgtg cctacgaaag acctacaaac ctctcacaag ccacttcaaa
     9901 ttccgtggta ctgttatcca aacgagtctt gttaacttca gtctcgttgt tcgcatattt
     9961 atccgccgca ctgtccatgt cgagccgagt cctattcaaa ttggcgatac tgtccgcgtg
    10021 aagttttccc tcgttttggt agaatgactt gtatttttca caaatcgcga ggacctggaa
    10081 tgattagtct gtgagtcgtc gtgcaacagt ag
//
