# Supplementary material for: Epidermal PAR-6 and PKC-3 are essential for larval development of C. elegans and organize non-centrosomal microtubules
Source: eLife. 2020 Dec 10;9:e62067. doi: 10.7554/eLife.62067 (PMC7755398; doi:10.7554/eLife.62067)
Supplement: Supplementary file 1. [file elife-62067-supp1.zip › Genbank format/pkc-3_mCherry.gb]

LOCUS       Exported                7501 bp ds-DNA     linear   UNA 01-JUL-2020
DEFINITION  natural linear DNA
ACCESSION   .
VERSION     .
KEYWORDS    .
SOURCE      Genome engineering
  ORGANISM  C. elegans
REFERENCE   1  (bases 1 to 7501)
  AUTHORS   .
  TITLE     Direct Submission
  JOURNAL   Exported Wednesday, Jul 1, 2020 from SnapGene 5.1.4.1
            https://www.snapgene.com
COMMENT     >F09E5.1 unspliced + UTR + 2000 upstream + 413 downstream
FEATURES             Location/Qualifiers
     misc_feature    join(2002..2154,2206..2427,2479..2686,2738..2856)
                     /label=mCherry
     intron          2860..2910
     misc_feature    2871..2904
                     /label=loxP
     misc_feature    2914..2943
                     /label=N-tag Linker
     CDS             join(2947..3012,3420..3678,3956..4040,4090..4216,4379..4555,
                     5227..5478,5563..5921,5968..6310,6426..6551)
                     /codon_start=1
                     /label=PKC-3
                     /translation="MSSPTSLEEDGDIKLKTRFQGQVVVLYARPPLILDDFFALLKDAC
                     KQHKKQDITVKWIDEDGDPISIDSQMELDEAVRCLNSSQEAELNIHVFVGKPELPGLPC
                     QGEDKTVYRRGARRWKKIYLYNGHRFQAKRLNRRIQCFICHDYIWGIGRQGFRCVDCRL
                     CVHKKCHRHVRTHCGQALQGPNIIPMAPASGSLKGARSNTSSSTTRSGGGIDNGAFHEH
                     EIESPGSTSHDASRAMNGNGSSKWAVSLNDFRLLTVIGRGSYAKVVQAEHVSTRQIYAI
                     KIIKKEMFNEDEDIDWVQTEKSVFEAASNYPFLVGLHSCFQTESRLFFVIEFVPGGDLM
                     FHMQQQRKLPEEHARFYSGEIILALHFLHSRGIIYRDLKLDNVLIDAEGHIKLTDYGMC
                     KENIKDGDLTSTFCGTPNYIAPEILRGDEYGFSVDWWALGVLMFEMMAGRSPFDIVGMQ
                     NSEENTEDYLFQIILERQIRIPRSLSVRASGILKGFLNKDPTERLGCKLDINEGLRDMK
                     EHQFFRGFIDWEALEQKAVAPPYHPAVESDRDLTHFDHQFTDELPQLSPDNPDVIARID
                     QSEFDGFEYVNPLQMSREDSV"
ORIGIN
        1 tcaggttatt ttcgactttt atgaaagctt gctaggaagc catagcaacc ggggaagaat
       61 acgctagcca aatgagagat agaatcgatc agctaaattt aagataaata gtgaattcga
      121 attctaagac ctgctcgacc agctgaaatt ctaaaactct gcgccaagat gtatagacag
      181 gtaataatat ttgaattttc tttaaaagtg accttgaacc ctaagatttt cgctcctcct
      241 aaacgttgta gtctgttact ccctgccgcg acaattgtca gcaaaaatcg cgtcacatga
      301 tgatgaaagt ttgtggcaat gttataaaaa gactgacctt atttcgtttc ttggaagatg
      361 caaagaaatg tttattaaaa attgcagtgt gaaatcatgt ctctcgctcc aaaggtgcat
      421 ttcttatttg ttttttaaaa atatatttgg ttacttagat attaatttaa atcacggaaa
      481 agtttaaacc cctcgatttc tgttatttaa catgatcact cacttttata acaattaatt
      541 tggtttttca aagatgttcc cagaatgttt tattagttct catttcgtcc tccgattttt
      601 tttctttcgt cgctctccaa ttttgccaat gtatttcatt cccattagat aagcaccgcc
      661 cgtcacctta ttctccttct tttcacattg caaacaaatt cgttgccgtt gggtttcaat
      721 atccttttca ttttttgtcg tattgttgtt cttgtgattg tggttgttat tttatcgcgg
      781 tattattttt ttttgttaaa ctaattaatt tttagatgtc gaaagcattc atcggaaagc
      841 cagctccaca attcaagact caagccgtcg ttgatggcga gttcgttgat gtttcgctct
      901 ctgactacaa gggaaaatac gttgtgctct tcttctaccc acttgacttc actttcgtgt
      961 gcccaaccga gattatcgcc ttctctgacc gtgctgagga gttcaaggct atcaacaccg
     1021 ttgtgctcgc cgcttccacc gactctgtct tctctcactt ggcatggatc aaccagccac
     1081 gcaagcacgg aggactcgga gagatgaaca ttccagttct cgctgacacc aaccaccaaa
     1141 tctcccgtga ttacggagtt ctcaaggagg acgaaggaat tgctttccgt ggtgagttat
     1201 attctgaatg gaatccttca tattttcgta ctttatttga aaaataaaat ttcaggactc
     1261 ttcatcatcg acccatcaca aaacctccgt caaatcacca tcaatgatct tccagtcgga
     1321 cgctctgttg atgagactct tcgtcttgtt caggccttcc agttcgtcga gaagcacgga
     1381 gaggtttgcc cagctggatg gactccagga tccgacacca tcaagccagg agtcaaagaa
     1441 agccaagagt acttcaagaa gcactaaatg tcttacatct ctaatttccc ccgtatccct
     1501 agtatttatc tgaacggttt atttatactc atttttcatt ttgatactga aattctgaaa
     1561 ttcatgaaat tgcttgataa ccgtaaaata aactcggtat tcgaatataa ctgtttctgt
     1621 tcaggaacaa acaatatgtg tcgagactct ctctctgtta cttttttgtc actttcctag
     1681 accgcccgtg ttagtcggtg cgcgcgcatc gtcgtcctgt acagtgtttg tgagggtcac
     1741 ctgtgattat tcatttctct atgcctcttc aaagctgggc cgctctcact gacctgtaca
     1801 cttggacaaa atgggggtgt tcgatagagc gtcaatgcat atatagctat aacagtgtgt
     1861 gtgtgtgtat gtgcatgttt attcatgagt catttttccc ttttttactc taatactgcc
     1921 aactcgtcac tgtttcagtt tcgcagtttt cgttcagaac tccttttttt gaaccgtttt
     1981 tagttcaatt tttatttcag aatgtccaag ggagaggagg acaacatggc catcatcaag
     2041 gagttcatgc gtttcaaggt ccacatggag ggatcagtca acggacacga gttcgagatc
     2101 gagggagagg gagagggacg tccatacgag ggaacccaaa ccgccaagct caaggtaagt
     2161 ttaaacatat atatactaac taaccctgat tatttaaatt ttcaggtcac caagggagga
     2221 ccactcccat tcgcctggga catcctctcc ccacaattca tgtacggatc aaaggcctac
     2281 gtcaagcacc cagccgacat cccagactac ctcaagctct ccttcccaga gggattcaag
     2341 tgggagcgtg tcatgaactt cgaggacgga ggagtcgtca ccgtcaccca agactcctcc
     2401 ctccaagacg gagagttcat ctacaaggta agtttaaaca gttcggtact aactaaccat
     2461 acatatttaa attttcaggt caagctccgt ggaaccaact tcccatccga cggaccagtc
     2521 atgcaaaaga agaccatggg atgggaggcc tcctccgagc gtatgtaccc agaggacgga
     2581 gccctcaagg gagagatcaa gcaacgtctc aagctcaagg acggaggaca ctacgacgcc
     2641 gaggtcaaga ccacctacaa ggccaagaag ccagtccaac tcccaggtaa gtttaaacat
     2701 gattttacta actaactaat ctgatttaaa ttttcaggag cctacaacgt caacatcaag
     2761 ctcgacatca cctcccacaa cgaggactac accatcgtcg agcaatacga gcgtgccgag
     2821 ggacgtcact ccaccggagg aatggacgag ctctacaagg taagtttaaa ataacttcgt
     2881 atagcataca ttatacgaag ttattttcag ggtggcagcg gaggtaccgg cggtagtgga
     2941 ggcacgatgt cgtctccgac atcattagag gaggacggag atattaagct aaaaacgagg
     3001 tttcaaggac aggtgagata tgaaaagtgg cttttgaaat gctcaaaaat cgagaaatac
     3061 cctaaaaatg aatttttcgt tgcagtgaga atgtgtaaat catttcgccg tcaatgcgaa
     3121 attttagttt gtcaaagctt taaaaattcg taacagagag aaaattccag acaaaaaata
     3181 gaaaaagacc gtgataaccg aataaaactg taaaaaatta atttttctga acttttaatg
     3241 atttgattaa tagtgtttaa aacttaaaaa gctcttttcc ggctaaaatt aaaaaaaaac
     3301 aaccactgat tttttaaaaa ttctgcaaaa ttgaaaaata atttttgtta ctgtataact
     3361 tttttttttt aatctgaaaa attccagact cccaaatttt aataaaaatt aaattccagg
     3421 tagtagtact ctatgctcga ccaccgctca ttctcgatga cttttttgca cttttgaaag
     3481 atgcttgtaa acaacacaaa aaacaagata ttactgtaaa atggattgat gaagatggag
     3541 atccaatctc aatagactca caaatggaac ttgatgaagc agttcgatgt ttgaattcta
     3601 gtcaagaagc cgagttgaac attcacgttt ttgttggaaa accagagctg cccgggcttc
     3661 cgtgtcaagg agaagacagt aagtatcatg aagctatcag aaaaattatt tagaatttcg
     3721 aaaaaatgtg cgccttcaaa gaatactgta aagcggaatt tctatcaatt tttataaaaa
     3781 gattgaaatg aaacaattag aaacacataa attttggaat tttggaaaat agatcaaact
     3841 tccgcagttt gaaactacag taatctttaa aggcacacaa tttctcgcgt ttaacaagaa
     3901 atttgtcgga ggaaaaatcg gaaattttcg agtctgagaa atgttttttt tccagaaact
     3961 gtatatcgaa gaggtgctcg acgatggaag aaaatttatc tgtacaatgg gcatcgattc
     4021 caagcgaaac ggctgaatcg gtaggttttt ttttctgatt tacagcctcc ggagcttctt
     4081 tcttttcagc cgtattcaat gctttatttg tcatgactac atatggggaa ttggacggca
     4141 aggctttcga tgtgtggatt gtcgtttatg cgtgcacaaa aaatgccatc ggcatgtgcg
     4201 aacgcattgt ggtcaggtaa ttcttttttt ttgtagcgag gatagcttct aaattattcc
     4261 aaaattttga aactaagacc tcccagactt ctgtttttca atttttacaa atttctgtgc
     4321 aaaacaggtt taaagcttaa atttttaaat tcctcataaa aatctaaatc attttcaggc
     4381 tctccaaggc ccgaatatta tcccaatggc tcctgcaagt ggttctctaa agggtgctcg
     4441 atcgaataca agctcatcta caacgcggtc gggtggagga attgataacg gagcattcca
     4501 cgagcacgaa atcgaatcac ccggatccac gagtcatgat gctagcagag ctatggtaag
     4561 cttttgaagt tggagccaaa atttgaaata aaatatattt gaaatttgat ataaatatct
     4621 ttgtcttcac gtctccgagg gatcgtaata aatttaattt aatattcaga aaagttaatt
     4681 ttttttgaaa tttattagtt tatttccaaa aaaacataac ttttatttaa ataaaaccat
     4741 ctgaaaagtc tcagatttac aatagctgaa aatgaaataa ctcttgttaa aaaaaacaat
     4801 ttaaattgga aagtctttga aatagtggta gttaattgaa atatttaatt aagtttaatc
     4861 caaagttcaa ttaaatatta ggttcttcct gttgcaattt caatttcaaa tttctagata
     4921 cgtgatatat gtaactcttg aaaaacattc tagatttcta gactcaacta catttttttg
     4981 tttttttttg gatgaacaag tttttgtagt ttcactcttt ctcttgctct caaaattttt
     5041 attcatttcc aaccacaatt cccttcctcg ctgcgaattc tgatttcttc ctgatatcaa
     5101 aatattttaa tatttcaacg tatggcactt ttctgtcagt gcttcccagt atcagataaa
     5161 aagaaacggc gaaaagtatt tttaaagtta catagattca aatactaaaa ttttttaata
     5221 tttcagaatg gaaatgggtc gtcaaaatgg gcagtttctc tgaacgattt ccgtctttta
     5281 acagttattg gacgtggatc ttatgcaaaa gttgtgcaag cagaacatgt ttcaactcgt
     5341 caaatttacg cgataaaaat tatcaaaaag gagatgttca atgaagatga agatatcgat
     5401 tgggtacaga cggagaagtc agtattcgaa gcagcgtcaa attatccatt ccttgttgga
     5461 ttacattctt gcttccaggt tggtaacttt ctttttcttc gattttttca aatctcaaat
     5521 tttcgcatta aaaattttaa accaaaattt tgataatttc agaccgaatc ccgcctgttc
     5581 tttgtcatcg aattcgttcc tggaggtgat ctgatgttcc acatgcaaca gcaacggaag
     5641 cttccagaag agcacgctcg attctattcg ggtgaaataa ttcttgctct tcatttcctt
     5701 cattctcgcg gaatcattta tcgtgatctc aaattggaca atgttctgat tgacgctgaa
     5761 ggacacataa aactgacaga ttatggaatg tgtaaagaga atattaagga tggagattta
     5821 acttcaactt tctgtggaac acccaattat attgcaccag aaatattgag aggtgatgaa
     5881 tatggattca gtgttgattg gtgggcattg ggagtgttaa tgtaagcctt ttttggttga
     5941 acatttattt tatttaaatc gttttaggtt tgaaatgatg gctggtcgat ctccattcga
     6001 tattgttgga atgcagaatt ccgaggaaaa tacagaagat tatcttttcc aaatcattct
     6061 tgaacgacag attcgaatcc ctagatcact ttctgtacgg gcttctggta ttctaaaggg
     6121 attcctgaac aaggatccaa cagaacgtct gggatgtaag cttgacatta atgaaggtct
     6181 tcgtgatatg aaagaacatc aattcttccg tggattcatt gattgggaag ctttggaaca
     6241 gaaggctgtc gcacctccat atcatccagc tgtggaaagt gatcgcgatt tgacacactt
     6301 tgatcatcag gtaattttaa tttcttcaga acttaacttt aaaaaaaaat tagtttttgt
     6361 ttactaataa attattgaat caaaatattt taaaactaat tcaaaatgct tgtttttttt
     6421 ttcagttcac cgacgaactt ccacaattat cacctgacaa tccagatgtt attgcacgaa
     6481 ttgatcaatc agaatttgat ggatttgaat acgtgaatcc tctacaaatg agtcgggaag
     6541 attcagtctg attcccccac catcccccga gtcccaaata tttattttct tcggtatact
     6601 tttttgtgat ttttattatt attctcgaat cccatctcct tcgcccactg tcttatacga
     6661 tactatgaca cactaactcg tggcataatc agtatcctaa cttattttct ttttctcaac
     6721 atctgttata cattttctcg caacaatcac ttctactcgt cttgtggtat cttacaatcc
     6781 cgaaaaggtt gtgatttttt ttggtttctg ttaaaatcta gactattcat acttgctagg
     6841 aatacctaat gcttgatgac ctccccttct aaatacacct tcttgttact tttcttgtca
     6901 gctcattcat ttccctgaaa tatatgtaaa attgcggcga agactacgat caatgtagtc
     6961 tcttcgccat ctgacacttc ttttgtgcca cgtgtggaac tcgatttaac ttcaattcaa
     7021 tttacatgtt cttccatttg accacttccc ttacttattt attgacaaac aaaaaaaaat
     7081 tgcatttcaa tggtctttat cagttctaat gtgggcgcca attcatttca tcatcacagt
     7141 ctgaatcacc ttcctcgctt gctttttcaa agttttctgg gcgcgggcgg gtagaaaagt
     7201 cttaaaggga cgttcgagca caatctctcg tagtccacag tcggcttcat agaagttgag
     7261 aagtgctctg caaaatgcct cgccgagagc ttcatctgaa aattgaacca agttacagta
     7321 ggaaatcact gaaaaaaaac ctacatttat attgaagata tggcgtacaa tgttgtattc
     7381 catttccaga agagtctgta tggcgataag agaagaatga tacttcaagt gtatagcaaa
     7441 ggcaggaaag tagatctccc atcgttctga aaagttatga agggtcctga cacgactggc
     7501 a
//
