# Supplementary material for: Epidermal PAR-6 and PKC-3 are essential for larval development of C. elegans and organize non-centrosomal microtubules
Source: eLife. 2020 Dec 10;9:e62067. doi: 10.7554/eLife.62067 (PMC7755398; doi:10.7554/eLife.62067)
Supplement: Supplementary file 1. [file elife-62067-supp1.zip › Genbank format/Pwrt-2_TIR1.gb]

LOCUS       Pwrt_2_TIR1             6751 bp    DNA        linear       01-JUL-2020
DEFINITION  natural linear DNA
ACCESSION   .
VERSION     .
KEYWORDS    .
SOURCE      Genome engineering
  ORGANISM  C. elegans
REFERENCE   1  (bases 1 to 6751)
  AUTHORS   Trial User
  TITLE     Direct Submission
  JOURNAL   Exported Tuesday, Jun 30, 2020 from SnapGene 5.1.4.1
            https://www.snapgene.com
COMMENT     
COMMENT     ApEinfo:methylated:1
FEATURES             Location/Qualifiers
     misc_feature    606..1045
                     /locus_tag="LHA"
                     /label="LHA"
                     /ApEinfo_label="LHA"
                     /ApEinfo_fwdcolor="#7eff74"
                     /ApEinfo_revcolor="#7eff74"
                     /ApEinfo_graphicformat="arrow_data {{0 0.5 0 1 2 0 0 -1 0
                     -0.5} {} 0} width 5 offset 0"
     promoter        1058..2697
                     /locus_tag="pWrt-2"
                     /label="pWrt-2"
                     /ApEinfo_label="pWrt-2"
                     /ApEinfo_fwdcolor="#346ee0"
                     /ApEinfo_revcolor="#346ee0"
                     /ApEinfo_graphicformat="arrow_data {{0 0.5 0 1 2 0 0 -1 0
                     -0.5} {} 0} width 5 offset 0"
     misc_feature    2698..2700
                     /note="/ApEinfo_fwdcolor=#b7e6d7
                     /locus_tag="GAC overlap"
                     /label="GAC overlap"
                     /ApEinfo_label="GAC overlap"
                     /ApEinfo_fwdcolor="#7eff74"
                     /ApEinfo_revcolor="#7eff74"
                     /ApEinfo_graphicformat="arrow_data {{0 0.5 0 1 2 0 0 -1 0
                     -0.5} {} 0} width 5 offset 0"
     CDS             join(2701..3177,3229..3546,3598..4584)
                     /codon_start=1
                     /note="/ApEinfo_fwdcolor=#b1ff67
                     /translation="MQKRIALSFPEEVLEHVFSFIQLDKDRNSVSLVCKSWYEIERWC
                     R
                     RKVFIGNCYAVSPATVIRRFPKVRSVELKGKPHFADFNLVPDGWGGYVYPWIEAMSSS
                     Y
                     TWLEEIRLKRMVVTDDCLELIAKSFKNFKVLVLSSCEGFSTDGLAAIAATCRNLKVSL
                     N
                     IYILTNPDYLNFQELDLRESDVDEVSGHWLSHFPDTYTSLVSLNISCLASEVSFSALE
                     R
                     LVTRCPNLKSLKLNRAVPLEKLATLLQRAPQLEELGTGGYTAEVRPDVYSGLSVALSG
                     C
                     KVSLNSSVLTNHTYLNFQELRCLSGFWDAVPAYLPAVYSVCSRLTTLNLSYATVQSYD
                     L
                     VKLLCQCPKLQRLWVLDYIEDAGLEVLASTCKDLRELRVFPSEPFVMEPNVALTEQGL
                     V
                     SVSMGCPKLESVLYFCRQMTNAALITIARNRPNMTRFRLCIIEPKAPDYLTLEPLDIG
                     F
                     GAIVEHCKDLRRLSLSGLLTDKVFEYIGTYAKKMEMLSVAFAGDSDLGLHHVLSGCDS
                     L
                     RKLEIRDCPFGDKALLANASKLETMRSLWMSSCSVSFGACKLLGQKMPKLNVEVIDER
                     G APDSRPESCPVERVFIYRTVAGPRFDMPGFVWNMDQDSTMRFSRQIITTNGL"
                     /locus_tag="TIR-1"
                     /label="TIR-1"
                     /ApEinfo_label="TIR-1"
                     /ApEinfo_fwdcolor="#e9d024"
                     /ApEinfo_revcolor="#e9d024"
                     /ApEinfo_graphicformat="arrow_data {{0 0.5 0 1 2 0 0 -1 0
                     -0.5} {} 0} width 5 offset 0"
     misc_feature    4585..4620
                     /note="/ApEinfo_fwdcolor=#9eafd2
                     /locus_tag="FlexibleLinker"
                     /label="FlexibleLinker"
                     /ApEinfo_label="FlexibleLinker"
                     /ApEinfo_fwdcolor="#7eff74"
                     /ApEinfo_revcolor="#7eff74"
                     /ApEinfo_graphicformat="arrow_data {{0 0.5 0 1 2 0 0 -1 0
                     -0.5} {} 0} width 5 offset 0"
     CDS             join(4621..4821,4873..5196,5248..5421)
                     /codon_start=1
                     /note="/ApEinfo_fwdcolor=#8493ca
                     /translation="MSELIKENMHMKLYMEGTVDNHHFKCTSEGEGKPYEGTQTMRIK
                     V
                     VEGGPLPFAFDILATSFLYGSKVSLNIYILTNPDYLNFQTFINHTQGIPDFFKQSFPE
                     G
                     FTWERVTTYEDGGVLTATQDTSLQDGCLIYNVKIRGVNFTSNGPVMQKKTLGWETFTE
                     T
                     LYPADGGLEGRNDMALKLVGGSHLIANIKVSLNSSVLTNHTYLNFQTTYRSKKPAKNL
                     K MPGVYYVDYRLERIKEANNETYVEQHEVAVARYCDLPSKLGHKLN"
                     /locus_tag="BFP"
                     /label="BFP"
                     /ApEinfo_label="BFP"
                     /ApEinfo_fwdcolor="#0080ff"
                     /ApEinfo_revcolor="#e9d024"
                     /ApEinfo_graphicformat="arrow_data {{0 0.5 0 1 2 0 0 -1 0
                     -0.5} {} 0} width 5 offset 0"
     intron          5425..5475
                     /locus_tag="intron"
                     /label="intron"
                     /ApEinfo_label="intron"
                     /ApEinfo_fwdcolor="#eb606c"
                     /ApEinfo_revcolor="#eb606c"
                     /ApEinfo_graphicformat="arrow_data {{0 0.5 0 1 2 0 0 -1 0
                     -0.5} {} 0} width 5 offset 0"
     misc_feature    5436..5469
                     /note="/ApEinfo_fwdcolor=#f58a5e
                     /locus_tag="lox511I"
                     /label="lox511I"
                     /ApEinfo_label="lox511I"
                     /ApEinfo_fwdcolor="#7eff74"
                     /ApEinfo_revcolor="#7eff74"
                     /ApEinfo_graphicformat="arrow_data {{0 0.5 0 1 2 0 0 -1 0
                     -0.5} {} 0} width 5 offset 0"
     CDS             5479..5508
                     /codon_start=1
                     /note="/ApEinfo_fwdcolor=#b4abac
                     /translation="GSGGTGGSGG"
                     /locus_tag="N-tag Linker"
                     /label="N-tag Linker"
                     /ApEinfo_label="N-tag Linker"
                     /ApEinfo_fwdcolor="#e9d024"
                     /ApEinfo_revcolor="#e9d024"
                     /ApEinfo_graphicformat="arrow_data {{0 0.5 0 1 2 0 0 -1 0
                     -0.5} {} 0} width 5 offset 0"
     misc_feature    5509..5511
                     /note="/ApEinfo_fwdcolor=#85dae9
                     /locus_tag="Sap Trap gg Overlap"
                     /label="Sap Trap gg Overlap"
                     /ApEinfo_label="Sap Trap gg Overlap"
                     /ApEinfo_fwdcolor="#7eff74"
                     /ApEinfo_revcolor="#7eff74"
                     /ApEinfo_graphicformat="arrow_data {{0 0.5 0 1 2 0 0 -1 0
                     -0.5} {} 0} width 5 offset 0"
     misc_feature    5512..5514
                     /note="/ApEinfo_fwdcolor=#f58a5e
                     /locus_tag="STOP"
                     /label="STOP"
                     /ApEinfo_label="STOP"
                     /ApEinfo_fwdcolor="#7eff74"
                     /ApEinfo_revcolor="#7eff74"
                     /ApEinfo_graphicformat="arrow_data {{0 0.5 0 1 2 0 0 -1 0
                     -0.5} {} 0} width 5 offset 0"
     3'UTR           5515..5846
                     /note="/ApEinfo_fwdcolor=#ffef86
                     /locus_tag="tbb-2 3'UTR"
                     /label="tbb-2 3'UTR"
                     /ApEinfo_label="tbb-2 3'UTR"
                     /ApEinfo_fwdcolor="#f76ca1"
                     /ApEinfo_revcolor="#008040"
                     /ApEinfo_graphicformat="arrow_data {{0 0.5 0 1 2 0 0 -1 0
                     -0.5} {} 0} width 5 offset 0"
     misc_feature    5850..6302
                     /locus_tag="RHA"
                     /label="RHA"
                     /ApEinfo_label="RHA"
                     /ApEinfo_fwdcolor="#7eff74"
                     /ApEinfo_revcolor="#7eff74"
                     /ApEinfo_graphicformat="arrow_data {{0 0.5 0 1 2 0 0 -1 0
                     -0.5} {} 0} width 5 offset 0"
ORIGIN
        1 tacttaattc aaaaacagcg gagttcaaat atgataaatt ctgagtttaa gaatctacaa
       61 attatacttt cagaacaacg agaacacaaa aaaacgtggt ccttacaacc acaatcatat
      121 catttattgt ctctctaata tccacagttc taatcacctt tggctatgtc ccagatgctg
      181 ctgacgatca actatcagaa tatatcgtat acaatctgaa tggaatcgga aaatctgcat
      241 atttaattgc atcactagaa agatatgatt acacgttgaa tgactttgtt gctgacccaa
      301 tttcatgggc atgtacgatt tatataatgg ctgttctagt gataactaca gtaattgcga
      361 tggtttgttg gacaattatc agatacgaaa ttcataaggg aagtcggagt acaaattcga
      421 tgaagtctca acaacaattg aatatggtac ttatggttca ggtaaggcaa taacagaaat
      481 tgaacaagca atgttgcttt tttttcaaat ggagtaaata aaaataaaaa tattttgaaa
      541 cagtaattgt tctaaaattt taaattcaaa gtttcaagca aagcagctta aaaataacat
      601 tttggctcct taaattctca atttttcagt tcattctacc atttctcact atccacattc
      661 cattctatgt gtcttttcta atgccattat ttcgtatcga gacttctcat ctgtcagttt
      721 atctaccgta tcttttttct tggtgtccgg ctttaaatcc aattttagta atgattatgg
      781 taaaggttag ctttcaaact gatgagtatg tatgttttta tatgccaatt attacagagt
      841 attcgagaaa aggcatttga tgcgatgagt attggttcaa gaagtcactc gactatcatt
      901 aatgttttca atagatagca atattgtttc acattttgct gtgaagtttt gtgaaatttt
      961 tgccccaaaa caagttggag gcaattttga aatgaacaaa ttttaatcat atttggagaa
     1021 aatagcagga aaataagaaa tttggccgtg tgtcgcgcag gtcgactcca cgtaatttca
     1081 caacatccgg gaaaagaagt gaaaaaagga ctcgagcaac tgtacaagaa aattgagaag
     1141 aacctggttg ccaattcatc acttttgcaa gttgtatgga gagatatgca agagcaattt
     1201 gtcaagcaaa ttgcggaata caacaaactg attctcactt gttacccagg ctcgaagatt
     1261 gagctcgaag tttccactga cactgtactt cagttcttct cagaaattgc tcaacaacac
     1321 taatattacg acgaataatt ttattgaatt ttgttgtttt aattcattta aaatttagtt
     1381 ttaatttatc agaactctaa tacttactga accatgcttt gtaatatatt tatttatcta
     1441 ttctgtaata ggtgaacttc gttacattac tgatgtctgt aatataaatt tacgggtgtt
     1501 ccccattcga aaatagtagt aatgcttgct tttttgaaaa ataaatgtct tgcttggtga
     1561 cttttatttc acgtattttc aaatgctcac aaaaatttca cggaactgac ttcttggtta
     1621 cacatttgta gaaattttga ctgaatgttt gcattgaact ggtcaactta agaatctgac
     1681 atgcaaatgg tgtgttttct gaagaacaca ctttggcaac ttttaataaa aaaggggtgt
     1741 aacacgattt aaatctaata aaaacaactt ctataatgtt attccgttta tatctcactt
     1801 tatgttttac attttactct tatatacatt ttttgactca tttatacagg gtggtccata
     1861 attatggacc accctgtact tatatcttat ttaaaactat ttcatgtaag aattgtttta
     1921 acagcgcatt ttttttcatc actcgattta aaggtaaaat tgataggccg caatctattt
     1981 tggaaaactt cagaacaaaa tttaacattt taagaggtaa ctgtgaaggt ttataagaga
     2041 attataaacc gatctaacca ctaaacatgg taacgtagaa aaagtaaaat taggggaggg
     2101 gggatgttta tttattcttg gttttcaatt cttatcagac tctgtaaagt aaaatgaaca
     2161 taacttgttc gaatagtgta ggaatttcaa acaagctaca aatctagctc cacatacgcg
     2221 tggaatagcc ggtcataaat cgtcttccgt taaccgcatg gctagatcca caccgattcc
     2281 atttttcttg aataaaacaa tagcttgatg aaaattgggt agccaccgaa aaaactgatt
     2341 cgcgatccgg attattggtg acaaacatac ggcaagtgaa agtgttgcac tgatagaaac
     2401 cgatacgaga atatgccttt tgggcccccc cccccccccc cctacggctt cactcccggt
     2461 gttgtagatc tgactttcac ttgccttatc tcgaggaatc tggagaggag aaggagggac
     2521 aaccgatccg cgcgcgcgta acaatacggg agatatagag gaaaagcagc aaaaagacat
     2581 tttgatgacc ttattttctt gtcgttgtcg agacggccat tgtcccttcc acgcccagct
     2641 tttcattgta gttcaaatcg cttctcattg acaatcaacc tgccaattgt ttctcgggac
     2701 atgcaaaaga gaatcgcctt gtcgtttcca gaagaagtac tcgagcacgt cttctccttc
     2761 atccaactcg acaaggaccg taactccgtc tccctcgtct gcaagtcctg gtacgagatc
     2821 gagcgttggt gccgtcgtaa ggtcttcatc ggaaactgct acgccgtctc cccagccacc
     2881 gtcatccgtc gtttcccaaa ggtccgttcc gtcgagctca agggaaagcc acacttcgcc
     2941 gacttcaacc tcgtcccaga cggatgggga ggatacgtct acccatggat cgaggccatg
     3001 tcctcctcct acacctggct cgaggagatc cgtctcaagc gtatggtcgt caccgacgac
     3061 tgcctcgagc tcatcgccaa gtccttcaag aacttcaagg tcctcgtcct ctcctcctgc
     3121 gagggattct ccaccgacgg actcgccgcc atcgccgcca cctgccgtaa cctcaaggta
     3181 agtttaaaca tatatatact aactaaccct gattatttaa attttcagga gctcgacctc
     3241 cgtgagtccg acgtcgacga ggtctccgga cactggctct cccacttccc agacacctac
     3301 acctccctcg tctccctcaa catctcctgc ctcgcctccg aggtctcctt ctccgccctc
     3361 gagcgtctcg tcacccgttg cccaaacctc aagtccctca agctcaaccg tgccgtccca
     3421 ctcgagaagc tcgccaccct cctccaacgt gccccacaac tcgaggagct cggaaccgga
     3481 ggatacaccg ccgaggtccg tccagacgtc tactccggac tctccgtcgc cctctccgga
     3541 tgcaaggtaa gtttaaacag ttcggtacta actaaccata catatttaaa ttttcaggag
     3601 ctccgttgcc tctccggatt ctgggacgcc gtcccagcct acctcccagc cgtctactcc
     3661 gtctgctccc gtctcaccac cctcaacctc tcctacgcca ccgtccaatc ctacgacctc
     3721 gtcaagctcc tctgccaatg cccaaagctc caacgtctct gggtcctcga ctacatcgag
     3781 gacgccggac tcgaggtcct cgcctccacc tgcaaggacc tccgtgagct ccgtgtcttc
     3841 ccatccgagc cattcgtcat ggagccaaac gtcgccctca ccgagcaagg actcgtctcc
     3901 gtctccatgg gatgcccaaa gctcgagtcc gtcctctact tctgccgtca aatgaccaac
     3961 gccgccctca tcaccatcgc ccgtaaccgt ccaaacatga cccgtttccg tctctgcatc
     4021 atcgagccaa aggccccaga ctacctcacc ctcgagccac tcgacatcgg attcggagcc
     4081 atcgtcgagc actgcaagga cctccgtcgt ctctccctct ccggactcct caccgacaag
     4141 gtcttcgagt acatcggaac ctacgccaag aagatggaga tgctctccgt cgccttcgcc
     4201 ggagactccg acctcggact ccaccacgtc ctctccggat gcgactccct ccgtaagctc
     4261 gagatccgtg actgcccatt cggagacaag gccctcctcg ccaacgcctc caagctcgag
     4321 accatgcgtt ccctctggat gtcctcctgc tccgtctcct tcggagcctg caagctcctc
     4381 ggacaaaaga tgccaaagct caacgtcgag gtcatcgacg agcgtggagc cccagactcc
     4441 cgtccagagt cctgcccagt cgagcgtgtc ttcatctacc gtaccgtcgc cggaccacgt
     4501 ttcgacatgc caggattcgt ctggaacatg gaccaagact ccaccatgcg tttctcccgt
     4561 caaatcatca ccaccaacgg actcggagga tctggaggcg gttctggcgg aggttctggt
     4621 atgtccgaac tcatcaagga gaacatgcac atgaagctct acatggaggg aaccgtagac
     4681 aaccaccact tcaagtgcac ctccgaggga gagggaaagc catacgaggg aacccaaacc
     4741 atgcgtatca aggtcgtcga gggaggacca ctcccattcg ccttcgacat cctcgccacc
     4801 tccttcctct acgggtccaa ggtaagttta aacatatata tactaactaa ccctgattat
     4861 ttaaattttc agaccttcat caaccacacc caaggaatcc cagacttctt caagcaatcc
     4921 ttcccagagg gattcacctg ggagcgtgtc accacctacg aggacggagg agtcctcacc
     4981 gccacccaag acacctccct ccaagacgga tgcctcatct acaacgtcaa gatccgtgga
     5041 gtcaacttca cctccaacgg accagtcatg caaaagaaga ccctcggatg ggagaccttc
     5101 accgagaccc tctacccagc cgacggagga ctagagggac gtaacgacat ggccctcaag
     5161 ctcgtcggag gctcccacct catcgccaac atcaaggtaa gtttaaacag ttcggtacta
     5221 actaaccata catatttaaa ttttcagacc acctaccgtt ccaagaagcc agccaagaac
     5281 ctcaagatgc caggagtcta ctacgttgac taccgtctag agcgtatcaa ggaggccaac
     5341 aacgagacct acgtcgagca acacgaggtc gccgtcgccc gttactgcga cctcccatcc
     5401 aagctcggac acaagctcaa caaggtaagt ttaaaataac ttcgtataat gtatactata
     5461 cgaagttatt ttcagggtgg cagcggaggt accggcggta gtggaggcac gtaagataaa
     5521 tgcaaaatcc tttcaagcat tcccttcttc tctatcactc ttctttcttt ttgtcaaaaa
     5581 attctctcgc taatttattt gcttttttaa tgttattatt ttatgacttt ttatagtcac
     5641 tgaaaagttt gcatctgagt gaagtgaatg ctatcaaaat gtgattctgt ctgatgtact
     5701 ttcacaatct ctcttcaatt ccattttgaa gtgctttaaa cccgaaaggt tgagaaaaat
     5761 gcgagcgctc aaatatttgt attgtgttcg ttgagtgacc caacaaaaag aggaaacttt
     5821 attgtgccgc caagaaaaaa gtctcaggct ttgcagtttg gttgtagtga acaataaatt
     5881 cgttttttat tttggtttac tttttcttgg tttttgtatt tttacacggg ccctactgta
     5941 ctcactacag tagtcacaca gttcatcgac tagtgtgaga caagtgtgaa actaaactta
     6001 ggcgacattt tgttaataat cgtaacttaa aggaggacta acagttcggg cgattttgat
     6061 cttatagacc caacatgggc tcaaatgaac ggattgaaac ttctcgaaaa cttttcaaac
     6121 tttttcatgc cggttcaaaa ttttgaaaaa gctacactga ttttagtcaa aatctcgaat
     6181 tttggccatt tttccgtctc acatctgtcg gaagacaaaa ctgttaacaa aactgttaat
     6241 acccaacttt tttaactaaa aaaaattaat atggaaacgt tggaaacagt tcattcgatc
     6301 tggtaaaaag tataaagcta aaaaaataag tgaatgtaga aaatctttat tttcaaagag
     6361 gatcctttct ttatttacgc aacgccactt taatctcctt cataagaccg tcttgccagg
     6421 aagaatggtt cgattcaatt gtcttgattc cgttcgccag ttctcgcatt ctgaaacaca
     6481 ttcaaataag gatatcgtgc ctacgaaaga cctacaaacc tctcacaagc cacttcaaat
     6541 tccgtggtac tgttatccaa acgagtcttg ttaacttcag tctcgttgtt cgcatattta
     6601 tccgccgcac tgtccatgtc gagccgagtc ctattcaaat tggcgatact gtccgcgtga
     6661 agttttccct cgttttggta gaatgacttg tatttttcac aaatcgcgag gacctggaat
     6721 gattagtctg tgagtcgtcg tgcaacagta g  
//
